# Supplementary material for: Predicting fitness in Mycobacterium tuberculosis with transcriptional regulatory network-informed interpretable machine learning
Source: Front Tuberc. Author manuscript; Available in PMC 2025 Jul 17. (PMC12269550; doi:10.3389/ftubr.2025.1500899)
Supplement: Table S7 [file NIHMS2089678-supplement-Table_S7.xlsx]

## Sheet: Sheet1
Supplementary Table 7 Highly Impactful TFAs in Hypoxia. Overview of the top 12 most important TFAs for predicting fitness under hypoxia as identified by our TFA regression model, validated by published evidence for mechanistic activation under hypoxia.
TF Locus	TF Name	Rank	Notes	References
Rv0020c	fhaA	1	Essential for survival under hypoxia	[83]
Rv3249c	Rv3249c	2	Implicated in early hypoxia	[60]
Rv0067c	Rv0067c	3	Found to be upregulated under hypoxia	[84]
Rv0485	Rv0485	4	Key redox homeostasis regulator	[85]
Rv2711	ideR	5	Subnetwork has significant response to hypoxia	[9]
