# Supplementary material for: Predicting fitness in Mycobacterium tuberculosis with transcriptional regulatory network-informed interpretable machine learning
Source: Front Tuberc. Author manuscript; Available in PMC 2025 Jul 17. (PMC12269550; doi:10.3389/ftubr.2025.1500899)
Supplement: Table S6 [file NIHMS2089678-supplement-Table_S6.xlsx]

## Sheet: TF Median vs MAD
Supplementary Table 6 Transcription Factor Activities. Median and MAD expression and activity for each TF in the RNA-seq compendium. Pearson correlation coefficient between TF expression and TFA for each TF across all samples in the RNA-seq compendium.
Locus ID	TF	RNAseq Exp Median	RNAseq Exp MAD	TFA Median	TFA MAD	Pearson r
Rv0019c	fhaB	8.65368	0.375597	1.40417	0.0363385	0.526267
Rv0020c	fhaA	9.57966	0.331064	1.14174	0.0358083	0.106491
Rv0022c	whiB5	3.65069	0.651491	0.78569	0.0667238	-0.196194
Rv0023	Rv0023	5.97959	0.520474	0.940847	0.058762	0.127591
Rv0038	Rv0038	8.23938	0.271002	1.02648	0.0313772	0.442312
Rv0042c	Rv0042c	7.55806	0.639909	0.720961	0.0287001	0.255073
Rv0043c	Rv0043c	6.71848	0.497194	0.919614	0.0600674	0.395628
Rv0047c	Rv0047c	8.86601	0.674258	1.54452	0.181679	-0.0500146
Rv0054	ssb	8.51116	0.549162	0.46463	0.0364099	-0.283395
Rv0067c	Rv0067c	5.70809	0.438616	0.85721	0.139944	0.365646
Rv0078	Rv0078	5.78859	0.47454	0.278506	0.0106737	0.219154
Rv0081	Rv0081	6.41947	1.08887	3.40256	0.0939742	0.17423
Rv0117	oxyS	5.63415	0.481637	1.15939	0.027014	0.0953344
Rv0135c	Rv0135c	7.86281	0.358948	0.484596	0.184332	0.0946983
Rv0144	Rv0144	8.74969	0.621211	0.997217	0.0641669	-0.131567
Rv0158	Rv0158	6.84689	0.451949	0.846974	0.0304838	0.227692
Rv0165c	mce1R	8.09507	0.546083	0.797646	0.0509875	0.615518
Rv0182c	sigG	7.0063	0.411366	2.19897	0.0583722	0.329447
Rv0190	Rv0190	9.14155	0.677618	2.41232	0.0635431	0.0980277
Rv0195	Rv0195	4.7039	0.880277	0.953185	0.0450609	0.317302
Rv0212c	nadR	6.77253	0.676621	0.055743	0.0875871	0.364852
Rv0232	Rv0232	7.73479	0.721571	1.43961	0.0311961	0.118267
Rv0238	Rv0238	8.08561	0.413135	0.150067	0.0483922	0.0262782
Rv0260c	Rv0260c	3.73175	0.825359	1.261	0.0322375	-0.255455
Rv0273c	Rv0273c	6.30257	0.433813	0.936243	0.0883514	0.0735162
Rv0275c	Rv0275c	7.69257	0.704024	0.791405	0.0522949	-0.265351
Rv0302	Rv0302	7.53808	0.559878	0.803171	0.0285992	-0.0156952
Rv0324	Rv0324	5.06441	0.553773	0.691195	0.0565735	0.0981302
Rv0328	Rv0328	6.12467	0.499026	1.29378	0.136213	0.459261
Rv0330c	Rv0330c	4.92661	0.50425	0.522897	0.0887938	0.317533
Rv0339c	Rv0339c	5.69557	0.396216	0.532233	0.0418883	0.577092
Rv0348	Rv0348	6.84676	0.493214	0.710657	0.0457396	0.257976
Rv0353	hspR	8.20333	0.551295	1.81969	0.0710603	-0.00176845
Rv0377	Rv0377	5.55199	0.45196	0.828045	0.0782861	0.275748
Rv0445c	sigK	7.37168	0.512323	1.1353	0.0487633	0.643659
Rv0452	Rv0452	5.98488	0.818162	0.860091	0.0380426	-0.12701
Rv0465c	Rv0465c	6.7956	0.726922	0.396862	0.0307801	0.47404
Rv0472c	Rv0472c	7.95541	0.32782	1.75007	0.0637185	0.313647
Rv0474	Rv0474	8.05362	0.523889	0.198149	0.110386	0.0405551
Rv0485	Rv0485	8.67489	0.610892	0.901037	0.0294026	0.292962
Rv0491	regX3	7.81529	0.46017	1.54833	0.0492649	0.351174
Rv0494	Rv0494	5.19867	0.505498	0.869849	0.0413768	0.524248
Rv0560c	Rv0560c	6.15007	0.421898	1.25234	0.137868	0.0675831
Rv0576	Rv0576	6.78363	0.384108	1.2569	0.0428303	0.566682
Rv0586	mce2R	7.6699	0.657146	0.947211	0.0463145	0.179495
Rv0599c	vapB27	6.84701	0.541694	1.08618	0.032414	0.079514
Rv0602c	tcrA	3.41396	0.539362	1.85781	0.0541574	0.26363
Rv0608	vapB28	8.30027	0.560341	0.742835	0.0486246	0.17404
Rv0623	vapB30	7.00807	0.62881	0.295016	0.0909505	-0.14427
Rv0653c	Rv0653c	7.69004	0.666037	1.88478	0.0649548	0.592399
Rv0674	Rv0674	5.96593	0.46197	0.992803	0.0255526	0.33994
Rv0678	Rv0678	8.06755	0.906513	2.46997	0.224839	-0.372735
Rv0681	Rv0681	7.77551	0.358417	1.09692	0.0574395	0.417654
Rv0691c	Rv0691c	7.30815	0.624653	1.15869	0.0359565	0.327433
Rv0735	sigL	6.09475	0.552242	0.497705	0.051168	0.39523
Rv0737	Rv0737	4.90548	0.425134	0.752766	0.0481935	0.745698
Rv0744c	Rv0744c	6.17325	0.531887	0.171198	0.0885035	0.0906026
Rv0757	phoP	8.39688	0.324799	1.6984	0.22375	0.078373
Rv0767c	Rv0767c	5.26038	0.714211	0.646927	0.0514635	0.478669
Rv0792c	Rv0792c	6.45567	0.593799	0.551853	0.0767495	-0.467274
Rv0818	Rv0818	8.32996	0.348904	1.01166	0.023226	0.426833
Rv0821c	phoY2	8.75339	0.514713	0.876235	0.0628233	0.392344
Rv0823c	Rv0823c	9.15771	0.858025	0.785834	0.0290642	-0.189593
Rv0827c	kmtR	6.66374	0.989264	0.920578	0.0661352	-0.141719
Rv0844c	narL	7.26126	0.49628	0.863508	0.0203325	0.606826
Rv0880	Rv0880	5.69492	0.553517	1.09589	0.0339868	0.630522
Rv0891c	Rv0891c	6.47241	0.712318	0.965708	0.0513803	0.676787
Rv0894	Rv0894	5.3501	0.624702	1.51207	0.0423638	-0.0348413
Rv0903c	prrA	7.96279	0.392414	1.36112	0.0352565	0.27658
Rv0967	csoR	8.12768	0.990459	0.543695	0.065662	0.170064
Rv0981	mprA	7.91305	0.556811	0.765369	0.0743754	-0.141471
Rv1019	Rv1019	7.38339	0.393329	0.893908	0.0492256	-0.156298
Rv1027c	kdpE	4.96133	0.446307	1.28043	0.020394	0.348408
Rv1033c	trcR	5.96267	0.711759	1.11331	0.0522237	0.34275
Rv1049	Rv1049	5.34932	0.58594	0.703052	0.0624404	0.467359
Rv1129c	Rv1129c	5.0945	1.08247	2.83466	0.0793561	0.387266
Rv1151c	Rv1151c	6.06691	0.455051	2.12543	0.11916	0.289142
Rv1152	Rv1152	7.25935	0.563195	0.397876	0.0816941	-0.159789
Rv1167c	Rv1167c	7.43925	0.351521	0.633325	0.114991	0.0763694
Rv1176c	Rv1176c	5.98174	0.493537	1.02408	0.0341093	-0.065049
Rv1186c	Rv1186c	5.86163	0.573493	1.03553	0.0346059	0.463251
Rv1189	sigI	4.75193	0.449253	1.1748	0.0818412	0.0861643
Rv1219c	Rv1219c	6.70468	0.741637	2.01992	0.16952	0.199005
Rv1221	sigE	9.7331	0.895051	0.432433	0.0718249	-0.268039
Rv1255c	Rv1255c	6.21199	0.479195	0.681627	0.0387566	0.218896
Rv1267c	embR	5.02798	0.582404	0.674589	0.0244141	0.135716
Rv1287	Rv1287	7.03212	0.469579	0.671872	0.0323551	0.130387
Rv1332	Rv1332	8.60929	0.456884	0.504196	0.0493313	-0.258445
Rv1353c	Rv1353c	5.33797	0.454365	0.789348	0.0896218	-0.0759784
Rv1358	Rv1358	4.17127	0.557854	1.4789	0.0332285	0.666012
Rv1359	Rv1359	6.31423	0.539446	0.270571	0.113101	0.267511
Rv1379	pyrR	7.17178	0.598433	0.443819	0.0432495	0.472382
Rv1395	Rv1395	5.47731	0.606284	0.43197	0.0887183	0.673655
Rv1404	Rv1404	8.88855	0.497989	1.24144	0.0716935	-0.0320268
Rv1423	whiA	6.86527	0.450464	1.04322	0.0605704	0.322649
Rv1453	Rv1453	6.1616	0.355562	1.79568	0.0706229	0.40502
Rv1460	Rv1460	7.40362	0.886248	1.08109	0.0305496	0.113277
Rv1473A	Rv1473A	6.67581	0.661877	1.80206	0.0436706	0.0582238
Rv1474c	Rv1474c	6.7883	0.473256	1.26543	0.0387411	0.186867
Rv1556	Rv1556	5.8775	0.459939	0.598732	0.0838437	0.0239961
Rv1560	vapB11	6.535	0.661599	1.3002	0.0616297	0.349994
Rv1626	Rv1626	9.26731	0.503425	0.443761	0.0440525	0.290709
Rv1657	argR	5.52463	0.769353	1.70645	0.042208	0.0982284
Rv1674c	Rv1674c	4.34243	0.60813	0.882083	0.0696819	0.487808
Rv1675c	cmr	4.10984	0.513498	0.185675	0.0549739	-0.707689
Rv1719	Rv1719	4.97009	0.548361	1.52337	0.0467496	0.55839
Rv1725c	Rv1725c	5.43901	0.441777	1.18274	0.0239051	0.577816
Rv1740	vapB34	6.53185	0.59566	0.573406	0.0671089	0.0607704
Rv1773c	Rv1773c	6.56649	0.682557	0.732003	0.096714	0.276734
Rv1776c	Rv1776c	6.51222	0.380313	2.30723	0.106453	0.386624
Rv1816	Rv1816	7.59972	0.528353	0.756692	0.0426559	0.331723
Rv1828	Rv1828	8.89862	0.296478	1.51634	0.0360393	0.46381
Rv1830	Rv1830	8.77483	0.464182	0.287406	0.0679725	-0.348308
Rv1846c	blaI	9.796	0.514304	-0.179041	0.0708768	-0.272567
Rv1909c	furA	6.93873	0.774915	1.09403	0.0797582	-0.000183885
Rv1931c	Rv1931c	4.62812	0.514644	0.951155	0.0441757	-0.33092
Rv1956	higA	6.34905	0.582996	0.671616	0.0509479	-0.0381673
Rv1960c	parD1	6.55851	0.651362	0.608781	0.0281181	0.0789865
Rv1963c	mce3R	5.36057	0.441271	0.614148	0.0885892	-0.154104
Rv1985c	Rv1985c	5.97756	0.51625	1.84892	0.0619414	0.205524
Rv1986	Rv1986	6.29824	0.593033	0.904177	0.0418874	0.25305
Rv1990c	Rv1990c	7.12397	0.568857	0.83094	0.0381095	-0.118248
Rv1994c	cmtR	6.78486	0.85705	0.265674	0.156646	-0.449975
Rv2009	vapB15	7.91335	0.868497	0.514299	0.0394069	0.129376
Rv2011c	Rv2011c	6.08066	0.773559	0.111438	0.12179	0.314432
Rv2017	Rv2017	5.518	0.681784	1.4312	0.0435927	0.254784
Rv2021c	Rv2021c	7.69525	0.454499	0.463441	0.0533453	0.0692444
Rv2034	Rv2034	5.93406	0.916054	0.464181	0.101226	0.507757
Rv2069	sigC	7.36648	0.801094	0.986919	0.0509503	0.164845
Rv2175c	Rv2175c	7.07412	0.397527	1.43311	0.0353628	0.253308
Rv2215	dlaT	8.45856	0.428888	1.28341	0.0376704	0.157997
Rv2242	Rv2242	6.77345	0.332541	0.384714	0.0592201	0.270128
Rv2250c	Rv2250c	4.71939	0.590666	0.477803	0.165017	-0.566085
Rv2258c	Rv2258c	7.71237	0.620186	1.55651	0.0281116	0.482238
Rv2282c	Rv2282c	4.62364	0.681852	0.857472	0.0488897	0.80786
Rv2324	Rv2324	6.1511	0.466038	1.27163	0.0866228	-0.3823
Rv2327	Rv2327	8.24565	0.660445	0.273296	0.0448036	0.413445
Rv2359	zur	7.34142	0.49632	1.67876	0.0509704	-0.0129108
Rv2374c	hrcA	8.32577	0.30323	1.6376	0.0383145	0.240792
Rv2478c	Rv2478c	5.24269	0.945639	0.305244	0.0205864	0.338882
Rv2488c	Rv2488c	4.66465	0.399313	1.16632	0.0305817	0.579763
Rv2506	Rv2506	5.92536	0.507057	2.25515	0.0443896	0.355214
Rv2595	vapB40	7.39989	0.465588	0.714268	0.0381423	-0.109211
Rv2610c	pimA	6.95165	0.434633	1.62419	0.0336343	0.693217
Rv2621c	Rv2621c	6.64968	0.69294	0.642323	0.067792	0.458124
Rv2640c	Rv2640c	7.11703	0.723571	-0.736889	0.0882974	-0.222092
Rv2642	Rv2642	6.18831	0.741396	0.668715	0.0743743	0.193207
Rv2703	sigA	9.4379	0.398147	1.90523	0.0651817	0.368378
Rv2710	sigB	10.4422	0.78566	0.713834	0.0797368	-0.131208
Rv2711	ideR	9.38146	0.413413	0.611531	0.0415641	-0.145707
Rv2720	lexA	8.75102	0.56899	1.84103	0.0581802	0.0655332
Rv2745c	clgR	9.35081	0.863884	1.44386	0.0848908	0.0765448
Rv2760c	vapB42	5.07779	0.694762	0.659537	0.0212659	-0.192217
Rv2779c	Rv2779c	6.23207	0.634941	1.31808	0.0206275	0.275378
Rv2788	sirR	7.28886	0.375399	0.394629	0.085149	0.056927
Rv2827c	Rv2827c	6.52314	0.536952	0.503671	0.0444061	-0.500809
Rv2884	Rv2884	6.37607	0.434302	-0.403904	0.0693686	0.242569
Rv2887	Rv2887	6.82184	0.618197	0.727405	0.142358	0.330344
Rv2912c	Rv2912c	5.80374	0.556054	0.98675	0.082577	0.357766
Rv2986c	hupB	10.5833	0.689214	0.644911	0.0720797	-0.278916
Rv2989	Rv2989	7.92921	1.06254	1.04382	0.0488803	0.0490711
Rv3050c	Rv3050c	9.12691	0.415123	0.860213	0.0535595	0.0146339
Rv3055	Rv3055	5.54843	0.396635	0.468308	0.0795353	0.410729
Rv3058c	Rv3058c	7.57596	0.517778	0.852335	0.0377375	0.588165
Rv3060c	Rv3060c	7.02418	0.519274	0.113501	0.0544534	0.374298
Rv3066	Rv3066	6.10363	0.407757	1.20289	0.0488645	0.345409
Rv3082c	virS	4.93328	0.766702	0.316128	0.0218942	0.607808
Rv3095	Rv3095	7.91188	0.766787	0.197181	0.0647041	0.0269156
Rv3124	moaR1	5.07527	0.609247	0.920985	0.0583763	0.0531804
Rv3133c	devR	7.45048	1.03011	2.08523	0.0441009	-0.193609
Rv3143	Rv3143	7.66914	0.693983	1.23468	0.0297475	0.447177
Rv3160c	Rv3160c	7.09921	0.859793	0.838809	0.0431757	0.357276
Rv3164c	moxR3	5.63937	0.438409	0.544221	0.0537896	0.4376
Rv3167c	Rv3167c	4.08405	0.609982	0.735821	0.0904807	0.718892
Rv3173c	Rv3173c	7.89759	0.653828	-0.314641	0.0624952	0.292301
Rv3183	Rv3183	5.22265	0.824816	0.841119	0.095602	-0.512944
Rv3197A	whiB7	7.81892	0.743735	1.58863	0.0568865	0.183675
Rv3208	Rv3208	7.97488	0.373562	1.36352	0.0256106	0.545502
Rv3219	whiB1	12.5666	0.627612	1.48006	0.0491569	0.292658
Rv3223c	sigH	8.64239	0.475199	0.633783	0.0120846	0.134306
Rv3246c	mtrA	9.52004	0.502436	-0.067511	0.0450676	0.131956
Rv3249c	Rv3249c	8.33375	0.730717	1.63251	0.0890414	0.0296848
Rv3260c	whiB2	10.0938	0.746964	0.6425	0.0467501	0.227507
Rv3286c	sigF	7.07496	0.438804	0.0845517	0.0465854	0.268167
Rv3291c	lrpA	6.89289	0.534659	0.50676	0.0558376	0.0439079
Rv3295	Rv3295	8.49476	0.694896	1.00357	0.0438062	-0.0415578
Rv3301c	phoY1	7.15227	0.562069	0.973703	0.0399322	0.225699
Rv3328c	sigJ	6.50154	0.453278	1.2577	0.0295846	0.514219
Rv3334	Rv3334	7.04615	0.614408	-0.971206	0.0707452	0.281602
Rv3405c	Rv3405c	6.52956	0.500579	-0.397775	0.0305075	-0.351554
Rv3414c	sigD	8.31444	0.622465	1.86942	0.0856724	0.304938
Rv3416	whiB3	8.64196	0.728166	1.22627	0.0270287	0.14368
Rv3417c	groEL1	8.57089	0.889391	0.866079	0.0204595	0.176967
Rv3488	Rv3488	6.3781	0.607682	0.860299	0.0719956	0.219901
Rv3557c	Rv3557c	6.69264	0.442363	0.650421	0.034116	0.216871
Rv3574	kstR	6.94453	0.48746	2.34538	0.0656841	0.0801685
Rv3583c	Rv3583c	12.0055	0.588886	1.65665	0.0737676	-0.323282
Rv3597c	lsr2	9.5852	0.61591	1.08834	0.0393827	0.188988
Rv3676	crp	8.87193	0.389273	0.765973	0.0363052	-0.121496
Rv3681c	whiB4	8.73243	0.434875	0.981751	0.0551101	0.0642259
Rv3692	moxR2	6.89498	0.423581	1.80661	0.040276	0.628131
Rv3736	Rv3736	6.4608	0.396695	0.980807	0.0782884	0.703408
Rv3744	nmtR	7.07011	0.52779	0.865043	0.0825381	0.39637
Rv3765c	tcrX	6.48799	0.544938	1.14993	0.0289494	0.39297
Rv3830c	Rv3830c	4.78779	0.652243	0.788627	0.0699822	0.0320259
Rv3833	Rv3833	5.8165	0.614994	0.686726	0.0426441	-0.109246
Rv3840	Rv3840	5.69809	0.482317	3.28638	0.116768	0.334931
Rv3849	espR	8.8092	0.657776	0.795381	0.0539381	-0.0878568
Rv3852	hns	8.84423	0.527073	1.17714	0.0232585	0.387813
Rv3855	ethR	7.53764	0.960209	0.870503	0.031284	0.463208
Rv3862c	whiB6	6.55371	1.50444	1.61947	0.054194	-0.0271577
Rv3911	sigM	6.17963	0.479273	1.41449	0.0546536	0.703975
