# Supplementary material for: Predicting fitness in Mycobacterium tuberculosis with transcriptional regulatory network-informed interpretable machine learning
Source: Front Tuberc. Author manuscript; Available in PMC 2025 Jul 17. (PMC12269550; doi:10.3389/ftubr.2025.1500899)
Supplement: Table S4 [file NIHMS2089678-supplement-Table_S4.xlsx]

## Sheet: Sheet1
Supplementary Table 4. Aggregate network directionality of regulation. Summary of the assignments of activating (up) vs. repressing (down) regulatory interactions for all TF-gene regulatory interactions in the aggregate transcriptional regulatory network (TRN).
Regulator	Target	Rank	Direction	Details
Rv1657	Rv1655	1	up	up/up/up/-/-
Rv1657	Rv1656	2	up	up/up/up/down/-
Rv3417c	Rv0440	3	up	up/-/-/down/-
Rv1657	Rv1659	4	up	up/up/up/up/-
Rv0081	Rv0082	5	both	up/down/-/up/-
Rv1657	Rv1658	6	up	up/up/-/-/-
Rv0081	Rv0083	7	both	up/down/up/up/-
Rv1657	Rv1653	8	up	up/up/up/-/-
Rv0081	Rv0085	9	both	up/down/up/-/-
Rv1657	Rv1654	10	up	up/up/up/up/-
Rv0353	Rv0352	11	up	up/-/-/-/-
Rv1219c	Rv1218c	12	both	up/down/-/-/-
Rv0232	Rv0233	13	both	up/down/-/up/-
Rv0823c	Rv1178	14	up	up/-/up/up/-
Rv3417c	Rv3418c	15	up	up/-/-/up/-
Rv0823c	Rv0824c	16	up	up/-/-/-/-
Rv0081	Rv0084	17	down; maybe both	-/down/up/up/-
Rv0353	Rv0351	18	up	up/-/-/down/-
Rv0081	Rv0086	19	both	up/down/up/up/-
Rv2989	Rv2988c	20	up	up/-/up/up/-
Rv3855	Rv3854c	21	both	up/down/-/-/-
Rv2250c	Rv2251	22	both	up/down/-/up/-
Rv3133c	Rv3132c	23	up	up/up/up/-/-
Rv2250c	Rv2249c	24	both	up/down/-/down/down
Rv3095	Rv3093c	25	both	up/down/-/down/-
Rv3095	Rv3094c	26	both	up/down/-/-/-
Rv3160c	Rv3161c	27	both	up/down/-/-/-
Rv0767c	Rv0766c	28	both	up/down/-/up/-
Rv3133c	Rv3134c	29	up	up/up/up/-/-
Rv1956	Rv1957	30	unknown	-/-/-/-/-
Rv0054	Rv0056	31	up	up/-/-/-/-
Rv3414c	Rv2525c	32	up	up/-/-/-/-
Rv1816	Rv1815	33	up	up/-/up/-/-
Rv3583c	Rv1398c	34	up	up/-/-/down/-
Rv0967	Rv0968	35	both	up/down/-/down/-
Rv0823c	Rv1094	36	up	up/-/-/-/-
Rv2034	Rv2035	37	both	up/down/up/down/-
Rv3414c	Rv1477	38	up	up/-/up/up/-
Rv2621c	Rv2620c	39	up	up/-/-/-/-
Rv3417c	Rv0350	40	up	up/-/-/-/-
Rv1219c	Rv1216c	41	down	-/down/-/down/-
Rv3246c	Rv2927c	42	down	-/-/-/down/-
Rv1657	Rv1652	43	up	up/up/-/-/-
Rv2989	Rv2987c	44	up	up/-/up/up/down
Rv0586	Rv0587	45	both	up/down/-/-/-
Rv3417c	Rv0351	46	up	up/-/-/-/-
Rv1033c	Rv1032c	47	both	up/down/-/-/-
Rv3249c	Rv3250c	48	up	up/-/-/-/-
Rv0081	Rv0087	49	both	up/down/-/up/-
Rv1129c	Rv1130	50	up	up/-/-/-/-
Rv0353	Rv0350	51	up	up/-/-/down/-
Rv3414c	Rv1478	52	up	up/-/-/-/-
Rv0302	Rv0303	53	both	up/down/-/-/-
Rv1129c	Rv1131	54	up	up/-/-/-/-
Rv1219c	Rv1217c	55	both	up/down/-/-/-
Rv3414c	Rv0040c	56	up	up/-/up/-/-
Rv0981	Rv0982	57	up	up/-/up/down/-
Rv0767c	Rv0765c	58	both	up/down/-/-/-
Rv0054	Rv0053	59	up	up/-/up/-/-
Rv3417c	Rv0353	60	unknown	-/-/-/-/-
Rv0792c	Rv0791c	61	both	up/down/-/-/-
Rv0674	Rv0673	62	both	up/down/-/down/-
Rv3133c	Rv1736c	63	up	up/up/-/-/-
Rv2250c	Rv2252	64	both	up/down/-/-/-
Rv1255c	Rv1256c	65	up	up/-/-/up/-
Rv3414c	Rv2721c	66	up	up/-/up/-/-
Rv0767c	Rv0768	67	both	up/down/-/up/-
Rv0353	Rv3417c	68	down	-/-/-/down/-
Rv1460	Rv1462	69	both	up/down/-/down/-
Rv3414c	Rv0179c	70	up	up/-/-/down/-
Rv2610c	Rv2609c	71	up	up/-/up/down/-
Rv1719	Rv1717	72	unknown	-/-/-/-/-
Rv2642	Rv2643	73	both	up/down/-/down/-
Rv3133c	Rv1737c	74	up	up/up/-/-/-
Rv3557c	Rv3556c	75	both	up/down/-/-/-
Rv3414c	Rv1566c	76	up	up/-/-/-/-
Rv3414c	Rv3717	77	up	up/-/-/-/-
Rv3246c	Rv2147c	78	up; maybe both	up/-/-/-/down
Rv3249c	Rv3251c	79	both	up/down/-/down/-
Rv3295	Rv0655	80	up	up/-/-/-/-
Rv3133c	Rv1813c	81	up	up/up/-/-/-
Rv1956	Rv1955	82	up	up/-/-/-/-
Rv1990c	Rv1989c	83	both	up/down/-/down/-
Rv3414c	Rv3810	84	up	up/-/up/-/-
Rv2610c	Rv2611c	85	up	up/-/up/up/-
Rv2912c	Rv2913c	86	both	up/down/-/down/-
Rv2034	Rv2036	87	both	up/down/-/down/-
Rv3133c	Rv0080	88	up	up/up/up/-/-
Rv3417c	Rv0352	89	up	up/-/-/down/-
Rv0678	Rv0676c	90	both	up/down/-/down/-
Rv2610c	Rv2612c	91	up	up/-/-/up/-
Rv3692	Rv3689	92	up	up/-/-/down/up
Rv0823c	Rv1095	93	up	up/-/-/-/-
Rv3133c	Rv2007c	94	up	up/up/-/-/-
Rv3414c	Rv3413c	95	up	up/-/up/-/-
Rv3414c	Rv1435c	96	up	up/-/-/up/-
Rv3414c	Rv0312	97	up	up/-/up/-/-
Rv1816	Rv1882c	98	up	-/-/up/-/-
Rv0767c	Rv0764c	99	both	up/down/-/-/-
Rv3164c	Rv3163c	100	up	up/-/up/up/-
Rv3414c	Rv3209	101	up	-/-/up/up/-
Rv2745c	Rv2744c	102	up; maybe both	up/-/-/down/down
Rv3133c	Rv2628	103	up	up/up/-/-/-
Rv3133c	Rv1996	104	up	up/up/up/up/-
Rv3133c	Rv3130c	105	up	up/up/-/up/-
Rv2359	Rv2358	106	up	up/-/up/-/-
Rv3133c	Rv2623	107	up	up/up/-/-/-
Rv3830c	Rv3829c	108	up; maybe both	up/-/-/up/down
Rv3133c	Rv2030c	109	up	up/up/-/-/-
Rv3583c	Rv1871c	110	up	up/-/-/up/-
Rv1960c	Rv1959c	111	up	up/up/-/up/-
Rv1719	Rv1715	112	up	up/-/-/-/-
Rv3414c	Rv0996	113	up	up/-/-/-/-
Rv3133c	Rv2627c	114	up	up/up/-/-/-
Rv0792c	Rv0790c	115	up	up/-/-/-/-
Rv2710	Rv2744c	116	up	up/-/-/down/-
Rv3133c	Rv2626c	117	up	up/up/-/up/-
Rv3133c	Rv2625c	118	up	up/up/-/-/-
Rv3133c	Rv2032	119	up	up/up/-/-/-
Rv2215	Rv2216	120	up	up/-/up/-/-
Rv3414c	Rv1697	121	up	up/-/-/down/-
Rv3133c	Rv1733c	122	up	up/up/-/-/-
Rv3414c	Rv2894c	123	up	up/-/-/down/-
Rv1460	Rv1464	124	both	up/down/-/down/-
Rv3295	Rv3147	125	up	up/-/-/up/-
Rv2827c	Rv2826c	126	both	up/down/-/down/-
Rv3066	Rv3065	127	down	-/down/-/-/-
Rv1460	Rv1461	128	up	up/-/-/down/-
Rv0678	Rv0677c	129	both	up/down/-/-/-
Rv0260c	Rv0259c	130	up	up/-/-/down/-
Rv0674	Rv0672	131	both	up/down/-/up/-
Rv0602c	Rv0603	132	up	-/up/-/-/-
Rv1287	Rv1286	133	up	up/up/up/-/-
Rv3133c	Rv3127	134	up	up/up/-/up/-
Rv3058c	Rv3057c	135	up	up/-/-/down/-
Rv0880	Rv0881	136	up	up/-/-/down/-
Rv3574	Rv1894c	137	both	up/down/-/down/-
Rv2710	Rv0563	138	up	up/-/-/-/-
Rv3849	Rv3822	139	both	up/down/-/down/-
Rv0823c	Rv0822c	140	up	up/-/up/down/-
Rv2642	Rv2641	141	up; maybe both	up/-/-/down/down
Rv1189	Rv1190	142	up	-/up/-/-/-
Rv2160A	Rv2160c	143	up	-/up/up/-/-
Rv3249c	Rv3252c	144	both	up/down/-/-/-
Rv0182c	Rv2191	145	up	up/-/-/-/-
Rv0273c	Rv0272c	146	up	up/-/-/down/-
Rv3164c	Rv3165c	147	up	up/-/-/up/-
Rv0054	Rv0055	148	up	up/-/up/-/-
Rv1719	Rv1718	149	up	up/-/-/up/-
Rv3246c	Rv3005c	150	up	up/-/-/down/-
Rv1049	Rv1050	151	both	up/down/-/down/-
Rv2009	Rv2010	152	up	up/-/-/down/-
Rv2160c	Rv2160A	153	up	-/up/up/-/-
Rv3060c	Rv3061c	154	up	up/-/up/-/-
Rv3295	Rv3158	155	up	up/-/up/up/-
Rv0823c	Rv1177	156	up	up/-/-/down/-
Rv2215	Rv2214c	157	up	up/-/-/down/-
Rv3133c	Rv2031c	158	up	up/up/-/-/-
Rv3286c	Rv3287c	159	up	up/up/-/-/-
Rv3260c	Rv3246c	160	up	-/-/-/up/-
Rv3246c	Rv3260c	161	up	up/-/-/-/-
Rv3133c	Rv2028c	162	up	up/up/-/-/-
Rv0623	Rv0624	163	up; maybe both	-/up/-/down/-
Rv0348	Rv0347	164	up	up/-/-/-/-
Rv3133c	Rv3131	165	up	up/up/-/-/-
Rv3414c	Rv1433	166	up	up/-/up/down/-
Rv1719	Rv1716	167	up	up/-/-/-/-
Rv1221	Rv2710	168	up	up/-/-/up/-
Rv0023	Rv0024	169	both	up/down/-/down/down
Rv0182c	Rv2978c	170	up	up/-/-/-/-
Rv0744c	Rv0743c	171	up	up/-/-/down/-
Rv3124	Rv3109	172	up	up/up/up/-/-
Rv0586	Rv0588	173	both	up/down/-/-/-
Rv1719	Rv1714	174	up	up/-/up/-/-
Rv1816	Rv1883c	175	up	up/-/-/-/-
Rv2258c	Rv2257c	176	up	up/-/-/-/-
Rv3133c	Rv1997	177	up	up/up/-/down/-
Rv3583c	Rv3053c	178	up	up/-/-/-/-
Rv3133c	Rv2029c	179	up	up/up/-/-/-
Rv3295	Rv3145	180	up	up/-/up/up/-
Rv0182c	Rv3296	181	up	up/-/-/-/-
Rv2760c	Rv2759c	182	up	up/up/-/up/-
Rv3133c	Rv1738	183	up	up/up/-/-/-
Rv0608	Rv0623	184	up	up/-/-/-/-
Rv0623	Rv0608	185	up	up/-/-/up/-
Rv2710	Rv2053c	186	up	up/-/-/-/-
Rv3414c	Rv1497	187	up	up/-/up/down/-
Rv0891c	Rv0892	188	up	up/-/up/down/up
Rv2710	Rv1221	189	up; maybe both	up/-/-/-/down
Rv0674	Rv0675	190	both	up/down/-/-/-
Rv3133c	Rv0079	191	up	up/up/-/-/-
Rv3295	Rv0270	192	up	up/-/-/down/-
Rv3219	Rv3462c	193	up	-/-/-/up/-
Rv3246c	Rv1697	194	up	up/-/-/down/-
Rv3133c	Rv2624c	195	up	up/up/-/down/-
Rv3295	Rv3151	196	up	up/-/up/-/-
Rv2069	Rv3584	197	up	up/-/-/-/-
Rv2760c	Rv2762c	198	up	up/-/-/up/-
Rv3246c	Rv0996	199	up	up/-/-/down/-
Rv2069	Rv1456c	200	down	-/-/-/down/-
Rv1287	Rv1285	201	up	up/up/up/-/-
Rv2069	Rv1623c	202	up	-/-/up/up/-
Rv0491	Rv0490	203	up	up/-/-/down/-
Rv1909c	Rv1908c	204	both	up/down/-/-/-
Rv3583c	Rv1094	205	up	up/-/-/-/-
Rv1773c	Rv1774	206	both	up/down/-/-/-
Rv3295	Rv3150	207	up	up/-/up/-/-
Rv3246c	Rv3245c	208	up	up/-/-/-/-
Rv3295	Rv3149	209	up	up/-/up/-/-
Rv2021c	Rv2022c	210	up	-/-/-/up/-
Rv2745c	Rv2710	211	up	up/-/-/down/-
Rv2710	Rv2745c	212	up	up/-/-/-/-
Rv0182c	Rv0181c	213	up	up/-/up/-/-
Rv0599c	Rv3321c	214	up	up/-/-/up/-
Rv3133c	Rv2005c	215	up	up/up/up/down/-
Rv3583c	Rv1322A	216	up	up/-/-/down/-
Rv3414c	Rv2748c	217	up	up/-/up/up/-
Rv3124	Rv3110	218	up	up/up/-/up/-
Rv3260c	Rv3219	219	up	up/-/-/down/-
Rv2745c	Rv2053c	220	up	up/-/-/-/-
Rv1460	Rv1463	221	up	up/-/-/down/-
Rv1674c	Rv1673c	222	up	up/-/-/-/-
Rv2745c	Rv0563	223	up	up/-/-/down/-
Rv3164c	Rv3166c	224	up	up/-/-/down/-
Rv1221	Rv2466c	225	up	up/-/up/-/-
Rv3295	Rv3157	226	up	up/-/up/up/-
Rv3295	Rv3156	227	up	up/-/up/-/-
Rv3583c	Rv3648c	228	up	up/-/-/-/-
Rv1994c	Rv1993c	229	both	up/down/-/up/-
Rv2720	Rv1000c	230	both	up/down/-/down/-
Rv3223c	Rv3222c	231	up; maybe both	up/-/-/up/down
Rv2710	Rv0251c	232	up	up/-/-/down/-
Rv0602c	Rv0601c	233	unknown	-/-/-/-/-
Rv3414c	Rv3310	234	up	up/-/up/-/-
Rv3583c	Rv0824c	235	up	up/-/-/-/-
Rv3197A	Rv2416c	236	up	-/up/-/-/-
Rv2011c	Rv2012	237	up	up/-/-/up/-
Rv3219	Rv3260c	238	up	up/-/-/-/-
Rv0967	Rv0969	239	both	up/down/-/down/-
Rv3143	Rv1745c	240	unknown	-/-/-/-/-
Rv2069	Rv1622c	241	up	up/-/up/-/-
Rv1176c	Rv1175c	242	up	up/-/-/up/-
Rv1931c	Rv1930c	243	up	up/-/-/-/-
Rv0182c	Rv2885c	244	up	up/-/-/-/-
Rv2745c	Rv2743c	245	up	up/-/-/up/-
Rv3557c	Rv3549c	246	both	up/down/-/-/-
Rv3295	Rv3148	247	up	up/-/up/up/-
Rv3583c	Rv3219	248	up	up/-/-/-/-
Rv3414c	Rv1698	249	up	up/-/-/up/-
Rv1816	Rv1884c	250	up	up/-/-/-/-
Rv2215	Rv2467	251	up	up/-/up/-/-
Rv0182c	Rv2015c	252	up	up/-/-/-/-
Rv0182c	Rv3201c	253	both	up/down/-/up/-
Rv3260c	Rv0129c	254	up	up/-/up/-/-
Rv1719	Rv2897c	255	up	up/-/up/-/-
Rv0182c	Rv3585	256	up	up/-/-/-/-
Rv3197A	Rv1258c	257	up	-/up/-/-/-
Rv3414c	Rv0129c	258	up	up/-/up/-/-
Rv3219	Rv0700	259	up	up/-/-/-/-
Rv1773c	Rv0208c	260	unknown	-/-/-/-/-
Rv0182c	Rv3202c	261	both	up/down/-/up/-
Rv3133c	Rv2629	262	up	up/up/-/-/-
Rv1657	Rv1385	263	up	up/-/up/-/-
Rv3295	Rv3146	264	up	up/-/up/-/-
Rv0190	Rv2963	265	unknown	-/-/-/-/-
Rv3414c	Rv1076	266	up	up/-/up/-/-
Rv3295	Rv3152	267	up	up/-/up/up/-
Rv1358	Rv1359	268	up	up/up/-/down/up
Rv0823c	Rv3918c	269	up	up/-/up/-/up
Rv3414c	Rv1158c	270	up	up/-/up/-/-
Rv3692	Rv3691	271	up	up/-/-/up/-
Rv3414c	Rv1987	272	up	up/-/-/down/-
Rv2017	Rv2016	273	both	up/down/-/-/-
Rv0891c	Rv0890c	274	up	up/-/-/-/-
Rv3862c	Rv3863	275	up	up/-/-/-/-
Rv0182c	Rv1406	276	up	up/-/-/down/-
Rv1994c	Rv1992c	277	both	up/down/-/up/-
Rv0022c	Rv3447c	278	up	up/up/-/-/-
Rv1358	Rv1355c	279	up	up/up/up/up/down
Rv0047c	Rv0045c	280	up	up/-/-/-/-
Rv3246c	Rv0883c	281	up	up/-/-/down/up
Rv0608	Rv0609	282	up	-/up/-/-/-
Rv3849	Rv3824c	283	up	up/-/-/-/-
Rv3260c	Rv3258c	284	up	up/-/-/-/-
Rv0485	Rv1065	285	unknown	-/-/-/-/-
Rv3133c	Rv2004c	286	up	up/up/up/down/-
Rv0302	Rv0301	287	up	up/-/-/up/-
Rv1773c	Rv1772	288	up	up/-/-/-/-
Rv1657	Rv0492c	289	up	up/-/-/-/-
Rv3295	Rv3154	290	up	up/-/-/up/-
Rv1423	Rv1422	291	up	up/-/-/-/-
Rv3260c	Rv0430	292	up	up/-/-/down/-
Rv0054	Rv0315	293	up	up/-/up/-/-
Rv0260c	Rv0252	294	up; maybe both	-/up/-/down/-
Rv0190	Rv0847	295	up	up/-/-/-/-
Rv2621c	Rv2622	296	up	up/-/-/-/-
Rv3124	Rv3113	297	up	up/up/up/-/-
Rv3583c	Rv1298	298	up	up/-/-/up/-
Rv3246c	Rv2864c	299	up	up/-/-/down/-
Rv0144	Rv0145	300	up	up/-/-/down/-
Rv0823c	Rv1869c	301	up	up/-/up/up/-
Rv3050c	Rv1870c	302	up	up/-/up/up/-
Rv2621c	Rv2619c	303	up	up/-/-/-/-
Rv3583c	Rv1072	304	up	up/-/-/up/-
Rv3692	Rv3690	305	up	up/-/-/up/-
Rv3295	Rv0346c	306	up	up/-/up/-/-
Rv3295	Rv0250c	307	unknown	-/-/-/-/-
Rv1986	Rv1985c	308	up	up/-/-/up/-
Rv1985c	Rv1986	309	unknown	-/-/-/-/-
Rv0275c	Rv0276	310	both	up/down/-/down/down
Rv3133c	Rv2006	311	up	up/up/-/down/-
Rv0182c	Rv0607	312	up	up/-/up/-/-
Rv2884	Rv0941c	313	down	-/-/-/down/-
Rv3414c	Rv3258c	314	up	up/-/-/up/-
Rv3414c	Rv3267	315	up	up/-/up/-/-
Rv1358	Rv1357c	316	up	-/up/-/up/down
Rv0260c	Rv2769c	317	up	up/-/-/up/-
Rv0182c	Rv1765c	318	up	up/-/-/down/-
Rv3301c	Rv3299c	319	up	up/-/up/up/-
Rv2986c	Rv1884c	320	up	up/-/-/-/-
Rv3414c	Rv2927c	321	up	-/-/-/up/-
Rv2745c	Rv2694c	322	up	up/-/-/up/-
Rv3295	Rv0993	323	up	up/-/up/down/-
Rv3124	Rv3111	324	up	up/up/up/-/-
Rv3124	Rv3112	325	up	up/up/up/-/-
Rv0165c	Rv0459	326	up	-/-/up/-/-
Rv1332	Rv1333	327	up	up/-/up/up/-
Rv2595	Rv2596	328	up; maybe both	-/up/-/down/-
Rv1740	Rv1741	329	up	-/-/-/up/-
Rv2258c	Rv2259	330	up	up/-/-/-/-
Rv3849	Rv1638A	331	up	up/-/-/-/-
Rv1560	Rv1561	332	up	-/up/-/-/-
Rv2989	Rv0839	333	up; maybe both	-/-/up/down/up
Rv0891c	Rv3651	334	up	up/-/-/-/-
Rv2610c	Rv2446c	335	up	up/-/-/up/-
Rv1332	Rv0078A	336	up	up/-/-/-/-
Rv1657	Rv1382	337	up	up/-/up/-/-
Rv3301c	Rv3300c	338	up	up/-/up/up/-
Rv3183	Rv3182	339	both	up/down/-/down/-
Rv0182c	Rv3297	340	up	up/-/-/-/-
Rv0823c	Rv3049c	341	up	-/-/up/-/-
Rv3414c	Rv2154c	342	up	up/-/up/up/-
Rv1773c	Rv2293c	343	unknown	-/-/-/-/-
Rv0891c	Rv2274c	344	up; maybe both	up/-/-/up/down
Rv3417c	Rv0991c	345	up	up/-/up/-/-
Rv0260c	Rv0261c	346	up	up/-/-/-/-
Rv0182c	Rv3466	347	unknown	-/-/-/-/-
Rv3911	Rv3440c	348	up	up/up/-/-/-
Rv3060c	Rv2918c	349	up	up/-/up/down/-
Rv2710	Rv2711	350	up	up/-/-/up/-
Rv0823c	Rv3869	351	up	up/-/up/up/-
Rv0608	Rv0298	352	unknown	-/-/-/-/-
Rv3260c	Rv2244	353	unknown	-/-/-/-/-
Rv3414c	Rv1075c	354	up	up/-/-/-/-
Rv1846c	Rv1331	355	up	-/-/-/up/-
Rv3223c	Rv3206c	356	up	up/up/-/-/-
Rv3574	Rv3526	357	both	up/down/-/down/-
Rv3133c	Rv1734c	358	up	up/-/-/-/-
Rv3295	Rv1230c	359	up	up/-/-/up/-
Rv3219	Rv3583c	360	up	up/-/-/up/-
Rv0165c	Rv0166	361	up	up/-/up/up/-
Rv3260c	Rv0519c	362	up	up/-/up/-/-
Rv0823c	Rv2444c	363	up	up/-/up/down/-
Rv0586	Rv0589	364	both	up/down/-/-/-
Rv0165c	Rv0168	365	up	up/-/up/down/-
Rv2711	Rv2710	366	up	up/-/-/-/-
Rv2215	Rv0896	367	up	up/-/-/-/-
Rv1033c	Rv0320	368	up	-/-/-/up/-
Rv0844c	Rv3266c	369	up	up/-/-/-/-
Rv3295	Rv0174	370	up	up/-/up/down/-
Rv3219	Rv3461c	371	up	-/-/-/up/-
Rv3246c	Rv1884c	372	up	up/-/-/-/-
Rv0485	Rv1779c	373	up	up/-/-/-/-
Rv3574	Rv3570c	374	both	up/down/-/down/-
Rv1379	Rv3214	375	up	up/-/-/-/-
Rv3414c	Rv0063	376	up	up/-/up/up/-
Rv1358	Rv1356c	377	up	up/up/-/down/down
Rv2215	Rv0613c	378	up	up/-/up/down/-
Rv1332	Rv1019	379	unknown	-/-/-/-/-
Rv1019	Rv1332	380	up	up/-/-/-/-
Rv3295	Rv0166	381	up	up/-/up/up/-
Rv0339c	Rv0897c	382	up	up/-/-/-/-
Rv0485	Rv2707	383	up	up/-/-/-/-
Rv2215	Rv3303c	384	unknown	-/-/-/-/-
Rv0339c	Rv0862c	385	up	up/-/-/-/-
Rv0054	Rv0057	386	up	up/-/up/-/up
Rv3830c	Rv3831	387	up	up/-/-/-/-
Rv3583c	Rv1872c	388	up	up/-/up/-/-
Rv1460	Rv1465	389	both	up/down/-/down/-
Rv1358	Rv1354c	390	up	up/up/up/down/down
Rv3557c	Rv3550	391	both	up/down/-/-/-
Rv0576	Rv0577	392	down	-/down/-/-/-
Rv1846c	Rv2576c	393	up	-/-/-/up/-
Rv0967	Rv0970	394	down	-/-/-/down/-
Rv3557c	Rv3551	395	both	up/down/-/-/-
Rv2478c	Rv2331A	396	up	up/-/-/-/-
Rv3260c	Rv2986c	397	up	up/-/-/-/-
Rv3295	Rv3153	398	up	up/-/up/-/-
Rv3246c	Rv2748c	399	up	up/-/up/-/up
Rv1460	Rv1466	400	up	up/-/-/down/-
Rv3260c	Rv3587c	401	up	up/-/up/-/-
Rv3414c	Rv1883c	402	up	up/-/-/up/-
Rv1846c	Rv3841	403	up	-/-/-/up/-
Rv2017	Rv2018	404	up	up/-/-/down/-
Rv0894	Rv0893c	405	up	up/-/-/down/up
Rv3583c	Rv3875	406	up	up/-/-/-/-
Rv0190	Rv0848	407	down	-/-/-/-/down
Rv2258c	Rv1484	408	up	up/-/-/-/-
Rv3260c	Rv2144c	409	up	up/-/-/-/-
Rv0823c	Rv0243	410	up	-/-/up/-/-
Rv0022c	Rv3446c	411	up	up/up/up/-/-
Rv0182c	Rv1148c	412	up	up/-/-/-/-
Rv0182c	Rv1633	413	up	up/-/-/-/-
Rv2215	Rv2614c	414	up	up/-/up/down/-
Rv3557c	Rv3560c	415	both	up/down/-/down/-
Rv3583c	Rv2137c	416	up	up/-/-/up/-
Rv2610c	Rv0529	417	up	up/-/up/up/-
Rv2595	Rv0599c	418	unknown	-/-/-/-/-
Rv0599c	Rv2595	419	unknown	-/-/-/-/-
Rv0144	Rv3822	420	up	up/-/-/-/-
Rv0182c	Rv3555c	421	up	up/-/-/up/-
Rv0823c	Rv0512	422	up	up/-/up/down/-
Rv3197A	Rv1988	423	up	-/up/-/up/-
Rv0891c	Rv1903	424	up	up/-/-/up/-
Rv2986c	Rv0129c	425	up	up/-/up/up/-
Rv3597c	Rv0634A	426	up	up/-/-/-/-
Rv2215	Rv1074c	427	up	up/-/-/-/-
Rv1719	Rv3728	428	up	up/-/-/-/-
Rv3246c	Rv3267	429	up	up/-/up/down/up
Rv0302	Rv1043c	430	up	up/-/up/up/-
Rv0054	Rv2890c	431	up	up/-/up/down/-
Rv0823c	Rv1870c	432	up	up/-/up/up/-
Rv0054	Rv3715c	433	up	up/-/-/down/-
Rv0182c	Rv1945	434	up	up/-/-/-/-
Rv0823c	Rv0242c	435	up	up/-/up/-/-
Rv3911	Rv3896c	436	unknown	-/-/-/-/-
Rv0182c	Rv2024c	437	up	up/-/-/-/-
Rv3765c	Rv3766	438	up	up/-/-/down/-
Rv0339c	Rv1020	439	up	up/-/-/-/-
Rv0190	Rv0849	440	unknown	-/-/-/-/-
Rv3849	Rv3312A	441	up	up/-/-/-/-
Rv3164c	Rv1563c	442	up	up/-/up/-/-
Rv0182c	Rv2979c	443	up	up/-/-/down/-
Rv3133c	Rv2630	444	up	up/up/-/-/-
Rv1358	Rv3469c	445	up	up/-/-/up/-
Rv0182c	Rv3827c	446	unknown	-/-/-/-/-
Rv0891c	Rv2723	447	up	up/-/-/-/-
Rv2610c	Rv3255c	448	up	up/-/-/-/-
Rv2215	Rv1328	449	up	up/-/up/-/-
Rv3133c	Rv1739c	450	up	up/-/-/down/-
Rv0623	Rv0581	451	up	up/-/-/up/up
Rv2610c	Rv2613c	452	up	up/-/-/up/-
Rv0135c	Rv0136	453	both	up/down/-/down/-
Rv3058c	Rv1365c	454	up	up/up/up/down/-
Rv0182c	Rv1588c	455	up	up/-/-/down/-
Rv3328c	Rv3365c	456	up	up/-/up/down/-
Rv3223c	Rv2466c	457	up	up/up/up/up/-
Rv3416	Rv3340	458	up	up/up/-/-/-
Rv0823c	Rv3871	459	up	up/-/up/-/-
Rv3058c	Rv3390	460	up	-/up/-/up/down
Rv2610c	Rv2475c	461	up	up/-/-/-/-
Rv2595	Rv2547	462	unknown	-/-/-/-/-
Rv3574	Rv3545c	463	up	up/up/-/down/-
Rv0054	Rv2909c	464	up	up/-/-/down/-
Rv3223c	Rv0140	465	up	up/up/-/-/-
Rv0823c	Rv0241c	466	up	-/-/-/up/-
Rv0047c	Rv0046c	467	both	up/down/-/-/-
Rv2258c	Rv2858c	468	up	up/-/-/-/-
Rv0182c	Rv3586	469	up	up/-/-/up/-
Rv0767c	Rv3406	470	up	-/-/up/-/-
Rv0891c	Rv3404c	471	up	up/-/-/-/-
Rv0054	Rv0635	472	up	up/-/-/down/-
Rv2720	Rv2719c	473	both	up/down/-/-/-
Rv0054	Rv2603c	474	up	up/-/-/up/-
Rv0054	Rv0203	475	up	up/-/up/-/-
Rv0485	Rv1057	476	up	up/-/up/-/-
Rv3692	Rv2984	477	up	up/-/-/-/-
Rv2258c	Rv0429c	478	up	up/-/-/up/-
Rv2258c	Rv3224	479	up	up/-/up/-/-
Rv3246c	Rv3711c	480	up	up/-/-/up/-
Rv0880	Rv3472	481	up	up/-/-/-/-
Rv1287	Rv1288	482	up	up/-/-/down/-
Rv3219	Rv3648c	483	up	up/-/-/down/-
Rv3246c	Rv0129c	484	up	up/-/up/down/-
Rv1267c	Rv2268c	485	up	up/-/-/-/-
Rv3414c	Rv1815	486	up	up/-/up/-/-
Rv1830	Rv2147c	487	up	up/-/-/up/-
Rv3058c	Rv3733c	488	up	up/-/-/-/-
Rv2711	Rv2134c	489	up	up/-/-/-/-
Rv3246c	Rv3587c	490	up	up/-/up/down/up
Rv2595	Rv1103c	491	up	up/-/-/up/-
Rv3246c	Rv1698	492	up	up/-/-/down/-
Rv0445c	Rv0444c	493	up	up/-/-/-/-
Rv0042c	Rv3392c	494	up	up/-/-/-/-
Rv3557c	Rv3552	495	both	up/down/-/down/-
Rv0967	Rv0190	496	unknown	-/-/-/-/-
Rv3219	Rv2785c	497	up	up/-/-/-/-
Rv2610c	Rv2447c	498	up	up/-/-/-/-
Rv3692	Rv2409c	499	unknown	-/-/-/-/-
Rv1129c	Rv1128c	500	up	up/-/-/-/-
Rv0891c	Rv0893c	501	up	up/-/-/down/-
Rv0054	Rv0651	502	up	up/-/up/-/-
Rv2989	Rv3455c	503	up	up/-/up/up/-
Rv2720	Rv3074	504	both	up/down/-/-/-
Rv2610c	Rv1438	505	up	up/-/-/down/-
Rv2610c	Rv0527	506	up	up/-/up/up/up
Rv3133c	Rv0570	507	up	up/up/-/down/-
Rv0182c	Rv0605	508	up	up/-/-/up/-
Rv3574	Rv3527	509	down	-/down/-/down/-
Rv2017	Rv0743c	510	up	up/-/-/down/-
Rv0623	Rv1152	511	unknown	-/-/-/-/-
Rv3414c	Rv1884c	512	up	up/-/-/-/-
Rv1773c	Rv1497	513	up	up/-/up/-/-
Rv3246c	Rv3258c	514	up	up/-/-/up/up
Rv0472c	Rv0473	515	unknown	-/-/-/-/-
Rv1152	Rv0623	516	up	up/-/-/down/-
Rv2215	Rv2241	517	up	up/-/up/-/-
Rv3143	Rv3634c	518	up	up/-/up/-/-
Rv2215	Rv2476c	519	up	up/-/-/-/-
Rv0485	Rv1854c	520	up	up/-/up/up/-
Rv1221	Rv1471	521	up	up/-/up/up/-
Rv3133c	Rv0569	522	up	up/up/-/up/-
Rv0182c	Rv2789c	523	up	up/-/-/up/-
Rv2720	Rv3586	524	up	up/-/-/-/-
Rv2989	Rv2990c	525	up	-/-/-/up/-
Rv0144	Rv3487c	526	up	up/-/-/down/-
Rv3414c	Rv2864c	527	up	up/-/-/down/-
Rv1332	Rv2093c	528	up	up/-/up/up/-
Rv3295	Rv2428	529	down	down/-/down/-/-
Rv2989	Rv1644	530	up	up/-/up/up/-
Rv3295	Rv2518c	531	down	down/-/down/-/-
Rv3557c	Rv3562	532	both	up/down/-/down/-
Rv0818	Rv0819	533	up	up/-/-/-/-
Rv0232	Rv3083	534	unknown	-/-/-/-/-
Rv1816	Rv2253	535	up	up/-/-/-/-
Rv2621c	Rv2618	536	up	up/-/-/-/-
Rv1379	Rv0951	537	up	up/-/up/down/-
Rv0891c	Rv1778c	538	up	up/-/-/down/-
Rv2258c	Rv3030	539	up	up/-/-/-/-
Rv0823c	Rv3582c	540	up	up/-/-/-/-
Rv2488c	Rv0630c	541	up	up/-/up/-/-
Rv1830	Rv3310	542	up	up/-/up/-/-
Rv1332	Rv2291	543	up	up/-/-/-/-
Rv2258c	Rv0562	544	up	up/-/-/-/-
Rv1358	Rv1353c	545	up	up/up/-/-/-
Rv0767c	Rv2913c	546	up	up/-/-/-/-
Rv3219	Rv2204c	547	up	up/-/-/up/-
Rv2282c	Rv2999	548	up	up/-/up/up/-
Rv3583c	Rv2785c	549	up	up/-/-/up/-
Rv1379	Rv1381	550	up	up/-/up/-/-
Rv2009	Rv2104c	551	up	up/-/-/-/-
Rv2720	Rv2737c	552	up	up/-/-/down/-
Rv3219	Rv3804c	553	up	up/-/-/-/-
Rv3295	Rv0458	554	up	up/-/up/up/-
Rv0165c	Rv1549	555	up	-/-/up/-/-
Rv2215	Rv3774	556	up	up/-/-/up/-
Rv0232	Rv3085	557	up	-/-/-/up/-
Rv3050c	Rv3455c	558	up	up/-/up/up/-
Rv2215	Rv1449c	559	up	up/-/-/down/-
Rv3414c	Rv2145c	560	up	up/-/-/down/-
Rv3414c	Rv0883c	561	up	up/-/-/down/-
Rv2610c	Rv2858c	562	up	up/-/-/down/-
Rv1460	Rv1909c	563	down	-/-/-/down/-
Rv0182c	Rv1833c	564	up	up/-/-/up/-
Rv3911	Rv0964c	565	down	-/-/-/down/-
Rv0880	Rv2563	566	up	up/-/up/-/-
Rv1176c	Rv3789	567	up	up/-/up/-/-
Rv1267c	Rv0131c	568	up	up/-/-/down/-
Rv3167c	Rv1895	569	both	up/down/-/up/-
Rv2258c	Rv1901	570	unknown	-/-/-/-/-
Rv0880	Rv1455	571	up	up/-/-/-/-
Rv2258c	Rv2260	572	up	up/-/-/-/-
Rv2215	Rv0066c	573	up	up/-/up/-/-
Rv3557c	Rv3548c	574	up	up/-/-/-/-
Rv3133c	Rv2003c	575	up	-/up/-/-/-
Rv2760c	Rv3693	576	up	up/-/up/-/-
Rv2215	Rv2259	577	up	up/-/-/down/-
Rv0602c	Rv3446c	578	up	up/-/-/-/-
Rv0891c	Rv2330c	579	up	up/-/-/-/-
Rv0880	Rv1014c	580	up	up/-/-/up/-
Rv1379	Rv1201c	581	up	up/-/up/-/-
Rv3911	Rv3910	582	up	up/-/-/up/-
Rv0117	Rv0118c	583	down	-/down/-/-/up
Rv2610c	Rv3275c	584	up	up/-/up/-/-
Rv0823c	Rv3870	585	up	up/-/up/-/-
Rv2215	Rv1070c	586	up	up/-/up/down/-
Rv3295	Rv2406c	587	up	up/-/-/up/-
Rv3414c	Rv2165c	588	unknown	-/-/-/-/-
Rv2610c	Rv0528	589	up	up/-/-/up/-
Rv0182c	Rv1407	590	up	up/-/-/up/-
Rv2258c	Rv0799c	591	up	up/-/-/-/up
Rv1267c	Rv1058	592	up	up/-/-/up/-
Rv2610c	Rv1437	593	up	up/-/-/-/-
Rv0844c	Rv0568	594	up	up/-/-/-/-
Rv2710	Rv2052c	595	up	up/-/up/up/-
Rv1990c	Rv3288c	596	up	up/-/-/up/up
Rv0767c	Rv0763c	597	down	-/down/-/-/-
Rv0653c	Rv0652	598	up	up/-/-/up/-
Rv2215	Rv1077	599	up	up/-/-/up/-
Rv2327	Rv2665	600	up	-/-/-/up/up
Rv1963c	Rv2268c	601	up	up/-/-/-/-
Rv0195	Rv0194	602	up	up/up/up/-/-
Rv0260c	Rv2768c	603	up	up/-/-/down/-
Rv0818	Rv1599	604	up	up/-/-/down/-
Rv3416	Rv3681c	605	both	-/-/-/down/up
Rv3574	Rv3536c	606	both	up/down/-/down/-
Rv1956	Rv3189	607	up	up/-/-/-/-
Rv0485	Rv3484	608	up	up/-/up/-/-
Rv0844c	Rv0524	609	up	up/-/-/down/-
Rv3557c	Rv3561	610	both	up/down/-/down/-
Rv3167c	Rv1999c	611	up	up/-/-/down/-
Rv0821c	Rv3197	612	up	up/-/-/down/-
Rv1453	Rv2370c	613	up	up/-/-/-/-
Rv0232	Rv3084	614	up	-/-/-/up/-
Rv2258c	Rv3274c	615	up	up/-/up/-/-
Rv3050c	Rv2109c	616	unknown	-/-/-/-/-
Rv0445c	Rv0966c	617	up	-/-/-/up/-
Rv3692	Rv2101	618	up	up/-/up/up/-
Rv0330c	Rv0329c	619	up	up/-/-/down/-
Rv0981	Rv0997	620	unknown	-/-/-/-/-
Rv1657	Rv1004c	621	up	up/-/-/up/-
Rv0608	Rv2550c	622	down	-/-/-/down/-
Rv1255c	Rv1257c	623	up	up/-/-/down/-
Rv3681c	Rv3416	624	up	up/-/-/up/-
Rv1657	Rv2065	625	up	up/-/-/up/-
Rv0353	Rv3418c	626	up	up/-/-/down/-
Rv2610c	Rv2228c	627	up	up/-/-/down/-
Rv0844c	Rv2217	628	up	up/-/-/down/-
Rv0767c	Rv0769	629	both	up/down/-/-/-
Rv0348	Rv0349	630	down	-/-/-/down/-
Rv3328c	Rv3332	631	down	-/-/-/down/-
Rv2610c	Rv2604c	632	up	up/-/-/down/-
Rv2912c	Rv0765c	633	up	up/-/-/down/-
Rv2069	Rv1621c	634	up	up/-/up/down/-
Rv2215	Rv2194	635	up	up/-/-/-/-
Rv2215	Rv2217	636	up	up/-/-/-/-
Rv1626	Rv2239c	637	up	up/-/-/down/-
Rv3246c	Rv2074	638	up	up/-/-/-/-
Rv0894	Rv1353c	639	up	up/-/-/up/up
Rv2359	Rv0280	640	down	-/down/-/-/down
Rv2282c	Rv1750c	641	up	up/-/-/down/-
Rv3765c	Rv2699c	642	up	up/-/up/-/-
Rv3295	Rv0167	643	up	up/-/up/down/-
Rv2610c	Rv3806c	644	up	up/-/-/-/-
Rv1221	Rv1854c	645	up	up/-/up/up/-
Rv0608	Rv0660c	646	up	up/-/-/-/-
Rv2610c	Rv2197c	647	up	up/-/-/down/-
Rv0880	Rv3076	648	down	-/-/-/down/-
Rv2215	Rv1381	649	up	up/-/up/up/-
Rv3862c	Rv3861	650	up	-/up/-/up/-
Rv0260c	Rv2319c	651	up	up/-/-/up/-
Rv3164c	Rv1564c	652	up	up/-/-/-/-
Rv0182c	Rv2977c	653	up	up/-/-/-/-
Rv0054	Rv2734	654	up	up/-/up/-/-
Rv0339c	Rv1329c	655	up	up/-/-/up/-
Rv3597c	Rv0475	656	up	-/-/-/-/up
Rv0602c	Rv3448	657	up	up/-/-/up/-
Rv3414c	Rv1157c	658	up	-/-/up/up/-
Rv1719	Rv2974c	659	up	up/-/up/-/-
Rv0054	Rv1015c	660	up	up/-/up/-/-
Rv2215	Rv2206	661	up	up/-/-/-/up
Rv2595	Rv2871	662	unknown	-/-/-/-/-
Rv0844c	Rv0525	663	up	up/-/-/-/-
Rv1359	Rv1356c	664	up	up/-/-/down/up
Rv0324	Rv0331	665	both	up/down/-/-/-
Rv2986c	Rv3260c	666	up	up/-/-/-/-
Rv3692	Rv3792	667	up	up/-/-/-/-
Rv1358	Rv3113	668	up	up/-/up/down/-
Rv3246c	Rv2150c	669	up	up/-/-/-/up
Rv3583c	Rv1793	670	unknown	-/-/-/-/-
Rv1189	Rv1188	671	up	-/-/-/up/up
Rv1956	Rv1958c	672	up	up/-/-/down/-
Rv1773c	Rv1469	673	up	up/-/-/-/-
Rv0445c	Rv0546c	674	up	up/-/-/-/-
Rv0353	Rv0440	675	up	up/-/-/down/-
Rv0485	Rv3645	676	unknown	-/-/-/-/-
Rv0608	Rv0581	677	up	up/-/-/-/-
Rv2488c	Rv0631c	678	up	up/-/-/-/-
Rv2258c	Rv3774	679	up	up/-/-/-/up
Rv3295	Rv0169	680	up	up/-/up/down/-
Rv1846c	Rv2094c	681	unknown	-/-/-/-/-
Rv2215	Rv1069c	682	up	up/-/-/-/-
Rv3260c	Rv0636	683	up	up/-/-/-/-
Rv3574	Rv3567c	684	down; maybe both	-/down/-/up/-
Rv0653c	Rv0651	685	up	up/-/-/up/-
Rv0232	Rv3086	686	up	-/-/-/up/-
Rv3692	Rv3793	687	up	up/-/-/-/-
Rv1359	Rv1358	688	up	up/-/-/up/up
Rv1626	Rv2199c	689	up	up/-/-/-/-
Rv0339c	Rv1364c	690	up	up/-/-/-/-
Rv3197A	Rv2725c	691	up	-/up/-/-/-
Rv3597c	Rv0581	692	up	up/-/-/up/-
Rv0445c	Rv2445c	693	up	up/-/-/-/-
Rv0599c	Rv2547	694	unknown	-/-/-/-/-
Rv2215	Rv1436	695	up	up/-/-/down/-
Rv1909c	Rv1460	696	unknown	-/-/-/-/-
Rv3295	Rv0170	697	up	up/-/up/down/-
Rv1474c	Rv1475c	698	up	up/-/up/-/-
Rv3597c	Rv0430	699	up	up/-/-/up/-
Rv0681	Rv2533c	700	up	up/-/-/up/-
Rv1267c	Rv1467c	701	up	-/-/up/-/-
Rv0891c	Rv2435c	702	up	up/-/-/-/-
Rv3124	Rv3125c	703	up	up/up/-/-/-
Rv1332	Rv0724	704	up	up/-/-/-/-
Rv0054	Rv3443c	705	up	up/-/-/-/-
Rv1423	Rv0804	706	up	up/-/-/down/-
Rv1846c	Rv0660c	707	up	up/-/-/-/-
Rv2215	Rv0234c	708	up	up/-/-/down/-
Rv2610c	Rv2883c	709	up	up/-/-/down/-
Rv2160A	Rv2161c	710	unknown	-/-/-/-/-
Rv0302	Rv2295	711	up	up/-/-/down/-
Rv3295	Rv0459	712	up; maybe both	-/-/up/down/-
Rv3246c	Rv1220c	713	up	up/-/up/up/-
Rv3050c	Rv3920c	714	up	up/-/-/up/-
Rv2215	Rv0946c	715	up	up/-/-/-/-
Rv2506	Rv2503c	716	down	-/down/-/-/-
Rv0823c	Rv3139	717	unknown	-/-/-/-/-
Rv2760c	Rv2761c	718	up	up/-/up/-/-
Rv2610c	Rv2230c	719	up	up/-/-/down/-
Rv1719	Rv1226c	720	up	up/-/-/-/-
Rv0324	Rv0326	721	down	-/-/-/down/-
Rv2595	Rv0608	722	up	up/-/-/up/-
Rv0823c	Rv3212	723	up	up/-/up/-/-
Rv0485	Rv1066	724	up	-/-/-/up/-
Rv3095	Rv3092c	725	up	up/-/-/-/-
Rv1423	Rv3275c	726	up	up/-/up/-/-
Rv2282c	Rv1866	727	up	up/-/-/-/-
Rv0792c	Rv0793	728	up	up/-/-/up/-
Rv3328c	Rv1694	729	up	up/-/-/-/-
Rv1994c	Rv3503c	730	up	up/-/-/up/-
Rv2215	Rv3273	731	up	up/-/-/-/-
Rv3286c	Rv0941c	732	up; maybe both	-/up/-/down/-
Rv0608	Rv2830c	733	unknown	-/-/-/-/-
Rv0623	Rv0660c	734	up	up/-/-/up/-
Rv2703	Rv2462c	735	unknown	-/-/-/-/-
Rv2506	Rv2504c	736	down	-/down/-/-/-
Rv3862c	Rv3879c	737	up	up/up/-/down/-
Rv3692	Rv1279	738	up	up/-/-/-/-
Rv0823c	Rv2553c	739	up	up/-/up/-/-
Rv2069	Rv1304	740	up	up/-/-/down/-
Rv3219	Rv2840c	741	up	up/-/-/down/-
Rv0260c	Rv1706c	742	down	-/-/-/down/-
Rv2610c	Rv1836c	743	up	up/-/-/-/-
Rv1990c	Rv3503c	744	up	up/-/-/-/-
Rv3295	Rv1550	745	up	up/-/up/-/-
Rv1379	Rv2511	746	up	up/-/-/down/-
Rv3295	Rv3231c	747	down	-/-/-/down/-
Rv0823c	Rv3140	748	unknown	-/-/-/-/-
Rv3260c	Rv3810	749	up	up/-/up/-/-
Rv3197A	Rv2415c	750	up	up/up/-/-/-
Rv2009	Rv3489	751	up	up/-/-/down/-
Rv3164c	Rv2038c	752	up	up/-/-/-/-
Rv3164c	Rv3529c	753	up	up/-/-/up/-
Rv1019	Rv3916c	754	up	up/-/up/down/-
Rv2986c	Rv3587c	755	up	up/-/up/-/-
Rv1560	Rv0657c	756	up	-/-/-/up/-
Rv0144	Rv3849	757	up	up/-/-/-/-
Rv2021c	Rv2035	758	up	up/-/up/down/-
Rv3830c	Rv3081	759	up	up/-/up/-/-
Rv3219	Rv1398c	760	up	up/-/-/up/-
Rv3583c	Rv1390	761	up	up/-/-/-/-
Rv2610c	Rv1614	762	up	up/-/-/up/-
Rv1358	Rv1663	763	up	up/-/up/down/-
Rv0195	Rv0575c	764	up	up/-/-/down/-
Rv0653c	Rv2985	765	up	up/-/-/-/-
Rv0302	Rv3485c	766	up	up/-/up/up/-
Rv3830c	Rv3832c	767	up	up/-/-/-/-
Rv0195	Rv3746c	768	up	up/-/-/-/-
Rv3295	Rv1425	769	up	up/-/-/-/-
Rv0260c	Rv0253	770	up	-/up/-/-/-
Rv2760c	Rv1851	771	down	-/-/-/down/-
Rv1560	Rv2009	772	up	up/-/-/down/-
Rv1560	Rv2758c	773	up	up/-/-/up/-
Rv2250c	Rv0077c	774	up	-/-/up/-/-
Rv1353c	Rv1354c	775	up	up/-/up/-/-
Rv0891c	Rv0645c	776	up	up/-/-/down/-
Rv0165c	Rv1550	777	up	up/-/up/up/-
Rv3583c	Rv3461c	778	down	-/-/-/down/-
Rv3574	Rv3568c	779	down	-/down/-/down/-
Rv0043c	Rv0044c	780	up	up/-/-/up/-
Rv2324	Rv2323c	781	both	up/down/-/-/-
Rv0212c	Rv0211	782	up	up/-/-/down/-
Rv0880	Rv1008	783	up	up/-/-/-/-
Rv2009	Rv0599c	784	unknown	-/-/-/-/-
Rv3849	Rv3823c	785	up	up/-/up/-/-
Rv2710	Rv0564c	786	up	up/-/-/down/-
Rv2610c	Rv1384	787	up	up/-/up/down/-
Rv0608	Rv2595	788	unknown	-/-/-/-/-
Rv0602c	Rv2812	789	up	up/-/-/-/-
Rv3260c	Rv1433	790	up	up/-/up/down/-
Rv2258c	Rv0546c	791	up	up/-/-/up/-
Rv1956	Rv2734	792	up	up/-/up/down/-
Rv2215	Rv1915	793	up	-/-/up/up/-
Rv2258c	Rv1240	794	up	up/-/up/-/-
Rv1221	Rv1057	795	up	up/-/up/down/-
Rv2258c	Rv2214c	796	up	up/-/-/up/-
Rv2610c	Rv0526	797	up	up/-/-/up/-
Rv3849	Rv1184c	798	up	up/-/up/down/-
Rv3488	Rv1160	799	up	up/-/-/down/-
Rv3840	Rv3839	800	unknown	-/-/-/-/-
Rv1267c	Rv0565c	801	up	up/-/up/-/-
Rv0674	Rv2974c	802	up	up/-/up/down/-
Rv3133c	Rv1735c	803	up	up/up/-/-/-
Rv3414c	Rv1220c	804	up	up/-/up/-/-
Rv0880	Rv2113	805	up	up/-/-/down/-
Rv0054	Rv3716c	806	up	up/-/-/up/-
Rv2258c	Rv2993c	807	up	up/-/up/-/-
Rv2745c	Rv0251c	808	up	up/-/-/up/-
Rv2258c	Rv0896	809	up	up/-/-/-/-
Rv1556	Rv2423	810	up	up/-/-/-/-
Rv1267c	Rv1431	811	up	up/-/-/-/-
Rv1556	Rv2569c	812	up	up/-/-/up/-
Rv0182c	Rv1378c	813	up	up/-/-/down/-
Rv2215	Rv1233c	814	up	up/-/-/-/-
Rv1379	Rv1240	815	up	up/-/up/down/-
Rv1379	Rv2226	816	up	up/-/-/down/-
Rv0485	Rv1339	817	up	up/-/-/up/-
Rv3246c	Rv3414c	818	up	up/-/-/up/-
Rv3855	Rv0711	819	up	up/-/-/-/-
Rv1931c	Rv1259	820	up	up/-/-/down/-
Rv3260c	Rv2927c	821	unknown	-/-/-/-/-
Rv3219	Rv2244	822	up	-/-/-/up/-
Rv0023	Rv0025	823	down	-/-/-/-/down
Rv3414c	Rv3246c	824	unknown	-/-/-/-/-
Rv0602c	Rv3447c	825	up	up/-/-/up/-
Rv3557c	Rv3553	826	both	up/down/-/-/up
Rv3583c	Rv3462c	827	down	-/-/-/down/-
Rv3574	Rv3569c	828	down	-/down/-/down/-
Rv0821c	Rv0981	829	up	up/-/-/-/-
Rv2710	Rv1072	830	up	up/-/-/-/-
Rv0891c	Rv0402c	831	up	up/-/-/-/-
Rv2258c	Rv1328	832	up	up/-/up/-/-
Rv2215	Rv0338c	833	up; maybe both	up/-/-/-/down
Rv0182c	Rv1638	834	up	up/-/-/-/-
Rv3414c	Rv0208c	835	up	-/-/-/up/-
Rv0891c	Rv3034c	836	up	up/-/-/-/-
Rv3050c	Rv3868	837	up	up/-/-/-/-
Rv1027c	Rv0941c	838	down	-/-/-/down/-
Rv3583c	Rv2346c	839	up	up/-/-/-/-
Rv1556	Rv0230c	840	up	up/-/-/up/-
Rv3574	Rv1628c	841	down	-/down/-/down/-
Rv2595	Rv2493	842	up	-/-/-/up/-
Rv0190	Rv0967	843	unknown	-/-/-/-/-
Rv3583c	Rv1211	844	up	up/-/-/-/-
Rv0494	Rv0492c	845	both	up/down/-/down/-
Rv0182c	Rv3074	846	up	up/-/-/-/-
Rv0042c	Rv3277	847	up	up/-/-/down/-
Rv2258c	Rv0935	848	up	up/-/-/-/-
Rv1019	Rv2925c	849	unknown	-/-/-/-/-
Rv2258c	Rv2992c	850	up; maybe both	up/-/-/-/down
Rv2250c	Rv2250A	851	down	-/down/-/-/-
Rv1626	Rv1932	852	up	up/-/-/up/-
Rv0054	Rv3029c	853	up	up/-/-/up/-
Rv0302	Rv2784c	854	up	up/-/up/up/-
Rv2710	Rv1073	855	up	up/-/-/up/-
Rv2258c	Rv1201c	856	up	up/-/up/-/up
Rv2745c	Rv0984	857	up	up/-/-/up/-
Rv0302	Rv1905c	858	up	-/-/up/-/-
Rv0823c	Rv0513	859	up	up/-/up/up/-
Rv0821c	Rv1846c	860	unknown	-/-/-/-/-
Rv1657	Rv0039c	861	up	up/-/-/up/-
Rv1423	Rv2739c	862	up	up/-/up/-/-
Rv3219	Rv1871c	863	up	up/-/-/up/-
Rv1990c	Rv2035	864	up	up/-/up/down/-
Rv3416	Rv1419	865	up	-/up/-/up/-
Rv1657	Rv1383	866	up	up/-/up/-/-
Rv2282c	Rv3071	867	up	up/-/-/up/-
Rv2488c	Rv3895c	868	up	up/-/-/down/-
Rv1019	Rv3785	869	up	up/-/up/-/-
Rv2610c	Rv1701	870	up	up/-/up/down/-
Rv3095	Rv2932	871	up	-/-/up/up/-
Rv3295	Rv3155	872	up	up/-/up/down/-
Rv1353c	Rv1355c	873	up	up/-/up/up/-
Rv1353c	Rv0894	874	up	up/-/-/down/-
Rv0260c	Rv1372	875	up	up/-/-/up/-
Rv2720	Rv2979c	876	up	up/-/-/down/-
Rv3050c	Rv3869	877	up	up/-/up/up/-
Rv2610c	Rv0225	878	up	up/-/-/-/-
Rv2720	Rv0605	879	up	up/-/-/-/-
Rv0981	Rv2590	880	up	up/-/up/-/-
Rv0182c	Rv2737c	881	up	up/-/-/up/-
Rv2258c	Rv1438	882	up	up/-/-/-/up
Rv0165c	Rv0346c	883	up	up/-/up/-/-
Rv0691c	Rv0909	884	up	up/-/-/-/-
Rv0339c	Rv2973c	885	up	up/-/up/-/-
Rv3583c	Rv3804c	886	down	-/-/-/down/-
Rv3416	Rv0252	887	up	-/up/-/-/-
Rv3295	Rv0171	888	up	up/-/up/down/-
Rv1379	Rv2419c	889	up	up/-/-/-/-
Rv1909c	Rv1907c	890	down	-/down/-/-/-
Rv3736	Rv1640c	891	up; maybe both	up/-/-/down/down
Rv3246c	Rv2894c	892	up	up/-/-/-/-
Rv3862c	Rv3866	893	up; maybe both	-/up/-/down/-
Rv0144	Rv3312A	894	up	up/-/-/down/up
Rv0608	Rv2009	895	up	up/-/-/-/-
Rv2009	Rv0608	896	up; maybe both	up/-/-/-/down
Rv1846c	Rv0821c	897	up	up/-/-/down/-
Rv3849	Rv0144	898	up	up/-/-/-/-
Rv1221	Rv0991c	899	up	up/-/up/-/-
Rv3574	Rv3544c	900	down	-/-/-/down/-
Rv0117	Rv0119	901	both	up/down/-/up/-
Rv0054	Rv1014c	902	up	up/-/-/up/-
Rv1176c	Rv3809c	903	up	up/-/up/-/-
Rv3414c	Rv2163c	904	up	up/-/-/-/-
Rv0182c	Rv1317c	905	up	up/-/-/-/-
Rv0195	Rv1405c	906	up	up/-/-/-/-
Rv2258c	Rv0462	907	up	up/-/-/up/-
Rv2506	Rv2502c	908	down	-/down/-/-/-
Rv0891c	Rv2277c	909	up	up/-/-/up/-
Rv2258c	Rv1483	910	up	up/-/-/up/-
Rv1556	Rv1814	911	up	up/-/-/-/-
Rv0608	Rv3597c	912	unknown	-/-/-/-/-
Rv3597c	Rv0608	913	up	up/-/-/down/-
Rv0818	Rv1019	914	unknown	-/-/-/-/-
Rv1019	Rv0818	915	up	up/-/-/-/-
Rv3574	Rv3571	916	both	up/down/-/down/-
Rv0042c	Rv1708	917	up	up/-/-/-/up
Rv0880	Rv2401A	918	up	up/-/-/up/-
Rv2610c	Rv0499	919	up	up/-/-/down/-
Rv3414c	Rv1754c	920	up	up/-/up/down/-
Rv3414c	Rv2147c	921	up	up/-/-/-/-
Rv1332	Rv1336	922	up	up/-/-/-/-
Rv1719	Rv2977c	923	up	up/-/-/-/-
Rv2282c	Rv3665c	924	up	up/-/-/-/-
Rv1359	Rv1357c	925	up	-/-/-/up/up
Rv1358	Rv3448	926	up	up/-/-/down/-
Rv0653c	Rv1132	927	unknown	-/-/-/-/-
Rv3164c	Rv3566c	928	unknown	-/-/-/-/-
Rv0844c	Rv0889c	929	up	up/-/-/-/-
Rv3133c	Rv0572c	930	up	up/up/up/-/-
Rv0054	Rv2908c	931	up	up/-/-/down/-
Rv0818	Rv1845c	932	up	up/-/up/down/-
Rv2989	Rv3603c	933	up; maybe both	-/-/up/down/-
Rv3911	Rv3906c	934	up; maybe both	-/up/-/down/-
Rv3124	Rv3114	935	up	up/up/up/-/-
Rv2760c	Rv1571	936	up	-/-/up/-/down
Rv2069	Rv1620c	937	up	up/-/up/down/down
Rv0735	Rv0736	938	up	-/up/-/-/-
Rv3583c	Rv1198	939	up	-/-/-/up/-
Rv0623	Rv0626	940	up	-/-/-/up/-
Rv1379	Rv3628	941	up	up/-/up/down/-
Rv0981	Rv0232	942	unknown	-/-/-/-/-
Rv1358	Rv0261c	943	up	up/-/-/down/-
Rv0891c	Rv2432c	944	down	-/-/-/down/-
Rv0891c	Rv3392c	945	up	up/-/-/up/-
Rv2258c	Rv1437	946	up	up/-/-/down/up
Rv3416	Rv0806c	947	up	up/up/up/-/-
Rv2258c	Rv0428c	948	up	up/-/-/-/-
Rv0844c	Rv2921c	949	up	up/-/up/-/-
Rv2069	Rv1308	950	up	up/-/-/-/-
Rv0880	Rv3789	951	up	up/-/up/-/-
Rv3095	Rv2933	952	up	-/-/up/up/-
Rv0042c	Rv0072	953	up	up/-/-/down/-
Rv3246c	Rv3330	954	up	up/-/up/up/up
Rv1379	Rv2445c	955	up	up/-/-/down/-
Rv0182c	Rv2736c	956	up	up/-/-/-/-
Rv0823c	Rv2942	957	up	up/-/up/-/-
Rv1019	Rv3856c	958	up	up/-/-/down/-
Rv1657	Rv0738	959	up	up/-/-/up/-
Rv1830	Rv1697	960	up	up/-/-/down/-
Rv3676	Rv3846	961	up	up/-/up/-/-
Rv0823c	Rv0514	962	up	up/-/up/up/-
Rv1773c	Rv3354	963	up	-/-/up/-/-
Rv1267c	Rv2026c	964	up	up/-/-/down/-
Rv0165c	Rv0167	965	up	up/-/up/down/-
Rv0144	Rv3686c	966	up	up/-/-/-/-
Rv0465c	Rv0467	967	up	up/-/-/-/-
Rv0020c	Rv3401	968	up	up/-/-/-/-
Rv1404	Rv1403c	969	up	up/-/-/-/-
Rv2215	Rv2280	970	up	-/-/up/-/-
Rv0302	Rv0542c	971	up	up/-/up/-/-
Rv0232	Rv3087	972	up	-/-/-/up/-
Rv3295	Rv3229c	973	unknown	-/-/-/-/-
Rv1176c	Rv3102c	974	up	up/-/up/-/-
Rv0022c	Rv3448	975	up	up/up/-/up/-
Rv2215	Rv3045	976	up	up/-/-/down/-
Rv2160c	Rv2159c	977	up	-/-/up/-/down
Rv3574	Rv3535c	978	both	up/down/-/down/-
Rv0674	Rv1226c	979	up	up/-/-/-/-
Rv2258c	Rv0418	980	up	up/-/up/up/-
Rv0903c	Rv0902c	981	up	up/-/-/down/-
Rv1358	Rv3447c	982	up	up/-/-/up/-
Rv2282c	Rv3664c	983	up	up/-/-/-/-
Rv3574	Rv3534c	984	both	up/down/-/up/-
Rv3334	Rv3406	985	up	-/-/up/-/-
Rv3295	Rv0173	986	up	up/-/up/down/-
Rv0377	Rv2983	987	up	up/-/-/up/-
Rv0020c	Rv1837c	988	up	up/-/-/-/-
Rv1379	Rv0952	989	up	up/-/up/down/-
Rv2827c	Rv3176c	990	up	up/-/-/-/-
Rv0165c	Rv2485c	991	up	up/-/up/-/-
Rv3295	Rv0168	992	up	up/-/up/-/-
Rv2250c	Rv1686c	993	up; maybe both	-/-/up/down/-
Rv2327	Rv3173c	994	down	-/-/-/down/-
Rv0182c	Rv3776	995	up	up/-/-/up/-
Rv0042c	Rv0948c	996	up	up/-/-/-/-
Rv2215	Rv2230c	997	up	up/-/-/-/-
Rv0275c	Rv1593c	998	up	-/-/-/up/-
Rv0891c	Rv2276	999	up	-/-/up/-/-
Rv3164c	Rv2039c	1000	up	up/-/-/down/-
Rv0273c	Rv0274	1001	both	up/down/-/down/-
Rv1816	Rv3811	1002	up	up/-/up/-/-
Rv1358	Rv0584	1003	up	up/-/-/-/-
Rv1353c	Rv1357c	1004	down	-/-/-/down/-
Rv2610c	Rv2476c	1005	up	up/-/-/down/up
Rv0823c	Rv2366c	1006	up	up/-/up/down/-
Rv3164c	Rv3540c	1007	up	up/-/-/up/-
Rv0735	Rv0456A	1008	unknown	-/-/-/-/-
Rv3050c	Rv0301	1009	up	up/-/-/up/-
Rv3143	Rv2375	1010	up	up/-/-/-/-
Rv3328c	Rv1264	1011	up	up/-/-/-/-
Rv3058c	Rv1904	1012	up	up/-/-/-/-
Rv1033c	Rv1076	1013	up	up/-/up/-/-
Rv3060c	Rv2826c	1014	up	up/-/-/up/-
Rv0020c	Rv1836c	1015	up	up/-/-/up/-
Rv3160c	Rv3159c	1016	up	up/-/-/-/-
Rv1773c	Rv3414c	1017	up	up/-/-/down/up
Rv2359	Rv2990c	1018	down	-/down/-/down/-
Rv1167c	Rv1168c	1019	up	up/-/-/down/-
Rv2745c	Rv2052c	1020	up	up/-/up/down/-
Rv1379	Rv2700	1021	up	up/-/up/up/-
Rv1846c	Rv0898c	1022	up	up/-/-/down/-
Rv3295	Rv0232	1023	unknown	-/-/-/-/-
Rv3295	Rv0172	1024	up	up/-/up/down/-
Rv1657	Rv2158c	1025	up	up/-/up/-/-
Rv2359	Rv0116c	1026	up	up/-/-/down/-
Rv0602c	Rv0375c	1027	up	up/-/-/-/-
Rv3219	Rv3053c	1028	up	up/-/-/up/-
Rv1773c	Rv3675	1029	unknown	-/-/-/-/-
Rv2720	Rv3776	1030	both	up/down/-/down/-
Rv3197A	Rv1955	1031	up	up/-/-/-/-
Rv2258c	Rv0036c	1032	up	up/-/-/down/-
Rv0602c	Rv0372c	1033	up	up/-/-/up/up
Rv3334	Rv1169c	1034	up	up/-/-/down/-
Rv2034	Rv1990c	1035	up; maybe both	up/-/-/down/down
Rv2720	Rv2593c	1036	both	up/down/-/-/-
Rv2282c	Rv0924c	1037	up	up/-/-/up/-
Rv1719	Rv0629c	1038	up	up/-/up/-/-
Rv3583c	Rv2204c	1039	up	up/-/-/down/-
Rv3223c	Rv3221c	1040	up	up/-/-/-/-
Rv3164c	Rv3698	1041	up	up/-/-/down/-
Rv2258c	Rv1260	1042	up	up/-/-/-/-
Rv3583c	Rv3582c	1043	up	up/-/-/down/-
Rv2258c	Rv2795c	1044	up	up/-/-/-/-
Rv0182c	Rv2792c	1045	up	up/-/-/-/-
Rv3060c	Rv3916c	1046	up	-/-/up/up/-
Rv2258c	Rv2112c	1047	up	up/-/-/-/-
Rv1221	Rv2744c	1048	down	-/-/-/down/-
Rv1033c	Rv3058c	1049	up	up/-/-/-/-
Rv3058c	Rv3734c	1050	up	up/up/up/-/-
Rv0599c	Rv3489	1051	up	up/-/-/up/-
Rv0880	Rv2564	1052	up	up/-/-/-/-
Rv2595	Rv0559c	1053	up	up/-/-/up/-
Rv0472c	Rv2861c	1054	up	up/-/-/down/-
Rv0275c	Rv1909c	1055	unknown	-/-/-/-/-
Rv2610c	Rv1752	1056	up	up/-/-/up/-
Rv3414c	Rv1772	1057	up	up/-/-/down/-
Rv2986c	Rv3648c	1058	up	up/-/-/down/-
Rv1379	Rv1380	1059	up	up/-/-/-/-
Rv0038	Rv2926c	1060	up	up/-/-/-/-
Rv3164c	Rv1664	1061	up	up/-/up/-/-
Rv0674	Rv1940	1062	unknown	-/-/-/-/-
Rv1990c	Rv0580c	1063	down	-/-/-/down/-
Rv0891c	Rv2275	1064	unknown	-/-/-/-/-
Rv2745c	Rv0300	1065	unknown	-/-/-/-/-
Rv1963c	Rv2252	1066	up	up/-/-/-/-
Rv0491	Rv0929	1067	up; maybe both	-/up/-/down/-
Rv1267c	Rv1269c	1068	up	up/-/up/-/-
Rv1379	Rv3208A	1069	up	up/-/-/-/-
Rv0678	Rv0679c	1070	up	up/-/-/-/-
Rv0491	Rv0928	1071	up	up/up/-/up/-
Rv3164c	Rv1619	1072	up	up/-/-/up/-
Rv0353	Rv2745c	1073	up	up/-/-/down/-
Rv2282c	Rv1913	1074	up	up/-/-/-/-
Rv1379	Rv1382	1075	up	up/-/up/-/-
Rv0232	Rv3088	1076	up	up/-/-/up/-
Rv3066	Rv0678	1077	both	down/up/-/-/-
Rv1985c	Rv1983	1078	up	up/-/-/-/up
Rv2242	Rv1835c	1079	up	up/-/up/down/-
Rv0903c	Rv2926c	1080	up	up/-/-/up/-
Rv2258c	Rv0220	1081	up	up/-/-/-/-
Rv0653c	Rv0980c	1082	up	up/-/-/-/-
Rv0757	Rv0758	1083	down	-/down/-/down/-
Rv2069	Rv2288	1084	up	up/-/-/-/-
Rv1332	Rv2851c	1085	down	-/-/-/down/-
Rv0260c	Rv2323c	1086	up	up/-/-/down/-
Rv0681	Rv2183c	1087	up	up/-/-/-/-
Rv0880	Rv2766c	1088	up	up/-/-/-/-
Rv2720	Rv3585	1089	up	up/-/-/down/-
Rv2827c	Rv1599	1090	up	up/-/-/-/-
Rv2258c	Rv1098c	1091	up	up/-/-/up/-
Rv0339c	Rv2436	1092	up	up/-/up/-/-
Rv3574	Rv3537	1093	both	up/down/-/down/-
Rv2710	Rv2694c	1094	up	up/-/-/up/-
Rv3840	Rv3403c	1095	up	up/-/-/-/-
Rv2989	Rv2149c	1096	up	up/-/-/up/-
Rv2610c	Rv2062c	1097	up	up/-/-/down/-
Rv3911	Rv3439c	1098	up	up/up/-/down/-
Rv0260c	Rv1371	1099	up	up/-/-/-/-
Rv1332	Rv0865	1100	unknown	-/-/-/-/-
Rv2610c	Rv1695	1101	up	up/-/-/down/-
Rv0302	Rv1631	1102	up	up/-/up/-/-
Rv2258c	Rv3031	1103	up	up/-/-/-/-
Rv2021c	Rv3914	1104	up	up/-/up/up/-
Rv1033c	Rv1646	1105	up	up/-/-/down/-
Rv0691c	Rv0692	1106	down	-/down/-/-/-
Rv0653c	Rv3409c	1107	unknown	-/-/-/-/-
Rv3911	Rv3235	1108	up; maybe both	-/up/-/down/-
Rv2258c	Rv1559	1109	up	up/-/-/-/-
Rv1152	Rv0581	1110	up	up/-/-/up/-
Rv3095	Rv3096	1111	up	up/-/-/-/-
Rv1657	Rv2064	1112	up	up/-/-/-/-
Rv3574	Rv3502c	1113	up	up/-/-/down/-
Rv2720	Rv1378c	1114	up	up/-/-/down/-
Rv3219	Rv1872c	1115	up	up/-/up/up/-
Rv0767c	Rv2034	1116	up	up/-/-/-/-
Rv0608	Rv0898c	1117	up	up/-/-/-/-
Rv0823c	Rv0511	1118	up	up/-/up/-/-
Rv0880	Rv2962c	1119	up	up/-/up/-/-
Rv1423	Rv2207	1120	up	up/-/-/down/-
Rv3219	Rv1793	1121	unknown	-/-/-/-/-
Rv1332	Rv0293c	1122	up	up/-/-/-/-
Rv2258c	Rv0183	1123	up	up/-/up/down/up
Rv3583c	Rv1827	1124	up	up/-/-/-/-
Rv1990c	Rv2021c	1125	up	-/-/-/up/-
Rv2478c	Rv2647	1126	up; maybe both	-/-/up/down/-
Rv3133c	Rv0574c	1127	up	up/up/-/-/-
Rv3862c	Rv3872	1128	up	up/up/-/-/-
Rv0891c	Rv2939	1129	unknown	-/-/-/-/-
Rv0260c	Rv1542c	1130	unknown	-/-/-/-/-
Rv3223c	Rv1471	1131	up	up/up/up/up/-
Rv3414c	Rv3675	1132	up	-/-/-/up/-
Rv1556	Rv3731	1133	up	up/-/-/-/-
Rv3911	Rv3909	1134	up	up/-/-/down/-
Rv0880	Rv0772	1135	up	up/-/-/-/-
Rv3334	Rv3188	1136	up	up/-/-/down/-
Rv2017	Rv2527	1137	unknown	-/-/-/-/-
Rv3143	Rv0257	1138	up	-/-/-/up/-
Rv0602c	Rv3022A	1139	unknown	-/-/-/-/-
Rv3219	Rv3875	1140	up	up/-/-/-/-
Rv0823c	Rv2092c	1141	up	up/-/up/up/-
Rv1626	Rv2271	1142	up	up/-/-/-/-
Rv2258c	Rv2951c	1143	up	up/-/-/-/-
Rv2215	Rv3775	1144	up	up/-/-/-/-
Rv0623	Rv2830c	1145	down	-/-/-/down/down
Rv3328c	Rv3647c	1146	up	up/-/-/up/-
Rv1960c	Rv2547	1147	unknown	-/-/-/-/-
Rv3050c	Rv2942	1148	up	up/-/up/up/-
Rv0823c	Rv0597c	1149	up	up/-/up/-/-
Rv0182c	Rv3226c	1150	up	up/-/-/-/-
Rv3219	Rv1211	1151	up	up/-/-/up/-
Rv0445c	Rv1242	1152	up	up/-/-/-/-
Rv3416	Rv2172c	1153	up	-/-/-/up/-
Rv2215	Rv2284	1154	up	up/-/-/down/-
Rv2720	Rv2015c	1155	up	up/-/-/down/-
Rv3855	Rv3060c	1156	up	up/-/-/up/-
Rv1267c	Rv2577	1157	up	up/-/-/up/-
Rv3295	Rv0069c	1158	up	up/-/up/down/-
Rv0823c	Rv3917c	1159	up	-/-/up/-/-
Rv3849	Rv3825c	1160	up	up/-/-/-/-
Rv1379	Rv2211c	1161	up	up/-/-/-/-
Rv0339c	Rv3610c	1162	up	up/-/-/-/-
Rv3840	Rv2123	1163	down	-/-/-/down/-
Rv0880	Rv2636	1164	up	up/-/up/-/-
Rv3060c	Rv3523	1165	up	up/-/-/up/-
Rv3301c	Rv2771c	1166	up	-/-/-/up/-
Rv3301c	Rv3302c	1167	up	up/-/-/up/-
Rv2258c	Rv0199	1168	up	up/-/-/down/-
Rv3328c	Rv3342	1169	up	-/-/-/up/-
Rv3414c	Rv3005c	1170	up	up/-/-/down/-
Rv3223c	Rv0141c	1171	both	up/down/-/-/-
Rv1626	Rv2882c	1172	up	up/-/-/down/-
Rv0302	Rv0238	1173	up	-/-/-/up/-
Rv2215	Rv3852	1174	down	-/-/-/down/-
Rv2215	Rv1594	1175	unknown	-/-/-/-/-
Rv0678	Rv3066	1176	unknown	-/-/-/-/-
Rv3095	Rv2934	1177	up	-/-/-/up/-
Rv2711	Rv0670	1178	up	up/-/-/down/up
Rv3833	Rv3832c	1179	up	up/-/-/down/-
Rv2258c	Rv0391	1180	up	up/-/-/-/up
Rv0042c	Rv2928	1181	up	up/-/up/-/-
Rv1719	Rv3657c	1182	up	up/-/up/up/-
Rv0020c	Rv0018c	1183	up; maybe both	up/-/-/up/down
Rv3414c	Rv1469	1184	up	up/-/-/-/-
Rv3223c	Rv3463	1185	up	up/up/-/up/-
Rv3414c	Rv3260c	1186	up	up/-/-/down/-
Rv2912c	Rv0762c	1187	down	-/-/-/down/-
Rv1830	Rv0364	1188	up	up/-/-/down/-
Rv3260c	Rv3414c	1189	up	up/-/-/up/-
Rv1657	Rv2996c	1190	up	up/-/-/-/-
Rv2610c	Rv3150	1191	up	up/-/up/-/-
Rv3133c	Rv0571c	1192	up	up/up/-/down/-
Rv2282c	Rv2284	1193	up	up/-/-/down/-
Rv0880	Rv1160	1194	up	up/-/-/up/-
Rv1353c	Rv1358	1195	up	up/-/-/-/-
Rv0735	Rv1341	1196	up	up/-/-/-/-
Rv0054	Rv0714	1197	up	up/-/-/-/-
Rv1267c	Rv3079c	1198	unknown	-/-/-/-/-
Rv0891c	Rv3744	1199	down	-/-/-/down/-
Rv1358	Rv1664	1200	up	up/-/up/down/-
Rv1657	Rv0437c	1201	up	up/-/-/up/-
Rv1626	Rv1311	1202	up	up/-/-/-/-
Rv0823c	Rv3229c	1203	unknown	-/-/-/-/-
Rv0880	Rv0254c	1204	up	-/-/-/up/-
Rv2986c	Rv1198	1205	unknown	-/-/-/-/-
Rv3050c	Rv1299	1206	up	up/-/up/up/-
Rv3849	Rv1639c	1207	unknown	-/-/-/-/-
Rv0653c	Rv2413c	1208	up	up/-/-/-/-
Rv0165c	Rv0170	1209	up	up/-/up/down/-
Rv2610c	Rv1280c	1210	up	up/-/up/down/-
Rv1985c	Rv1987	1211	up	up/-/-/-/-
Rv2017	Rv0331	1212	up	up/-/-/-/-
Rv0602c	Rv0368c	1213	up	up/-/-/-/-
Rv3911	Rv0026	1214	up	up/-/-/down/-
Rv3133c	Rv3128c	1215	up	-/up/-/-/-
Rv3833	Rv1048c	1216	up	up/-/up/-/-
Rv0891c	Rv2430c	1217	up	up/-/-/-/-
Rv3060c	Rv3641c	1218	up	up/-/up/-/-
Rv0602c	Rv3640c	1219	up	up/-/-/-/-
Rv3328c	Rv1402	1220	up	up/-/-/-/-
Rv1846c	Rv1845c	1221	up	up/-/up/up/-
Rv0165c	Rv0169	1222	up	up/-/up/down/-
Rv0190	Rv0846c	1223	unknown	-/-/-/-/-
Rv0880	Rv3575c	1224	up	up/-/up/-/-
Rv3050c	Rv3918c	1225	up	up/-/up/-/-
Rv3911	Rv3658c	1226	up	up/-/-/down/-
Rv0599c	Rv2009	1227	up	up/-/-/up/-
Rv0043c	Rv3190c	1228	up	up/-/up/-/-
Rv3291c	Rv3292	1229	up	up/up/up/up/up
Rv0623	Rv2871	1230	unknown	-/-/-/-/-
Rv1719	Rv2943	1231	up	up/-/-/-/-
Rv0818	Rv0808	1232	up	up/-/up/-/-
Rv2779c	Rv1506c	1233	both	down/-/up/down/-
Rv2720	Rv2594c	1234	up	up/-/-/up/-
Rv0165c	Rv0172	1235	up	up/-/up/down/-
Rv3095	Rv2931	1236	up; maybe both	-/-/up/down/-
Rv2989	Rv0283	1237	up	up/-/-/up/-
Rv0485	Rv0906	1238	up	up/-/up/-/-
Rv0844c	Rv2131c	1239	up	up/-/-/-/-
Rv1189	Rv1187	1240	up	up/-/-/down/up
Rv3334	Rv0347	1241	up	up/-/-/down/-
Rv0623	Rv0756c	1242	up	up/-/-/up/-
Rv1626	Rv3747	1243	up	up/-/up/down/-
Rv0599c	Rv0298	1244	unknown	-/-/-/-/-
Rv2069	Rv3043c	1245	up	up/-/up/up/-
Rv3417c	Rv0384c	1246	up	up/-/-/-/-
Rv2359	Rv0274	1247	up	up/-/-/-/-
Rv0981	Rv3197	1248	up	up/-/-/up/-
Rv2478c	Rv3425	1249	up	-/-/up/-/-
Rv0445c	Rv2876	1250	up	-/-/-/up/-
Rv0324	Rv0325	1251	both	up/down/-/-/-
Rv0586	Rv3603c	1252	up	-/-/up/-/-
Rv1267c	Rv2569c	1253	up	up/-/-/up/-
Rv3164c	Rv1562c	1254	up	up/-/up/-/-
Rv0302	Rv3037c	1255	up	up/-/up/down/-
Rv3765c	Rv1749c	1256	up	up/-/up/-/-
Rv3557c	Rv3559c	1257	both	up/down/-/down/up
Rv1379	Rv0567	1258	up	up/-/up/up/-
Rv1986	Rv2780	1259	down	-/-/-/down/-
Rv1560	Rv2547	1260	unknown	-/-/-/-/-
Rv3328c	Rv3322c	1261	up	-/-/-/up/-
Rv2488c	Rv0648	1262	up	up/-/-/down/-
Rv3414c	Rv1830	1263	up	up/-/-/-/-
Rv1830	Rv3414c	1264	up	up/-/-/down/-
Rv3060c	Rv0711	1265	up	up/-/-/down/-
Rv3328c	Rv2896c	1266	up	up/-/-/-/-
Rv1221	Rv3484	1267	up	up/-/up/down/-
Rv3583c	Rv1361c	1268	up	-/-/-/up/-
Rv2258c	Rv2509	1269	up	up/-/-/-/-
Rv0981	Rv0821c	1270	up	up/-/-/-/-
Rv1830	Rv0506	1271	up	up/-/-/up/-
Rv1267c	Rv0926c	1272	up	up/-/-/-/-
Rv3414c	Rv3587c	1273	up	up/-/up/-/-
Rv1332	Rv3785	1274	up	up/-/up/-/-
Rv0182c	Rv0133	1275	up	up/-/-/down/-
Rv3219	Rv2904c	1276	up	up/-/-/-/-
Rv3557c	Rv3095	1277	unknown	-/-/-/-/-
Rv3095	Rv3557c	1278	unknown	-/-/-/-/-
Rv0182c	Rv0185	1279	up	up/-/-/down/-
Rv0182c	Rv2791c	1280	unknown	-/-/-/-/-
Rv2745c	Rv2373c	1281	up	up/-/-/-/-
Rv0165c	Rv0171	1282	up	up/-/up/down/-
Rv1985c	Rv1982A	1283	up	up/-/-/up/-
Rv0260c	Rv1804c	1284	up	up/-/-/-/-
Rv0608	Rv0055	1285	up	up/-/up/-/-
Rv3574	Rv3538	1286	both	up/down/-/down/-
Rv1027c	Rv1670	1287	down	-/-/-/down/-
Rv0260c	Rv2920c	1288	up	up/-/-/down/-
Rv2488c	Rv3170	1289	up	up/-/-/-/-
Rv0827c	Rv0080	1290	up	up/-/up/up/-
Rv2215	Rv1932	1291	up	up/-/-/-/-
Rv3583c	Rv3620c	1292	unknown	-/-/-/-/-
Rv1027c	Rv2041c	1293	up	up/-/-/-/-
Rv3583c	Rv3841	1294	unknown	-/-/-/-/-
Rv3291c	Rv1036c	1295	unknown	-/-/-/-/-
Rv1379	Rv2213	1296	up	up/-/up/-/-
Rv3260c	Rv3005c	1297	up	up/-/-/-/-
Rv0844c	Rv3091	1298	up	up/-/-/-/-
Rv2745c	Rv2050	1299	up	up/-/-/up/-
Rv2720	Rv2592c	1300	both	up/down/-/-/-
Rv2640c	Rv2639c	1301	unknown	-/-/-/-/-
Rv0894	Rv3427c	1302	up	up/-/-/-/up
Rv2610c	Rv2417c	1303	up	up/-/-/-/-
Rv0158	Rv0138	1304	up	-/-/-/up/-
Rv0339c	Rv2974c	1305	up	up/-/up/up/-
Rv1830	Rv0642c	1306	up	up/-/up/up/-
Rv0599c	Rv0598c	1307	up	up/-/-/down/-
Rv3849	Rv3477	1308	up	up/-/-/-/-
Rv2610c	Rv1295	1309	up	up/-/-/-/-
Rv2610c	Rv1426c	1310	up	up/-/up/-/-
Rv2215	Rv1400c	1311	up	up/-/-/up/-
Rv2009	Rv1560	1312	up	up/-/-/-/-
Rv2324	Rv2320c	1313	up	up/-/-/up/-
Rv0767c	Rv0770	1314	both	up/down/-/up/-
Rv1221	Rv2707	1315	up	up/-/-/up/-
Rv1626	Rv1211	1316	up	up/-/-/up/-
Rv3260c	Rv1884c	1317	up	up/-/-/up/-
Rv1267c	Rv1284	1318	up	-/-/up/up/-
Rv1033c	Rv0268c	1319	unknown	-/-/-/-/-
Rv0182c	Rv1000c	1320	up	up/-/-/-/-
Rv1332	Rv3856c	1321	up	-/-/-/up/-
Rv0330c	Rv0331	1322	up	up/-/-/down/-
Rv0602c	Rv0219	1323	up	up/-/-/-/-
Rv2258c	Rv1123c	1324	up	up/-/-/-/-
Rv2359	Rv0106	1325	down	-/-/-/-/down
Rv1423	Rv2677c	1326	up	up/-/-/down/-
Rv3095	Rv2939	1327	unknown	-/-/-/-/-
Rv2009	Rv0298	1328	unknown	-/-/-/-/-
Rv3143	Rv1793	1329	unknown	-/-/-/-/-
Rv0212c	Rv2429	1330	up	up/-/up/down/-
Rv1358	Rv2318	1331	up	up/-/-/up/-
Rv1255c	Rv1510	1332	up	up/-/-/up/-
Rv3328c	Rv2388c	1333	up	up/-/up/-/-
Rv2359	Rv0245	1334	unknown	-/-/-/-/-
Rv3058c	Rv1033c	1335	unknown	-/-/-/-/-
Rv1332	Rv3609c	1336	up	up/-/-/down/-
Rv3133c	Rv1998c	1337	up	-/up/-/-/-
Rv0238	Rv0302	1338	up	up/-/-/up/-
Rv3855	Rv3660c	1339	up	up/-/up/down/-
Rv3692	Rv1248c	1340	up	up/-/-/-/up
Rv1359	Rv1355c	1341	up	up/-/up/down/up
Rv0602c	Rv2407	1342	up	up/-/-/-/-
Rv3574	Rv3546	1343	both	up/down/-/down/-
Rv1985c	Rv1984c	1344	up	up/-/up/-/-
Rv2282c	Rv3761c	1345	up	up/-/-/up/-
Rv2215	Rv0800	1346	up	up/-/-/-/-
Rv3164c	Rv2500c	1347	up	up/-/-/down/-
Rv3295	Rv0695	1348	up	-/-/-/up/-
Rv0260c	Rv1705c	1349	up	up/-/-/down/-
Rv0445c	Rv0183	1350	up	up/-/up/-/-
Rv2258c	Rv0951	1351	up	up/-/up/-/-
Rv0238	Rv0240	1352	up	up/-/up/-/-
Rv2034	Rv0767c	1353	up	up/-/-/-/-
Rv0767c	Rv0762c	1354	down	-/down/-/-/-
Rv0735	Rv0150c	1355	unknown	-/-/-/-/-
Rv0302	Rv0240	1356	up	up/-/up/down/-
Rv3583c	Rv1792	1357	unknown	-/-/-/-/-
Rv3197A	Rv1473	1358	up	up/up/-/down/-
Rv0623	Rv0992c	1359	up	up/-/-/up/-
Rv2610c	Rv3256c	1360	up	up/-/-/down/-
Rv3849	Rv3750c	1361	up	up/-/-/-/-
Rv3260c	Rv0179c	1362	up	up/-/-/-/-
Rv3334	Rv2659c	1363	up	up/-/up/-/-
Rv1963c	Rv2250c	1364	down	-/-/-/down/-
Rv2250c	Rv1963c	1365	unknown	-/-/-/-/-
Rv0445c	Rv1241	1366	up	up/-/-/up/-
Rv2282c	Rv0785	1367	up	up/-/-/up/-
Rv0494	Rv0729	1368	up	up/-/-/-/-
Rv2258c	Rv3303c	1369	unknown	-/-/-/-/-
Rv2215	Rv1071c	1370	up	up/-/up/-/-
Rv3060c	Rv2368c	1371	up	up/-/up/-/-
Rv2912c	Rv0766c	1372	up	up/-/-/down/-
Rv1740	Rv1960c	1373	unknown	-/-/-/-/-
Rv2912c	Rv0768	1374	up	up/-/-/down/-
Rv2258c	Rv0934	1375	up	up/-/up/up/-
Rv2610c	Rv2794c	1376	up	up/-/-/-/-
Rv1560	Rv1943c	1377	unknown	-/-/-/-/-
Rv1033c	Rv0913c	1378	up	up/-/-/down/-
Rv3414c	Rv3811	1379	up	up/-/up/-/-
Rv2710	Rv2743c	1380	up	up/-/-/-/-
Rv1358	Rv2492	1381	up	up/-/-/up/-
Rv0623	Rv2526	1382	up	-/-/-/up/-
Rv0827c	Rv0826	1383	up	up/-/-/down/-
Rv0491	Rv0784	1384	up	up/up/-/-/-
Rv0042c	Rv2952	1385	up	up/-/up/-/-
Rv0472c	Rv2746c	1386	up	up/-/-/down/-
Rv1019	Rv0982	1387	up	up/-/up/down/up
Rv0273c	Rv2336	1388	up	up/-/up/-/-
Rv2215	Rv2671	1389	up	up/-/-/up/-
Rv3574	Rv3504	1390	up	up/-/-/down/-
Rv3219	Rv1072	1391	up	up/-/-/down/-
Rv0165c	Rv2729c	1392	down	down/-/-/-/-
Rv0022c	Rv3449	1393	up	up/up/-/-/-
Rv1423	Rv3293	1394	up	up/-/up/-/-
Rv0602c	Rv3449	1395	up	up/-/-/down/-
Rv2720	Rv1142c	1396	up	-/-/-/up/-
Rv2912c	Rv0764c	1397	up	up/-/-/down/-
Rv2703	Rv0667	1398	up	up/-/-/up/-
Rv1332	Rv1334	1399	down	-/-/-/down/-
Rv1657	Rv2800	1400	up	up/-/-/up/-
Rv2610c	Rv3807c	1401	up	up/-/-/down/-
Rv2258c	Rv0957	1402	up	up/-/up/up/-
Rv2745c	Rv0634B	1403	down	down/-/-/-/-
Rv2282c	Rv2268c	1404	up	up/-/-/-/-
Rv2282c	Rv1263	1405	up	up/-/up/up/-
Rv2215	Rv0103c	1406	down	-/-/-/-/down
Rv1423	Rv3421c	1407	up	up/-/-/-/-
Rv3060c	Rv3785	1408	up	up/-/up/-/-
Rv2610c	Rv2474c	1409	up	up/-/up/up/-
Rv0894	Rv0246	1410	up	up/-/-/down/-
Rv2215	Rv3356c	1411	up	up/-/-/down/-
Rv0182c	Rv0922	1412	up	up/-/-/-/-
Rv3197A	Rv1257c	1413	up	up/up/-/-/-
Rv3060c	Rv3855	1414	unknown	-/-/-/-/-
Rv1956	Rv3334	1415	up	up/-/-/down/-
Rv3334	Rv1956	1416	up	-/-/-/up/-
Rv1960c	Rv1740	1417	up	up/-/-/-/-
Rv0891c	Rv0780	1418	up	up/-/-/down/-
Rv2034	Rv1806	1419	up	-/-/-/up/-
Rv2160A	Rv2158c	1420	up	-/-/up/-/-
Rv1453	Rv2082	1421	up	up/-/-/-/-
Rv3830c	Rv2528c	1422	up	up/-/-/up/-
Rv3173c	Rv2327	1423	up	up/-/-/-/-
Rv0823c	Rv2368c	1424	up	up/-/up/up/-
Rv1359	Rv1353c	1425	up	up/-/-/down/up
Rv0880	Rv2121c	1426	up	up/-/up/-/-
Rv3583c	Rv3478	1427	up	up/-/-/up/-
Rv0445c	Rv1201c	1428	up	up/-/up/up/-
Rv2215	Rv1629	1429	up; maybe both	up/-/-/-/down
Rv1473A	Rv1473	1430	up	up/-/-/down/-
Rv1423	Rv2996c	1431	up	up/-/-/down/-
Rv2710	Rv0983	1432	up	up/-/-/up/-
Rv1379	Rv1241	1433	unknown	-/-/-/-/-
Rv2215	Rv3285	1434	up	up/-/-/down/-
Rv0894	Rv1092c	1435	up	up/-/-/down/-
Rv3583c	Rv1197	1436	up	up/-/-/up/-
Rv3676	Rv0713	1437	up	up/-/-/-/-
Rv2989	Rv0292	1438	up	up/-/-/-/-
Rv1460	Rv2383c	1439	up	up/-/-/-/-
Rv1931c	Rv2843	1440	up	up/-/-/-/-
Rv0608	Rv2104c	1441	up	up/-/-/-/-
Rv1267c	Rv1912c	1442	up	up/-/up/-/up
Rv3692	Rv3762c	1443	up	up/-/-/-/-
Rv3583c	Rv0476	1444	up	up/-/-/up/-
Rv1358	Rv3640c	1445	up	up/-/-/-/-
Rv0735	Rv0725c	1446	up	up/-/-/-/-
Rv2215	Rv1770	1447	up	up/-/-/-/-
Rv1719	Rv3450c	1448	up	up/-/up/-/-
Rv1358	Rv3379c	1449	up	up/-/-/-/-
Rv2215	Rv2455c	1450	up	up/-/up/up/-
Rv3840	Rv3402c	1451	down	-/-/-/down/-
Rv1423	Rv2921c	1452	up	up/-/-/-/-
Rv1560	Rv1959c	1453	up	up/-/-/down/-
Rv3143	Rv2985	1454	up	up/-/-/-/-
Rv3328c	Rv3703c	1455	up	up/-/-/up/-
Rv2215	Rv3480c	1456	up	up/-/-/-/-
Rv1909c	Rv1989c	1457	up	up/-/-/-/-
Rv0212c	Rv0213c	1458	up; maybe both	up/-/-/-/down
Rv3058c	Rv0268c	1459	up	up/-/-/down/-
Rv0827c	Rv2025c	1460	up	-/up/-/up/up
Rv2359	Rv0311	1461	up	up/-/-/up/-
Rv2610c	Rv3308	1462	up	up/-/up/up/-
Rv0054	Rv0125	1463	up	up/-/up/-/-
Rv2258c	Rv0613c	1464	up	up/-/up/-/-
Rv0302	Rv3641c	1465	up	up/-/up/down/-
Rv1255c	Rv3618	1466	up	up/-/-/-/-
Rv0260c	Rv2767c	1467	unknown	-/-/-/-/-
Rv3095	Rv1857	1468	down	-/-/-/down/-
Rv0674	Rv2052c	1469	up	up/-/up/down/-
Rv2610c	Rv3805c	1470	up	up/-/up/down/-
Rv3414c	Rv1690	1471	unknown	-/-/-/-/-
Rv0823c	Rv0510	1472	up	up/-/up/down/-
Rv3583c	Rv1038c	1473	unknown	-/-/-/-/-
Rv3164c	Rv1663	1474	up	up/-/up/down/-
Rv2215	Rv0632c	1475	up	up/-/-/down/-
Rv1358	Rv3111	1476	up	up/-/up/down/-
Rv0042c	Rv3404c	1477	up	up/-/-/-/-
Rv2720	Rv1765c	1478	up	up/-/-/-/-
Rv2215	Rv1140	1479	up	up/-/up/-/-
Rv3574	Rv0188	1480	up	up/-/-/-/-
Rv0653c	Rv1047	1481	up	-/-/-/up/-
Rv3583c	Rv2347c	1482	up	up/-/-/up/-
Rv3328c	Rv0869c	1483	up	up/-/up/up/-
Rv0880	Rv0091	1484	up	up/-/-/-/-
Rv3058c	Rv2633c	1485	up	up/-/up/-/up
Rv1423	Rv3015c	1486	up	up/-/-/down/-
Rv1626	Rv0634A	1487	up	up/-/-/up/-
Rv0691c	Rv0694	1488	both	up/down/-/-/-
Rv1773c	Rv0207c	1489	up	up/-/-/-/-
Rv1816	Rv3414c	1490	up	up/-/-/up/-
Rv3301c	Rv0910	1491	up	up/-/up/-/-
Rv3414c	Rv1816	1492	unknown	-/-/-/-/-
Rv1049	Rv1688	1493	up	up/-/-/-/-
Rv0054	Rv0652	1494	up	up/-/-/-/-
Rv0792c	Rv1048c	1495	up	up/-/up/up/-
Rv0348	Rv3819	1496	up	up/-/-/down/-
Rv0238	Rv2142c	1497	both	up/down/up/-/-
Rv0158	Rv1857	1498	down	-/-/-/down/-
Rv0260c	Rv1040c	1499	up	up/-/-/-/-
Rv2160A	Rv2159c	1500	up	-/-/up/-/-
Rv3095	Rv2948c	1501	up	up/-/up/-/-
Rv1719	Rv3649	1502	up	up/-/-/up/-
Rv2021c	Rv1990c	1503	up	up/-/-/-/-
Rv1027c	Rv1030	1504	up	up/up/-/down/-
Rv3849	Rv3826	1505	both	up/down/-/up/-
Rv2610c	Rv2314c	1506	up	up/-/-/up/-
Rv1556	Rv3667	1507	up	up/-/-/-/-
Rv1379	Rv3011c	1508	up	up/-/-/-/-
Rv0767c	Rv0654	1509	up	up/-/-/-/-
Rv0485	Rv0146	1510	unknown	-/-/-/-/-
Rv0891c	Rv3796	1511	up	up/-/up/-/-
Rv3050c	Rv1043c	1512	up	up/-/up/-/-
Rv2610c	Rv1025	1513	up	up/-/-/-/-
Rv0165c	Rv0173	1514	up	up/-/up/down/-
Rv0767c	Rv2912c	1515	up	up/-/-/down/-
Rv3164c	Rv0273c	1516	unknown	-/-/-/-/-
Rv1985c	Rv1980c	1517	up	up/-/-/-/-
Rv2720	Rv2885c	1518	up	up/-/-/-/-
Rv1176c	Rv1096	1519	up	up/-/up/down/-
Rv1176c	Rv3277	1520	up	up/-/-/-/-
Rv0880	Rv2294	1521	up	up/-/up/-/-
Rv1626	Rv1919c	1522	up	up/-/-/-/-
Rv3765c	Rv1498A	1523	up	-/-/up/-/-
Rv0891c	Rv3674c	1524	up	up/-/-/-/-
Rv1267c	Rv2316	1525	up	up/-/-/-/-
Rv2720	Rv0336	1526	up	-/-/-/up/-
Rv2989	Rv1285	1527	down	-/-/down/-/-
Rv3223c	Rv1875	1528	up	up/up/-/up/-
Rv0081	Rv0088	1529	down; maybe both	-/down/-/up/-
Rv0302	Rv1534	1530	unknown	-/-/-/-/-
Rv2986c	Rv1697	1531	up	up/-/-/up/-
Rv0339c	Rv0266c	1532	up	up/-/-/-/-
Rv0823c	Rv2782c	1533	up	up/-/up/-/up
Rv3862c	Rv3873	1534	up	up/up/-/-/-
Rv0054	Rv3012c	1535	unknown	-/-/-/-/-
Rv3050c	Rv0277c	1536	up	up/-/-/-/-
Rv1358	Rv2807	1537	up	up/-/-/down/-
Rv2215	Rv1448c	1538	up	up/-/-/-/-
Rv1423	Rv1569	1539	up	up/-/-/down/-
Rv1358	Rv1917c	1540	up	up/-/-/up/-
Rv0681	Rv2049c	1541	up	up/-/-/-/-
Rv2827c	Rv2688c	1542	up	-/-/up/-/-
Rv1626	Rv1306	1543	up	up/-/-/down/-
Rv0474	Rv2022c	1544	unknown	-/-/-/-/-
Rv3246c	Rv1883c	1545	up	up/-/-/-/-
Rv2282c	Rv3666c	1546	up	up/-/up/up/-
Rv0042c	Rv2067c	1547	up	up/-/-/down/-
Rv1423	Rv1385	1548	up	up/-/up/up/-
Rv1657	Rv3293	1549	up	up/-/up/-/-
Rv0844c	Rv2894c	1550	up	up/-/-/down/-
Rv0054	Rv3136	1551	down	-/-/-/down/-
Rv1358	Rv1551	1552	up	up/-/up/-/-
Rv3082c	Rv0077c	1553	up	-/-/up/up/-
Rv2827c	Rv2918c	1554	up	up/-/up/-/-
Rv2986c	Rv2347c	1555	up	up/-/-/-/-
Rv2034	Rv0384c	1556	up	up/-/-/-/-
Rv3583c	Rv3412	1557	unknown	-/-/-/-/-
Rv1358	Rv0592	1558	up	up/-/-/up/-
Rv0232	Rv0655	1559	up	up/-/-/down/-
Rv3246c	Rv0519c	1560	up	up/-/up/down/-
Rv0330c	Rv0327c	1561	up	up/-/-/down/-
Rv0302	Rv2148c	1562	up	-/-/up/up/-
Rv0232	Rv3089	1563	up	-/-/-/up/-
Rv0823c	Rv2299c	1564	down	down/-/down/up/-
Rv0602c	Rv0604	1565	up	up/up/-/up/-
Rv2258c	Rv3276c	1566	up	up/-/-/-/-
Rv1985c	Rv1981c	1567	up	up/-/-/down/-
Rv0182c	Rv2362c	1568	up	up/-/-/-/-
Rv1963c	Rv2251	1569	up	up/-/-/-/-
Rv2610c	Rv2859c	1570	up	up/-/-/-/-
Rv1956	Rv3188	1571	up	up/-/-/-/-
Rv3849	Rv0112	1572	both	up/down/up/down/-
Rv0880	Rv2917	1573	up	up/-/up/down/-
Rv1556	Rv1866	1574	up	up/-/-/-/-
Rv2595	Rv0634A	1575	up	up/-/-/-/-
Rv3164c	Rv0913c	1576	up	up/-/-/down/-
Rv1221	Rv0467	1577	up	up/-/-/-/-
Rv3692	Rv3077	1578	up	up/-/up/down/-
Rv0674	Rv2977c	1579	up	up/-/-/-/-
Rv1167c	Rv1169c	1580	up	up/-/-/down/-
Rv2595	Rv1952	1581	unknown	-/-/-/-/-
Rv3246c	Rv1435c	1582	up	up/-/-/up/-
Rv2258c	Rv3234c	1583	up	up/-/-/down/-
Rv0818	Rv1602	1584	unknown	-/-/-/-/-
Rv3183	Rv0366c	1585	up	up/-/-/-/-
Rv0891c	Rv2519	1586	up	up/-/-/-/-
Rv3676	Rv1498c	1587	up	up/-/-/down/-
Rv1379	Rv2738c	1588	unknown	-/-/-/-/-
Rv0674	Rv2601	1589	up	up/-/up/-/-
Rv3050c	Rv1631	1590	up	up/-/up/up/-
Rv1221	Rv1461	1591	up	up/-/-/-/-
Rv1657	Rv2843	1592	up	up/-/-/down/-
Rv2478c	Rv0797	1593	up	up/-/-/-/-
Rv1423	Rv2447c	1594	up	up/-/-/down/-
Rv1657	Rv2980	1595	up	up/-/-/-/-
Rv2258c	Rv3273	1596	up	up/-/-/-/-
Rv3050c	Rv2093c	1597	up	-/-/up/-/-
Rv3260c	Rv2525c	1598	up	up/-/-/-/-
Rv1379	Rv1015c	1599	up	up/-/up/up/-
Rv0182c	Rv0184	1600	up	up/-/-/down/-
Rv2989	Rv3600c	1601	down	-/-/-/down/-
Rv0339c	Rv2848c	1602	up	up/-/up/up/-
Rv2258c	Rv3464	1603	up	up/-/-/-/-
Rv3583c	Rv1196	1604	up	-/-/-/up/-
Rv3676	Rv3584	1605	unknown	-/-/-/-/-
Rv1358	Rv3470c	1606	up	up/-/-/down/-
Rv0602c	Rv0620	1607	up	up/-/-/down/-
Rv2595	Rv0979A	1608	up	up/-/-/-/-
Rv2215	Rv2449c	1609	up	-/-/up/up/-
Rv2258c	Rv3373	1610	up	up/-/up/-/-
Rv0377	Rv1672c	1611	unknown	-/-/-/-/-
Rv3328c	Rv0610c	1612	up	up/-/up/down/-
Rv0158	Rv3172c	1613	unknown	-/-/-/-/-
Rv2215	Rv2477c	1614	up	up/-/-/-/-
Rv3246c	Rv1433	1615	up	up/-/up/down/-
Rv0302	Rv3247c	1616	up	up/-/-/-/-
Rv2215	Rv0524	1617	up	up/-/-/-/-
Rv3219	Rv2346c	1618	up	up/-/-/down/-
Rv1719	Rv2835c	1619	up	up/-/-/up/-
Rv0182c	Rv3517	1620	unknown	-/-/-/-/-
Rv3058c	Rv2632c	1621	up	up/-/-/down/up
Rv2258c	Rv3014c	1622	up	up/-/up/-/-
Rv1423	Rv1768	1623	up	up/-/-/down/-
Rv0735	Rv2704	1624	up	up/-/up/down/-
Rv2215	Rv1240	1625	up	up/-/up/-/-
Rv2478c	Rv3420c	1626	unknown	-/-/-/-/-
Rv3260c	Rv2199c	1627	up	up/-/-/-/-
Rv2989	Rv3602c	1628	up	-/-/up/-/-
Rv1773c	Rv0312	1629	up	up/-/up/down/-
Rv0302	Rv1870c	1630	up	up/-/up/up/-
Rv0273c	Rv2307B	1631	up	up/-/-/-/-
Rv3597c	Rv2830c	1632	unknown	-/-/-/-/-
Rv0232	Rv0981	1633	up	up/-/-/-/-
Rv1358	Rv0160c	1634	up	up/-/-/-/-
Rv2215	Rv1867	1635	up	up/-/-/down/-
Rv1379	Rv2698	1636	up	up/-/-/up/-
Rv1033c	Rv2771c	1637	unknown	-/-/-/-/-
Rv0894	Rv1354c	1638	up	up/-/up/-/-
Rv1956	Rv2016	1639	unknown	-/-/-/-/-
Rv1332	Rv2368c	1640	up	up/-/up/-/-
Rv2642	Rv0384c	1641	up	up/-/-/up/-
Rv1830	Rv2927c	1642	up	-/-/-/up/-
Rv2488c	Rv2566	1643	up	up/-/-/down/-
Rv1176c	Rv0480c	1644	up	up/-/-/down/-
Rv1985c	Rv1979c	1645	up	up/-/-/down/-
Rv2215	Rv0505c	1646	unknown	-/-/-/-/-
Rv1033c	Rv2293c	1647	unknown	-/-/-/-/-
Rv0302	Rv3836	1648	up	up/-/-/down/-
Rv1353c	Rv2039c	1649	up	up/-/-/up/-
Rv1719	Rv3395c	1650	up	up/-/-/-/-
Rv3260c	Rv3717	1651	up	up/-/-/-/-
Rv1019	Rv2867c	1652	up	up/-/up/down/-
Rv3328c	Rv2439c	1653	up	up/-/-/down/-
Rv2710	Rv2496c	1654	up	up/-/-/-/up
Rv1255c	Rv3617	1655	up	up/-/-/down/-
Rv1358	Rv3112	1656	up	up/-/up/-/-
Rv0445c	Rv1160	1657	up	up/-/-/-/-
Rv1221	Rv1804c	1658	up	up/-/-/-/-
Rv3911	Rv1244	1659	up	up/-/-/down/-
Rv1776c	Rv1774	1660	up; maybe both	up/-/-/down/down
Rv0445c	Rv3631	1661	up	up/-/-/-/-
Rv3164c	Rv2339	1662	up	up/-/-/-/-
Rv3833	Rv3830c	1663	unknown	-/-/-/-/-
Rv3414c	Rv2223c	1664	up	up/-/-/-/-
Rv1255c	Rv3739c	1665	up	up/-/-/up/-
Rv3295	Rv1419	1666	unknown	-/-/-/-/-
Rv1657	Rv2831	1667	up	up/-/-/-/-
Rv1846c	Rv1159A	1668	both	-/-/-/down/up
Rv2989	Rv0280	1669	up	-/-/-/up/-
Rv3765c	Rv1864c	1670	up	up/-/-/-/-
Rv2215	Rv2054	1671	up	up/-/-/up/-
Rv3840	Rv2122c	1672	down	-/-/-/down/-
Rv0302	Rv1200	1673	up	up/-/up/up/-
Rv0823c	Rv3919c	1674	up	up/-/up/up/-
Rv2610c	Rv3151	1675	up	up/-/up/-/-
Rv0894	Rv3335c	1676	up	up/-/up/down/-
Rv0823c	Rv2867c	1677	up	up/-/up/-/-
Rv3050c	Rv1200	1678	up	up/-/up/-/-
Rv3692	Rv3894c	1679	up	up/-/up/down/-
Rv1267c	Rv1915	1680	up	-/-/up/-/-
Rv2989	Rv1286	1681	down	down/-/down/-/-
Rv3095	Rv2938	1682	up	-/-/-/up/-
Rv2282c	Rv2089c	1683	up	up/-/-/up/-
Rv2215	Rv3224	1684	up	up/-/up/down/-
Rv0691c	Rv0693	1685	down	-/down/-/-/-
Rv3328c	Rv0236c	1686	up	up/-/up/-/-
Rv1358	Rv0194	1687	up	up/-/up/-/-
Rv2258c	Rv0110	1688	up	up/-/-/-/-
Rv0821c	Rv1598c	1689	unknown	-/-/-/-/-
Rv2760c	Rv2189c	1690	up	up/-/-/-/-
Rv3852	Rv3853	1691	up	-/-/-/-/up
Rv1556	Rv3090	1692	up	-/-/up/-/up
Rv0823c	Rv2185c	1693	down	down/-/down/down/-
Rv1176c	Rv0053	1694	up	up/-/up/down/-
Rv0608	Rv0626	1695	up	-/-/-/up/-
Rv0144	Rv2391	1696	up	-/-/-/up/-
Rv2258c	Rv3725	1697	up	up/-/-/down/-
Rv2359	Rv2658c	1698	up	up/-/-/-/-
Rv1186c	Rv2478c	1699	up	up/-/-/-/-
Rv2478c	Rv1186c	1700	up	up/-/-/-/-
Rv3414c	Rv2594c	1701	up	up/-/-/-/-
Rv0880	Rv2421c	1702	up	up/-/up/up/-
Rv0653c	Rv1212c	1703	up	up/-/-/-/-
Rv1221	Rv1636	1704	up	up/-/-/down/-
Rv2912c	Rv0792c	1705	up	up/-/-/up/-
Rv0339c	Rv1493	1706	up	up/-/up/down/-
Rv2258c	Rv2477c	1707	up	up/-/-/up/-
Rv0474	Rv2517c	1708	up	up/-/-/down/-
Rv0792c	Rv2912c	1709	up	up/-/-/up/-
Rv2021c	Rv2036	1710	up	up/-/-/-/-
Rv1358	Rv3638	1711	up	up/-/-/up/-
Rv0054	Rv0058	1712	up	up/-/-/-/-
Rv2610c	Rv0051	1713	up	up/-/-/up/-
Rv1626	Rv3624c	1714	up	up/-/-/-/-
Rv0735	Rv0470A	1715	unknown	-/-/-/-/-
Rv2703	Rv3722c	1716	up	up/-/-/down/-
Rv0674	Rv0303	1717	up	up/-/-/-/-
Rv1423	Rv0613c	1718	up	up/-/up/-/-
Rv0844c	Rv2192c	1719	up	up/-/-/-/-
Rv2610c	Rv3149	1720	up	up/-/up/-/-
Rv2258c	Rv2982c	1721	up	up/-/-/-/-
Rv1395	Rv1937	1722	up	up/up/-/-/-
Rv2011c	Rv2010	1723	up	up/-/-/down/up
Rv1986	Rv1987	1724	up	up/-/-/up/-
Rv0182c	Rv3644c	1725	up	up/-/-/-/-
Rv3164c	Rv2266	1726	up	up/-/-/-/-
Rv1657	Rv0255c	1727	up	up/-/up/-/-
Rv3583c	Rv3619c	1728	unknown	-/-/-/-/-
Rv2258c	Rv1070c	1729	up	up/-/up/-/-
Rv0042c	Rv0404	1730	up	up/-/-/up/-
Rv2827c	Rv2501c	1731	up	up/-/-/-/-
Rv1828	Rv3042c	1732	up	up/-/-/down/-
Rv3911	Rv3594	1733	up	up/-/-/down/-
Rv0339c	Rv1537	1734	up	up/-/-/up/-
Rv3692	Rv2301	1735	up	up/-/up/-/-
Rv0880	Rv0128	1736	up	up/-/up/-/-
Rv1985c	Rv1982c	1737	up	up/-/-/-/-
Rv0165c	Rv0174	1738	up	up/-/up/-/-
Rv2327	Rv3328c	1739	up	up/-/-/down/-
Rv2488c	Rv0255c	1740	up	up/-/up/down/-
Rv3416	Rv0726c	1741	up	up/up/-/down/-
Rv0880	Rv1688	1742	up	up/-/-/-/-
Rv0022c	Rv2891	1743	up	-/up/-/-/-
Rv1719	Rv0226c	1744	up	up/-/-/up/up
Rv2912c	Rv0791c	1745	up	up/-/-/down/-
Rv2034	Rv1460	1746	down	-/-/-/down/-
Rv1423	Rv2609c	1747	up	up/-/up/-/-
Rv0302	Rv1632c	1748	up	up/-/-/up/-
Rv2610c	Rv0804	1749	up	up/-/-/down/-
Rv2282c	Rv2917	1750	up	up/-/up/-/-
Rv3301c	Rv3303c	1751	unknown	-/-/-/-/-
Rv1956	Rv2717c	1752	up	up/-/-/-/-
Rv3050c	Rv0005	1753	up	up/-/-/up/-
Rv2374c	Rv2373c	1754	up	up/-/-/-/-
Rv0891c	Rv1729c	1755	up	up/-/-/-/-
Rv0165c	Rv3331	1756	up; maybe both	-/-/up/down/-
Rv3328c	Rv0510	1757	up	up/-/up/down/-
Rv2610c	Rv0734	1758	up	up/-/-/down/-
Rv0042c	Rv0893c	1759	up	up/-/-/-/-
Rv0767c	Rv0791c	1760	up	up/-/-/-/-
Rv1560	Rv3678A	1761	unknown	-/-/-/-/-
Rv0020c	Rv1449c	1762	up	up/-/-/-/-
Rv3488	Rv0816c	1763	up	up/-/-/down/-
Rv2711	Rv2744c	1764	up; maybe both	up/-/-/up/down
Rv1267c	Rv3379c	1765	up	up/-/-/down/-
Rv1379	Rv2603c	1766	up	up/-/-/-/-
Rv0043c	Rv3121	1767	up	up/-/-/down/up
Rv0195	Rv0193c	1768	up	up/up/-/-/-
Rv2989	Rv2059	1769	unknown	-/-/-/-/-
Rv2215	Rv2996c	1770	up	up/-/-/-/-
Rv1990c	Rv2034	1771	up	up/-/up/-/-
Rv1657	Rv1381	1772	up	up/-/up/-/-
Rv2610c	Rv2154c	1773	up	up/-/up/down/-
Rv2215	Rv2062c	1774	up	up/-/-/-/-
Rv1719	Rv0228	1775	up	up/-/-/down/-
Rv2595	Rv1636	1776	up	up/-/-/-/-
Rv2258c	Rv0933	1777	unknown	-/-/-/-/-
Rv0054	Rv3442c	1778	unknown	-/-/-/-/-
Rv0678	Rv3160c	1779	down	-/-/-/down/-
Rv1019	Rv0811c	1780	up	up/-/-/down/-
Rv1657	Rv2921c	1781	up	up/-/up/-/-
Rv0485	Rv1635c	1782	up	up/-/-/up/-
Rv2069	Rv3042c	1783	up	up/-/-/-/-
Rv2021c	Rv3891c	1784	up	up/-/up/-/-
Rv3160c	Rv0678	1785	up	up/-/-/-/-
Rv1740	Rv0909	1786	up	up/-/-/-/-
Rv0823c	Rv2364c	1787	up	up/-/up/down/-
Rv0302	Rv0277c	1788	up	up/-/-/down/-
Rv0880	Rv0359	1789	up	up/-/up/-/-
Rv0182c	Rv2719c	1790	up	up/-/-/down/-
Rv0599c	Rv2871	1791	down	-/-/-/down/-
Rv2610c	Rv3306c	1792	up	up/-/-/-/-
Rv2324	Rv2319c	1793	up	up/-/-/-/-
Rv3055	Rv3056	1794	up	up/-/-/-/-
Rv2720	Rv0515	1795	up	-/-/-/up/-
Rv0339c	Rv1563c	1796	up	up/-/up/-/-
Rv0653c	Rv0061c	1797	unknown	-/-/-/-/-
Rv0445c	Rv2992c	1798	up	up/-/-/-/-
Rv2720	Rv2792c	1799	up	up/-/-/up/-
Rv1830	Rv1780	1800	down	-/-/-/down/-
Rv2595	Rv3857c	1801	unknown	-/-/-/-/-
Rv0767c	Rv0792c	1802	up	up/-/-/up/-
Rv2327	Rv2103c	1803	up	up/-/-/-/-
Rv2640c	Rv1057	1804	up	up/-/up/-/-
Rv0608	Rv0863	1805	up	up/-/-/-/-
Rv1049	Rv3436c	1806	up	-/-/up/-/-
Rv1221	Rv1222	1807	up	up/-/-/down/-
Rv2610c	Rv3671c	1808	up	up/-/up/up/-
Rv3911	Rv3123	1809	unknown	-/-/-/-/-
Rv2595	Rv0909	1810	up	-/-/-/up/-
Rv3328c	Rv2327	1811	up	up/-/-/down/-
Rv1719	Rv2522c	1812	unknown	-/-/-/-/-
Rv2642	Rv2640c	1813	up	up/-/-/-/-
Rv2640c	Rv2642	1814	up	up/up/-/-/-
Rv0623	Rv1721c	1815	unknown	-/-/-/-/-
Rv3082c	Rv3513c	1816	up	up/-/-/-/-
Rv2034	Rv2642	1817	up	up/-/-/down/-
Rv0445c	Rv0956	1818	up	-/-/-/up/-
Rv0823c	Rv3581c	1819	up	up/-/-/up/-
Rv1332	Rv1540	1820	up	up/-/-/up/-
Rv1267c	Rv2823c	1821	down	-/-/-/down/-
Rv2887	Rv1929c	1822	up	up/-/-/up/-
Rv3765c	Rv2511	1823	up	up/-/-/-/-
Rv1830	Rv3096	1824	up	up/-/-/-/-
Rv0078	Rv2363	1825	up	up/-/-/-/-
Rv0472c	Rv0489	1826	up	up/-/-/-/-
Rv0195	Rv1706c	1827	unknown	-/-/-/-/-
Rv1909c	Rv0275c	1828	up	up/-/-/-/-
Rv1423	Rv1570	1829	up	up/-/-/-/-
Rv2703	Rv0815c	1830	up	up/-/-/-/-
Rv3223c	Rv2465c	1831	up	-/up/-/up/-
Rv3260c	Rv1566c	1832	up	up/-/-/-/-
Rv1423	Rv3897c	1833	up	up/-/-/down/-
Rv0844c	Rv3421c	1834	up	up/-/-/-/-
Rv1657	Rv1407	1835	up	up/-/-/-/-
Rv2989	Rv3660c	1836	up	up/-/up/up/-
Rv3164c	Rv1662	1837	up	up/-/-/-/-
Rv2034	Rv3188	1838	up	up/-/-/down/-
Rv0165c	Rv0906	1839	down	-/-/down/-/-
Rv2610c	Rv1294	1840	up	up/-/-/down/-
Rv1359	Rv2330c	1841	up	up/-/-/-/-
Rv2215	Rv0265c	1842	up	up/-/-/-/-
Rv3692	Rv3795	1843	up	up/-/-/down/-
Rv2359	Rv1854c	1844	up	up/-/up/-/-
Rv1255c	Rv0222	1845	up	up/-/-/up/-
Rv3414c	Rv3711c	1846	up	up/-/-/-/-
Rv0260c	Rv1029	1847	up	up/-/-/up/-
Rv2595	Rv3769	1848	unknown	-/-/-/-/-
Rv1830	Rv1698	1849	up	up/-/-/down/-
Rv3416	Rv3484	1850	up	up/-/up/-/-
Rv3058c	Rv2337c	1851	up	up/up/-/-/-
Rv2710	Rv2497c	1852	up	up/-/-/up/up
Rv1657	Rv2157c	1853	up	up/-/-/down/-
Rv3488	Rv3603c	1854	up	-/-/up/-/-
Rv0735	Rv3641c	1855	up	up/-/up/-/-
Rv0377	Rv2825c	1856	unknown	-/-/-/-/-
Rv2703	Rv0684	1857	up	up/-/-/down/-
Rv2215	Rv3075c	1858	up	up/-/-/down/-
Rv3676	Rv2185c	1859	up	up/-/up/up/-
Rv3414c	Rv0888	1860	up	up/-/-/-/-
Rv2989	Rv0242c	1861	up	up/-/up/-/-
Rv2610c	Rv0908	1862	up	up/-/-/-/-
Rv3246c	Rv3310	1863	up	up/-/up/down/-
Rv3082c	Rv0770	1864	up	up/-/-/-/-
Rv2986c	Rv1793	1865	unknown	-/-/-/-/-
Rv0967	Rv0186A	1866	up	up/-/-/-/-
Rv1830	Rv0430	1867	up	up/-/-/-/-
Rv2595	Rv3378c	1868	up	-/-/up/up/-
Rv0894	Rv2434c	1869	up	up/-/-/down/up
Rv0653c	Rv2512c	1870	up	-/-/-/up/-
Rv0880	Rv0344c	1871	unknown	-/-/-/-/-
Rv0158	Rv3048c	1872	up	-/-/up/up/-
Rv0452	Rv2528c	1873	up	up/-/-/-/-
Rv0019c	Rv0018c	1874	up; maybe both	up/-/-/down/down
Rv0827c	Rv1737c	1875	up	up/-/-/up/-
Rv1353c	Rv1359	1876	up	up/-/-/up/-
Rv3583c	Rv0685	1877	down	-/-/-/down/-
Rv0681	Rv0562	1878	up	up/-/-/-/-
Rv0602c	Rv0371c	1879	up	up/-/-/up/-
Rv1221	Rv0211	1880	up	up/-/-/up/-
Rv2478c	Rv2077c	1881	up	up/-/-/down/-
Rv1626	Rv2200c	1882	up	up/-/-/-/-
Rv0302	Rv0366c	1883	up	up/-/-/-/-
Rv3862c	Rv3878	1884	up	up/up/-/-/-
Rv1657	Rv2731	1885	up	up/-/-/-/-
Rv0827c	Rv1996	1886	up	up/-/up/up/-
Rv0653c	Rv1199c	1887	up	-/-/-/up/-
Rv2745c	Rv0353	1888	down	-/-/-/down/-
Rv1657	Rv1384	1889	up	up/-/up/-/-
Rv0818	Rv0486	1890	up	up/-/up/down/-
Rv0494	Rv1276c	1891	up	up/-/-/down/-
Rv1267c	Rv3090	1892	up	up/-/up/-/-
Rv2986c	Rv3456c	1893	up	up/-/-/up/-
Rv0827c	Rv1733c	1894	up	up/-/-/down/-
Rv1267c	Rv1270c	1895	up	up/-/up/-/-
Rv0602c	Rv0022c	1896	up	up/-/-/-/-
Rv2327	Rv2538c	1897	up	up/-/-/up/-
Rv2215	Rv2112c	1898	up	up/-/-/up/-
Rv1556	Rv2000	1899	up	up/-/up/-/-
Rv1358	Rv2491	1900	up	up/-/-/-/-
Rv1560	Rv0300	1901	unknown	-/-/-/-/-
Rv0823c	Rv2902c	1902	up	up/-/-/up/-
Rv1359	Rv1730c	1903	up	up/-/-/down/-
Rv0880	Rv1516c	1904	up	up/-/up/-/-
Rv3574	Rv3516	1905	both	up/down/-/up/-
Rv1358	Rv0917	1906	up; maybe both	up/-/-/down/down
Rv0190	Rv0186A	1907	up	up/-/-/-/-
Rv2986c	Rv3246c	1908	unknown	-/-/-/-/-
Rv0494	Rv0493c	1909	both	up/down/-/-/-
Rv3414c	Rv1773c	1910	unknown	-/-/-/-/-
Rv2215	Rv2672	1911	up	up/-/-/down/-
Rv3260c	Rv0236A	1912	up	up/-/-/-/-
Rv3219	Rv3460c	1913	up	up/-/-/down/-
Rv3219	Rv1390	1914	up	up/-/-/up/-
Rv0894	Rv0522	1915	up	up/-/-/down/-
Rv0880	Rv2765	1916	up	up/-/-/down/-
Rv2720	Rv0607	1917	up	up/-/up/-/-
Rv0674	Rv1852	1918	up	-/-/-/up/-
Rv2034	Rv1989c	1919	up	up/-/-/down/-
Rv2258c	Rv3396c	1920	up	up/-/-/-/-
Rv1255c	Rv3120	1921	up	up/-/-/up/-
Rv1379	Rv2412	1922	up	up/-/-/-/-
Rv0792c	Rv2913c	1923	up	up/-/-/down/-
Rv2745c	Rv0298	1924	unknown	-/-/-/-/-
Rv1830	Rv3260c	1925	up	-/-/-/up/-
Rv0891c	Rv3403c	1926	up	up/-/-/-/-
Rv3583c	Rv2901c	1927	up	up/-/-/up/-
Rv1353c	Rv2434c	1928	up	up/-/-/-/-
Rv0602c	Rv0650	1929	up	up/-/-/down/-
Rv2760c	Rv2417c	1930	up	up/-/-/-/-
Rv2478c	Rv3426	1931	up	-/-/up/-/-
Rv1776c	Rv1775	1932	up	up/-/-/up/-
Rv3060c	Rv2366c	1933	up	up/-/up/up/-
Rv2215	Rv0036c	1934	up	up/-/-/up/-
Rv3260c	Rv2457c	1935	up	up/-/-/-/-
Rv1846c	Rv1925	1936	up	up/-/-/down/-
Rv2720	Rv2150c	1937	up	up/-/-/-/-
Rv1267c	Rv2267c	1938	up	up/-/-/down/-
Rv0339c	Rv0343	1939	up; maybe both	-/up/-/down/-
Rv2215	Rv1925	1940	up	up/-/-/-/-
Rv2745c	Rv1073	1941	up	up/-/-/-/-
Rv1474c	Rv1413	1942	unknown	-/-/-/-/-
Rv3082c	Rv3505	1943	up	up/-/-/down/-
Rv2989	Rv2055c	1944	unknown	-/-/-/-/-
Rv0302	Rv3918c	1945	up	up/-/up/down/-
Rv0653c	Rv3023c	1946	up	-/-/-/up/-
Rv1460	Rv2034	1947	up	up/-/up/down/-
Rv2610c	Rv0936	1948	up	up/-/-/down/-
Rv0491	Rv1605	1949	up	up/-/-/-/-
Rv3164c	Rv2482c	1950	up	up/-/up/-/-
Rv0844c	Rv3075c	1951	unknown	-/-/-/-/-
Rv3246c	Rv1252c	1952	up	up/-/up/down/-
Rv1719	Rv3659c	1953	up	up/-/up/-/-
Rv3260c	Rv1883c	1954	up	up/-/-/-/-
Rv2642	Rv0331	1955	up	up/-/-/up/-
Rv0880	Rv3790	1956	up	up/-/up/up/-
Rv3583c	Rv1037c	1957	unknown	-/-/-/-/-
Rv1719	Rv2924c	1958	up	up/-/-/-/-
Rv1332	Rv2367c	1959	up	up/-/up/-/-
Rv3488	Rv3771c	1960	unknown	-/-/-/-/-
Rv0445c	Rv0364	1961	up	up/-/-/up/-
Rv0844c	Rv1538c	1962	up	up/-/-/-/-
Rv2160A	Rv0142	1963	unknown	-/-/-/-/-
Rv0144	Rv3824c	1964	up	up/-/-/-/-
Rv1379	Rv3748	1965	up	up/-/-/-/-
Rv2258c	Rv3264c	1966	up	up/-/-/-/up
Rv0445c	Rv0464c	1967	up	up/-/-/-/-
Rv0823c	Rv3757c	1968	up	up/-/up/-/-
Rv0767c	Rv3546	1969	up	up/-/-/-/-
Rv0339c	Rv1290c	1970	unknown	-/-/-/-/-
Rv3095	Rv1045	1971	up	-/-/-/up/-
Rv1956	Rv2017	1972	up	up/-/-/down/-
Rv1846c	Rv2470	1973	unknown	-/-/-/-/-
Rv0653c	Rv2816c	1974	up	up/-/-/down/-
Rv0767c	Rv0575c	1975	up	up/up/-/down/-
Rv1379	Rv2691	1976	down	-/-/-/down/-
Rv0981	Rv2115c	1977	up	up/-/-/down/-
Rv0827c	Rv2032	1978	up	up/-/-/down/-
Rv0377	Rv0808	1979	up	up/-/up/-/-
Rv0302	Rv3660c	1980	up	up/-/-/up/-
Rv3328c	Rv1696	1981	up	up/-/up/-/-
Rv0491	Rv2851c	1982	up	-/-/-/up/-
Rv0608	Rv1331	1983	unknown	-/-/-/-/-
Rv3295	Rv1854c	1984	down	down/-/down/-/-
Rv2720	Rv3202c	1985	up	up/-/-/down/-
Rv2720	Rv2978c	1986	up	up/-/-/-/-
Rv3164c	Rv2040c	1987	up	up/-/-/up/-
Rv2595	Rv2970A	1988	unknown	-/-/-/-/-
Rv0602c	Rv1999c	1989	up	up/-/-/up/-
Rv1828	Rv1827	1990	up	up/-/-/up/-
Rv1019	Rv1086	1991	up	up/-/-/-/-
Rv3855	Rv0822c	1992	up	up/-/up/up/-
Rv2989	Rv2172c	1993	up	-/-/-/up/-
Rv0880	Rv0203	1994	up	-/-/up/-/-
Rv2986c	Rv1197	1995	up	up/-/-/-/-
Rv0608	Rv1103c	1996	up	up/-/-/-/-
Rv2610c	Rv3401	1997	up	up/-/-/-/-
Rv2258c	Rv2229c	1998	up	up/-/-/down/-
[truncated: 22,545 more rows]
