# Supplementary material for: Predicting fitness in Mycobacterium tuberculosis with transcriptional regulatory network-informed interpretable machine learning
Source: Front Tuberc. Author manuscript; Available in PMC 2025 Jul 17. (PMC12269550; doi:10.3389/ftubr.2025.1500899)
Supplement: Table S3 [file NIHMS2089678-supplement-Table_S3.xlsx]

## Sheet: Sheet1
Supplementary Table 3 Network Inference Methods. Description of transcriptional regulatory network inference methods.
Inference Method	Description	Implementation	Hyperparameters	Post-processing	Docker Invocation	References
ARACNe	A mutual-information-based strategy employing adaptive partitioning	Java application implemented by Califano lab [26], available at https://github.com/califano-lab/ARACNe-AP. No docker image available due to license constraints, but a Dockerfile is available at https://github.com/Ma-Lab-Seattle-Childrens-CGIDR/Mtb-TFA-fitness-regression/blob/master/1_network-inference/docker/aracne/Dockerfile.	50 bootstraps, p-value cutoff of 10-6, seed of 1 (required to avoid NPE); optimized using the DREAM5 simulated network [15].	N/A	curl -O aracne_execute.sh "https://raw.githubusercontent.com/Ma-Lab-Seattle-Childrens-CGIDR/Mtb-TFA-fitness-regression/refs/heads/master/1_network-inference/docker/aracne/aracne_execute.sh" docker build -t aracne < curl "https://raw.githubusercontent.com/Ma-Lab-Seattle-Childrens-CGIDR/Mtb-TFA-fitness-regression/refs/heads/master/1_network-inference/docker/aracne/Dockerfile" docker run -it --volum…	[25; 26]
CLR	A mutual information strategy, using a relevance networks approach	R implementation by Sales et al. [29] available at https://rdrr.io/cran/parmigene/man/clr.html. Docker image: https://hub.docker.com/r/malabcgidr/network-inference-clr	Default: "10 bins and third order B-splines", as per [27].	N/A	docker run -it --volume ./mount:/root/mount malabcgidr/network-inference-clr /root/mount/mtb-expression-data.tsv /root/mount/mtb-regulators.txt /root/mount/clr-mtb-results.txt --rows=samples	[27;29]
GENIE3	A Random-Forest-based algorithm that uses feature selection across the genome to build a putative network	R implementation developed by Aibar et al. [30], available at https://www.bioconductor.org/packages/GENIE3. Docker image: https://hub.docker.com/r/malabcgidr/network-inference-genie3	Took the top 100k entries, following [15].	N/A	docker run -it --volume ./mount:/root/mount malabcgidr/network-inference-genie3 mount/mtb-expression-data.tsv mount/mtb-regulators.txt mount/genie3-mtb-results.txt --rows=samples	[28;30]
cMonkey2	A biclustering algorithm, grouping both samples and genes together and automatically incorporating independent datasets to infer closely related clusters of genes	Built off of a docker image (available at https://hub.docker.com/r/weiju/cmonkey2), which uses the Baliga lab's Python implementation [32] available at https://github.com/baliga-lab/cmonkey2. Docker image: https://hub.docker.com/r/malabcgidr/network-inference-cmonkey2	Defaults.	Every regulator-gene pair clustered together at least once by cMonkey2 was given a score inversely proportional to the pair’s average residual across iteration clusters. Results were ranked by these scores from high to low.	docker run -it --volume ./mount:/root/mount malabcgidr/network-inference-cmonkey2 --organism mtu --out /root/mount/cmonkey2/mtu --num_cores 4 --rsat_base_url http://networks.systemsbiology.net/rsat --rsat_organism Mycobacterium_tuberculosis_H37Rv --debug /root/mount/mtb-expression-data.tsv docker run -it --rm --volume ./mount:/root/mount --entrypoint /root/cmonkey_process.sh malabcgidr/network-in…	[31; 32]
iModulon	An approach to decomposing transcriptional regulatory networks by identifying statistically independent groups of genes by means of independent component analysis (ICA)	Custom Python implementation, adapted from https://github.com/SBRG/pymodulon and https://github.com/SBRG/iModulonMiner [PMID 39441835]. Docker image: https://hub.docker.com/r/malabcgidr/network-inference-imodulon	Tolerance of 10-7, 50 iterations per cluster-count. Otherwise, default hyperparameters for the iModulon approach as included in the linked packages were used, involving a large grid search for the optimal underlying ICA hyperparameters, for 0-500 clusters at multiples of 20. Many cluster counts were explored in parallel; for each, execution was killed at 4 days, and all completed ICAs were evalua…	For each iModulon identified, every contained regulator-gene pair was enumerated and given a score equal to the weight of the regulator multiplied by the weight of the target gene. Regulator-gene pairs that were present in more than one iModulon received a score equal to all the iModulon-specific scores for that pair summed together. Results were ranked by these scores from high to low.	docker run -it --volume ./mount:/root/mount malabcgidr/network-inference-imodulon --expression_file mount/mtb-expression-data.tsv --tolerance 1e-7 --out_dir mount/imodulon --iterations 50 --timeout_seconds 7200 --dim_end 500 --dim_step 20 --finalize false docker run -it --volume ./mount:/root/mount malabcgidr/network-inference-imodulon --expression_file mount/mtb-expression-data.tsv --out_dir mou…	[33; 34]
Elastic Net	A linear regularization approach that builds on both the lasso and ridge regression, demonstrated to perform better than these methods with correlated predictors and under-determined equations	Custom Python implementation using scikit-learn: a set of models, one for each gene, whose expression level was regressed on the expression levels of the 214 transcription factors. Docker image: https://hub.docker.com/r/malabcgidr/network-inference-elasticnet	Hyperparameters (L1/L2 penalty ratio and penalty strength) were selected by four-fold cross-validation, with the best cross-validating model for each gene used for feature selection and scoring.	All features selected by each best performing model were transformed into regulator-gene relationships and returned. The absolute value of the coefficients assigned by the model were set as scores for the regulator-gene relationships. Results were ranked by these scores from high to low.	docker run -it --volume ./mount:/root/mount malabcgidr/network-inference-elasticnet mount/mtb-expression-data.tsv mount/mtb-regulators.txt mount/elasticnet-mtb-results.txt -vv --n_cores=4	[24; 35; 36]
