# Supplementary material for: Predicting fitness in Mycobacterium tuberculosis with transcriptional regulatory network-informed interpretable machine learning
Source: Front Tuberc. Author manuscript; Available in PMC 2025 Jul 17. (PMC12269550; doi:10.3389/ftubr.2025.1500899)
Supplement: Table S2 [file NIHMS2089678-supplement-Table_S2.xlsx]

## Sheet: (A) Group Assignments
Supplementary Table 2 Expression data from the RNA-seq expression compendium.
RNA-seq Sample	Group
SRR17578854	0
SRR17578855	0
SRR17578857	0
SRR17578858	1
SRR17578859	1
SRR19857898	1
SRR19857897	2
SRR19857910	2
SRR19857905	2
SRR19857899	3
SRR19857911	3
SRR19857906	3
SRR19857904	4
SRR19857903	4
SRR19857907	4
SRR19857909	5
SRR19857908	5
SRR23216843	5
SRR23216842	6
SRR23216884	6
SRR23216873	6
SRR23216882	7
SRR23216839	7
SRR23216879	7
SRR23216878	8
SRR23216875	8
SRR23216869	8
SRR23216868	9
SRR23216874	9
SRR23216864	9
SRR23216860	10
SRR23216865	10
SRR23216858	10
SRR23216845	11
SRR23216844	11
SRR23216859	12
SRR23216848	12
SRR23216854	12
SRR23216855	13
SRR23216850	13
SRR23216849	13
SRR23216885	14
SRR23216862	14
SRR23216851	14
SRR23216871	15
SRR23216847	15
SRR23216846	16
SRR23216883	16
SRR23216870	17
SRR23216876	17
SRR23216877	18
SRR23216872	18
SRR23216866	18
SRR23216867	19
SRR23216861	19
SRR23216863	19
SRR23216853	20
SRR23216852	20
SRR23216856	20
SRR23216857	21
ERR1022494	21
ERR1022495	21
SRR23216841	22
SRR23216840	22
SRR23216881	22
SRR23216880	23
ERR1140781	23
ERR1140762	23
ERR1140763	24
ERR1140782	24
ERR1140764	24
ERR1140783	25
ERR1140765	25
ERR1140784	25
ERR1140766	26
ERR1140785	26
ERR1140767	26
ERR1140786	27
ERR1140768	27
ERR1140787	27
ERR1140769	28
ERR1140788	28
ERR1140789	28
ERR1140770	29
ERR1140771	29
ERR1140790	30
ERR1140772	30
ERR1140791	31
ERR1140792	31
ERR1140773	31
ERR1140793	32
ERR1140774	32
ERR1140794	33
ERR1140775	33
ERR1140795	34
ERR1140776	34
ERR1140796	34
ERR1140777	35
ERR1140797	35
ERR1140778	35
ERR1140798	36
ERR1140779	36
ERR1140780	36
ERR1140799	37
ERR3039920	37
ERR3039921	38
ERR3039922	38
ERR3039924	38
ERR3039925	39
ERR3039926	40
ERR3039927	41
ERR3039928	42
ERR3039929	43
ERR3039931	43
ERR1706682	44
ERR3039932	44
ERR3039933	44
ERR3039934	45
ERR3039935	45
ERR3039936	45
ERR3039937	46
ERR3039938	46
ERR3039939	46
ERR3039940	47
ERR3039941	47
ERR1706683	47
ERR1706685	48
ERR1706686	48
ERR926166	49
ERR926167	49
ERR926168	49
ERR926169	50
ERR926170	50
ERR926171	51
ERR926172	51
ERR926173	51
ERR926174	52
ERR926175	52
ERR1706687	52
ERR926176	53
ERR926177	53
ERR926178	53
ERR926179	54
ERR926180	54
ERR926181	54
ERR926182	55
ERR926183	55
ERR926184	56
ERR926185	56
ERR926186	56
ERR926188	57
ERR926187	57
ERR926190	57
ERR926189	58
ERR926192	58
ERR926191	58
ERR971383	59
ERR971384	59
ERR971385	59
ERR971386	60
ERR971387	60
ERR971388	60
ERR1706689	61
ERR1706690	61
ERR1706691	61
ERR1749111	62
ERR1749123	62
ERR1880942	62
ERR1880934	63
ERR1880941	63
ERR1880937	63
ERR1880935	64
ERR1880936	64
ERR1880938	64
ERR1880939	65
ERR1880940	65
ERR1880943	65
ERR1880944	66
ERR1880945	66
ERR1880946	66
ERR1880948	67
ERR2103718	67
ERR2103719	67
ERR2103720	68
ERR2103721	68
ERR2103722	68
ERR2103723	69
SRR638895	69
SRR8816598	69
SRR8816601	70
SRR8816604	70
SRR8816592	71
SRR12779716	71
SRR12779715	72
SRR12779714	72
ERR1022493	72
ERR1022496	73
ERR1332453	73
ERR1332454	73
ERR1332451	74
ERR1332452	74
ERR262985	74
ERR262986	75
ERR262979	75
ERR262989	75
ERR262978	76
ERR262981	76
ERR262980	76
ERR262982	77
ERR262983	77
ERR1749133	77
ERR3366367	78
ERR3366366	78
ERR3770571	78
ERR3770570	79
ERR3770569	79
ERR3770574	79
ERR3770572	80
ERR3770573	80
SRR998930	80
SRR998929	81
SRR998928	81
SRR1605912	81
SRR1605909	82
SRR1605910	82
SRR1605913	83
SRR1605914	83
SRR1605911	83
SRR1605916	84
SRR1605915	84
SRR1605917	85
SRR1822444	85
SRR1822443	86
SRR1822442	86
SRR1822438	86
SRR1822437	87
SRR1822436	87
SRR1822433	87
SRR1822434	88
DRR515042	88
DRR515044	89
DRR515043	89
ERR10508033	89
ERR10508034	90
ERR10508035	90
ERR10508036	91
ERR10508039	92
ERR10508040	93
ERR10508037	94
ERR10508038	94
ERR10508043	94
ERR10508041	95
ERR10508042	95
ERR10508044	95
ERR12638548	96
ERR12638549	97
ERR12638550	98
ERR12638551	98
ERR12638552	99
ERR12638553	99
ERR12638555	99
ERR12638556	100
ERR12638554	100
SRR1917694	100
SRR1917696	101
SRR1917695	102
ERR219199	103
ERR219205	103
ERR219198	104
ERR219204	104
ERR219201	105
ERR219194	105
ERR219196	106
ERR219203	106
ERR219195	106
ERR2299754	107
ERR2299753	107
ERR2299752	107
ERR2299751	108
ERR2299750	108
ERR2299749	108
ERR2882379	109
ERR2882380	109
ERR2882381	110
SRR1917702	110
SRR1917700	111
SRR1917701	111
ERR2882384	111
ERR2882383	111
ERR2882382	112
SRR1917708	112
SRR1917707	112
SRR1917706	113
ERR2882434	113
ERR2882433	113
ERR2882435	114
ERR2882438	114
ERR2882437	114
ERR2882436	115
ERR3336945	115
ERR3407100	115
ERR3407098	116
ERR3407099	116
ERR3407101	116
ERR3407102	117
ERR3407103	117
ERR3407104	118
ERR3407105	118
ERR3407106	119
ERR3407107	119
ERR3407109	120
ERR3407108	120
SRR1917711	121
SRR1917710	121
SRR1917709	121
ERR3407112	122
ERR3407110	122
ERR3407111	122
ERR3407115	123
ERR3407113	124
ERR3407114	125
ERR3971468	125
ERR3971466	125
ERR3971467	125
ERR3971475	125
ERR3971476	125
ERR3971477	126
ERR459287	126
ERR459294	127
ERR4342073	127
ERR4342074	128
ERR4342072	128
ERR4342076	129
ERR4342075	129
ERR4342077	130
ERR6209575	131
ERR6209574	132
SRR1917698	133
SRR1917697	134
SRR1917699	135
ERR738423	136
ERR9735865	136
ERR9735864	136
ERR9735867	137
ERR9735866	137
ERR9735868	138
ERR9735869	139
ERR9735870	139
ERR9735871	138
ERR9735874	139
ERR9735873	140
ERR9735872	140
ERR9735877	140
ERR9735876	137
ERR9735875	138
ERR9735879	141
ERR9735878	142
ERR9735881	143
ERR9735880	144
SRR1917703	145
SRR1917705	145
SRR1917704	145
ERR9735884	146
ERR9735882	146
ERR9735883	146
ERR9735886	147
ERR9735887	147
ERR9735885	147
ERR9735890	148
ERR9735889	148
ERR9735888	148
ERR9794603	149
ERR9794602	149
ERR9794601	149
ERR9794604	150
ERR9794606	150
ERR9794605	150
ERR9794607	151
ERR9794609	151
ERR9794608	151
ERR9794612	152
ERR9794611	152
ERR9794610	152
ERR9794615	153
ERR9794614	153
ERR9794613	154
ERR9794618	154
ERR9794617	154
ERR9794616	154
ERR9794620	155
ERR9794621	155
ERR9794619	155
SRR1917713	155
SRR1917712	156
ERR9794623	156
ERR9794622	156
ERR9794628	156
ERR9794627	157
ERR9794626	157
ERR9794625	157
ERR9794629	157
ERR9794631	158
ERR9794630	158
ERR9794634	158
ERR9794633	158
ERR9794632	159
ERR9794636	159
ERR9794635	160
ERR9794637	160
ERR9794639	161
ERR9794640	161
ERR9794638	162
ERR9794642	162
ERR9794644	163
ERR9794643	163
ERR9794648	163
ERR9794647	164
ERR9794646	164
ERR9794650	164
ERR9794649	165
ERR9794652	165
ERR9794653	165
ERR9794654	166
ERR9794656	166
ERR9794655	166
SRR2096260	167
SRR2096259	167
ERR9794659	167
ERR9794658	168
ERR9794657	168
ERR9794662	168
ERR9794661	169
ERR9794660	169
ERR9794663	169
ERR10370898	170
ERR10370896	170
ERR10370897	170
ERR10370901	171
ERR10370899	171
ERR10370900	171
ERR10370904	172
ERR10370903	172
ERR10370902	172
ERR10370907	173
ERR10370906	173
ERR10370905	174
ERR10370910	174
ERR10370909	175
ERR10370908	175
ERR10370912	175
ERR10370913	176
ERR10370911	176
ERR10469464	176
ERR10469471	177
ERR10469467	177
ERR10469465	177
SRR2096258	178
SRR2096257	178
ERR10469473	178
ERR10469469	179
ERR10469466	179
ERR10469475	179
ERR10469472	180
ERR10469468	180
ERR10469474	180
ERR10469470	181
SRR13627326	181
SRR13627325	181
SRR13627324	182
SRR13627327	182
SRR13627328	182
SRR13627329	183
SRR13718657	183
SRR13718659	183
SRR13718658	184
SRR13718660	184
SRR13718663	184
SRR13718662	185
SRR13718661	185
SRR13718666	185
SRR13718665	186
SRR13718664	186
SRR2776872	186
SRR2776873	187
SRR13718668	187
SRR13718669	187
SRR13718667	188
SRR13718672	188
SRR13718671	188
SRR13718670	189
SRR13718675	190
SRR13718674	190
SRR13718673	190
SRR13718678	191
SRR13718677	191
SRR13718676	191
SRR13718656	192
SRR13718655	192
SRR13718696	192
SRR13718695	193
SRR13718698	193
SRR13718697	194
SRR13718702	195
SRR13718701	195
SRR13718700	195
SRR13718699	196
SRR13718706	196
SRR13718705	196
SRR13718704	197
SRR13718703	197
SRR13718707	197
SRR13718710	198
SRR13718709	198
SRR13718708	198
SRR2000342	199
SRR2000337	199
SRR2000332	199
SRR2776871	200
SRR2776870	200
SRR2000343	200
SRR2000333	201
SRR2000338	201
SRR2000339	201
SRR2000334	202
SRR2000344	202
SRR2000345	202
SRR2000340	203
SRR2000335	203
SRR2000346	203
SRR2000341	204
SRR2000336	204
SRR13889862	205
SRR13889863	206
SRR13889864	206
SRR13889868	207
SRR13889865	205
SRR13889866	207
SRR13889867	208
SRR13889872	208
SRR13889869	209
SRR13889870	209
SRR13889871	210
SRR13899311	210
SRR13899312	211
SRR13899313	211
SRR13899314	212
SRR13899315	212
SRR13899316	213
SRR13927593	213
SRR13927594	214
SRR13927595	214
SRR3725587	215
SRR3725585	215
SRR3725586	209
SRR13927597	209
SRR13927596	206
SRR13927598	206
SRR13927600	207
SRR13927601	207
SRR13927599	204
SRR13927602	208
SRR13927603	208
SRR13927604	204
SRR13927605	205
SRR13927606	215
SRR13927607	211
SRR14085882	212
SRR3725589	212
SRR3725588	211
SRR3725590	213
SRR3725591	213
SRR3725592	210
SRR3725593	214
SRR14085865	214
SRR3725594	215
SRR3725595	210
SRR3725596	216
SRR14138176	216
SRR14138175	217
SRR14138164	217
SRR14138173	218
SRR14138153	218
SRR14138174	219
SRR14138170	219
SRR14138171	219
SRR14138172	220
SRR14196864	220
SRR14196865	220
SRR14138167	221
SRR14138168	221
SRR14138169	221
SRR14196866	222
SRR14196867	222
SRR14138166	222
SRR14138163	223
SRR14138165	223
SRR14196868	223
SRR14196869	224
SRR14138162	224
SRR14138161	224
SRR14138160	225
SRR14196871	225
SRR14196870	226
SRR3725599	226
SRR3725597	227
SRR3725598	227
SRR14138158	227
SRR14138157	228
SRR14138159	228
SRR14196873	228
SRR14196872	229
SRR14138156	229
SRR14138155	229
SRR14138154	230
SRR14196875	230
SRR14196874	230
SRR14236687	231
SRR14236695	231
SRR14236691	232
SRR14236692	232
SRR14236688	232
SRR14236696	233
SRR14236697	233
SRR14236693	233
SRR14236689	234
SRR14236698	234
SRR14236694	234
SRR14236690	235
SRR14311211	235
SRR14311212	235
SRR14311214	236
SRR14311213	236
SRR14311216	236
SRR14311215	237
SRR5017560	237
SRR5017559	237
SRR14424860	238
SRR14424859	238
SRR14424858	238
SRR14424857	239
SRR14460704	240
SRR14460702	241
SRR14460703	242
SRR14460701	243
SRR14460700	244
SRR14460699	245
SRR14563274	245
SRR14563277	246
SRR14563271	246
SRR14563272	247
SRR14563275	247
SRR14563278	248
SRR14563273	248
SRR14563276	249
SRR14563279	249
SRR2106325	250
SRR2106326	250
SRR2106331	251
SRR2106332	251
SRR2106337	251
SRR2106338	252
SRR2106339	252
SRR2106340	252
SRR5017558	253
SRR5017556	254
SRR14829723	255
SRR14829725	256
SRR14829721	257
SRR14829720	257
SRR5061507	257
SRR5061514	257
SRR15051107	258
SRR15051106	258
SRR15051109	258
SRR15051108	258
SRR15051111	259
SRR15051110	259
SRR15051113	259
SRR15051112	259
SRR15108226	260
SRR15108225	260
SRR15108224	260
SRR15108227	260
SRR15108229	261
SRR15108228	261
SRR15108231	261
SRR15108230	262
SRR15108232	262
SRR15108233	262
SRR15108234	263
SRR15108235	263
SRR15144508	263
SRR15144507	264
SRR5061519	265
SRR5061517	266
SRR15144506	267
SRR15144505	268
SRR15144504	268
SRR15144476	268
SRR15144475	269
SRR15144474	269
SRR15144473	269
SRR15147206	270
SRR15147207	270
SRR15147208	271
SRR15147209	271
SRR15147210	272
SRR15147211	272
SRR5061511	273
SRR5061515	273
SRR5061518	274
SRR15147212	274
SRR15147213	275
SRR15202783	275
SRR15202782	276
SRR15202781	276
SRR15202786	277
SRR15202785	277
SRR15202784	278
SRR15202787	279
SRR15202789	280
SRR15202788	281
SRR15202792	282
SRR15202791	283
SRR15202790	284
SRR15202795	285
SRR15202794	286
SRR15202793	286
SRR15202798	286
SRR15202797	287
SRR15202796	287
SRR15202801	287
SRR15202800	288
SRR15202799	288
SRR15202804	288
SRR15202803	289
SRR15202802	289
SRR15202805	289
SRR15202806	290
SRR15202807	290
SRR5061707	290
SRR5061513	291
SRR15217145	291
SRR15217144	291
SRR15217148	292
SRR15217147	292
SRR15217146	292
SRR15217153	293
SRR15217152	293
SRR15217151	293
SRR15217154	294
SRR15217155	294
SRR15217156	294
SRR15566615	295
SRR15566614	295
SRR15566613	296
SRR15566618	296
SRR15566617	296
SRR15566616	297
SRR15647684	297
SRR15647683	297
SRR15647682	297
SRR15647679	298
SRR15647681	298
SRR15647680	298
SRR15724922	298
SRR15724923	299
SRR5061709	299
SRR5061708	299
SRR15724925	299
SRR15724924	300
SRR15988332	300
SRR15988331	300
SRR15988330	301
SRR15988329	301
SRR16328458	301
SRR16328457	302
SRR16328456	302
SRR16328460	302
SRR16328459	302
SRR16574977	303
SRR16574976	303
SRR16574973	303
SRR16574975	303
SRR16574966	304
SRR16574974	304
SRR16574970	304
SRR16574971	304
SRR16574972	305
SRR5061703	305
SRR5061509	305
SRR16574967	305
SRR16574968	306
SRR16574969	306
SRR2976660	306
SRR2976664	307
SRR2976665	307
SRR5061704	308
SRR5061705	308
SRR16992552	309
SRR16992553	309
SRR16992548	310
SRR16992538	311
SRR16992549	311
SRR16992550	311
SRR16992546	312
SRR16992551	312
SRR16992547	312
SRR17130560	313
SRR17130559	313
SRR17130548	313
SRR17130537	314
SRR17130557	314
SRR17130558	315
SRR17130556	315
SRR17130555	316
SRR17130554	316
SRR17130553	317
SRR17130552	317
SRR17130551	318
SRR17130550	318
SRR17130547	319
SRR17130549	319
SRR17130546	320
SRR17130545	321
SRR17130544	321
SRR17130542	321
SRR17130543	322
SRR17130541	322
SRR5061706	322
SRR5061510	323
SRR17130538	323
SRR17130539	323
SRR17130540	324
SRR17167543	324
SRR17167549	324
SRR17167550	325
SRR17167551	325
SRR5061523	325
SRR5061512	326
SRR17167552	326
SRR17167553	327
SRR17167554	328
SRR17167555	329
SRR17167556	329
SRR17167557	329
SRR17167559	330
SRR17227596	330
SRR17227595	330
SRR17227593	331
SRR17227594	331
SRR5061710	332
SRR5061712	332
SRR17227592	333
SRR17227591	334
SRR17227590	335
SRR17227589	335
SRR17227588	336
SRR17227587	336
SRR17227586	336
SRR17227585	337
SRR17227583	337
SRR17227584	337
SRR17227582	338
SRR17227581	338
SRR17658679	338
SRR17658678	339
SRR17658680	339
SRR5061521	339
SRR5061520	340
SRR17658675	340
SRR17658676	340
SRR17658677	341
SRR17717774	341
SRR17717773	341
SRR17717772	342
SRR17717771	342
SRR17717770	342
SRR17717769	343
SRR17717768	343
SRR17717767	343
SRR17717766	344
SRR17717765	344
SRR17717764	344
SRR17717763	345
SRR17730392	345
SRR5163964	345
SRR5163961	346
SRR17730391	346
SRR17730390	346
SRR17730389	347
SRR17730388	347
SRR17730387	347
SRR17730381	348
SRR17730380	348
SRR5163960	348
SRR5163963	349
SRR17858733	350
SRR17858730	350
SRR17858728	351
SRR17858726	351
SRR17858725	352
SRR17858727	352
SRR17858724	353
SRR17858723	353
SRR17858667	354
SRR17858666	355
SRR17858718	356
SRR17858716	357
SRR17858715	358
SRR17858717	359
SRR17858710	359
SRR17858709	360
SRR17858708	360
SRR17858707	361
SRR17858706	362
SRR17858704	363
SRR17858673	364
SRR5318364	365
SRR5318363	366
SRR5318365	367
SRR17858700	368
SRR17858701	369
SRR17858702	369
SRR17858697	369
SRR17858699	370
SRR17858698	370
SRR17858696	371
SRR17858694	371
SRR17858693	371
SRR17858692	372
SRR17858688	372
SRR17858687	373
SRR17858686	373
SRR17858685	373
SRR17858684	374
SRR17858681	374
SRR17858682	375
SRR17858680	375
SRR17858677	376
SRR17858679	376
SRR5318366	377
SRR5318367	377
SRR18042670	377
SRR18042669	378
SRR18042668	378
SRR18042667	378
SRR18042666	379
SRR18042665	379
SRR18042664	379
SRR18042663	380
SRR18042662	380
SRR18042659	380
SRR18042660	381
SRR18042661	381
SRR5318369	382
SRR5318368	382
SRR18042657	383
SRR18042658	383
SRR18042656	384
SRR18042654	385
SRR18042655	386
SRR18042653	387
SRR18042652	388
SRR18042651	388
SRR18042650	388
SRR18048330	389
SRR18048329	389
SRR18048328	389
SRR18048327	390
SRR18048325	390
SRR18048326	390
SRR18048323	391
SRR18048324	391
SRR18048321	391
SRR18048322	392
SRR18048320	392
SRR18048319	392
SRR5689224	393
SRR5689225	393
SRR18190590	393
SRR18190591	394
SRR18190588	394
SRR18190589	394
SRR18190586	395
SRR18190587	395
SRR18190585	395
SRR18190584	396
SRR18190582	396
SRR18190583	396
SRR5689228	396
SRR5689229	396
SRR5689227	396
SRR5689226	397
SRR18363033	397
SRR18363034	397
SRR18363031	398
SRR18363032	398
SRR18363029	398
SRR18363030	399
SRR18363028	399
SRR18363027	399
SRR5689230	400
SRR5689231	400
SRR18363042	400
SRR18363041	401
SRR18363039	401
SRR18363040	401
SRR18363037	402
SRR18363038	402
SRR18363036	402
SRR18363035	403
SRR18363074	403
SRR18363073	403
SRR18363071	403
SRR18363072	403
SRR18363070	403
SRR18363069	404
SRR18363068	405
SRR18363067	405
SRR18363066	405
SRR18363065	406
SRR5689235	406
SRR5689234	407
SRR18363064	407
SRR18363063	407
SRR18363062	408
SRR18363061	408
SRR18363060	408
SRR18363059	409
SRR18363588	409
SRR18363589	409
SRR18363586	410
SRR18363587	410
SRR18363585	410
SRR18363584	411
SRR18363583	411
SRR18363582	411
SRR18455932	412
SRR18455931	412
SRR18455930	412
SRR18455929	413
SRR18455928	413
SRR18455927	413
SRR5689233	414
SRR5689232	414
SRR18455924	414
SRR18455923	415
SRR18495829	415
SRR5944795	415
SRR5944797	416
SRR5944799	416
SRR18495827	417
SRR18495826	417
SRR18933290	418
SRR18933291	418
SRR18933292	419
SRR18933289	419
SRR18933288	420
SRR18933287	420
SRR18961402	421
SRR18961412	422
SRR18961411	423
SRR18961410	423
SRR18961395	423
SRR18961409	423
SRR18961408	424
SRR18961407	424
SRR18961406	424
SRR18961405	424
SRR18961403	425
SRR18961404	425
SRR18961399	425
SRR18961400	426
SRR18961401	426
SRR18961396	426
SRR18961397	427
SRR18961398	427
SRR5944794	428
SRR5944796	428
SRR5944798	429
SRR3086937	429
SRR3086938	430
SRR3086939	430
SRR3086940	431
SRR3086941	431
SRR3086942	432
SRR3086943	432
SRR5875882	433
SRR3086944	433
SRR3086946	434
SRR3086945	434
SRR3086947	434
SRR3086948	435
SRR3086949	435
SRR3086950	435
SRR3086952	436
SRR3086951	436
SRR19213846	436
SRR19213845	437
SRR19213844	437
SRR19213843	437
SRR19213842	438
SRR19213841	438
SRR19213840	439
SRR19213838	439
SRR19213839	439
SRR19213836	440
SRR19213835	440
SRR19213837	440
SRR19213834	441
SRR19213833	441
SRR19213832	442
SRR19213831	442
SRR19213830	443
SRR19213829	443
SRR19213827	443
SRR19213828	444
SRR19213826	444
SRR19213824	444
SRR19213825	445
SRR19213821	445
SRR19213822	445
SRR19213820	446
SRR19213819	446
SRR19213818	447
SRR19213816	447
SRR19213817	447
SRR19213814	448
SRR19213813	448
SRR19213815	449
SRR19213812	449
SRR19213811	449
SRR19213810	450
SRR19213809	451
SRR19213808	452
SRR19213807	452
SRR19213803	452
SRR19213804	453
SRR19213805	453
SRR19213800	453
SRR19213801	454
SRR19213799	454
SRR19213797	454
SRR19213798	455
SRR19213795	455
SRR19213794	455
SRR19213793	456
SRR19213792	456
SRR19213791	456
SRR19213790	457
SRR19213789	457
SRR19213788	457
SRR19213783	458
SRR19213787	458
SRR19213786	458
SRR19213785	459
SRR19213784	459
SRR6787468	459
SRR6787467	460
SRR6787470	460
SRR6787469	460
SRR6787472	461
SRR6787471	462
SRR6787474	462
SRR6787473	463
SRR7061271	463
SRR7061270	464
SRR7061273	465
SRR7061272	466
SRR7061267	467
SRR7061266	468
SRR7061269	469
SRR7061268	470
SRR7061287	470
SRR7061286	471
SRR7061289	471
SRR7061288	472
SRR7061284	473
SRR7061285	474
SRR7061282	475
SRR7061283	476
SRR7061281	477
SRR7061280	478
SRR7061279	479
SRR7061278	480
SRR7061275	481
SRR7061274	482
SRR7061276	483
SRR7061277	484
SRR7064998	485
SRR7064997	486
SRR7065000	487
SRR7064999	488
SRR7064996	489
SRR7064995	489
SRR7443722	489
SRR7443723	490
SRR7443724	491
SRR7443727	492
SRR7443726	493
SRR7443729	494
SRR7443728	494
SRR7443736	494
SRR7443735	495
SRR7443734	495
SRR7443739	495
SRR7443737	496
SRR7443740	496
SRR7443741	496
SRR7443742	497
SRR7443745	497
SRR7443744	497
SRR7443743	498
SRR7443748	498
SRR7443747	498
SRR7443746	499
SRR7443750	499
SRR7443749	499
SRR7443751	500
SRR7443754	500
SRR7443753	500
SRR7443752	501
SRR7443760	502
SRR7443759	503
SRR7443758	504
SRR7443763	505
SRR7443762	506
SRR7443761	507
SRR7443764	507
SRR7443765	508
SRR7443766	508
SRR7443772	508
SRR7443771	509
SRR7443770	509
SRR7443768	509
SRR7443767	510
SRR7443775	510
SRR7443773	510
SRR7443778	511
SRR7443777	511
SRR7443776	511
SRR7443781	512
SRR7443780	512
SRR7443779	512
SRR7443793	513
SRR7443791	513
SRR7443792	513
SRR7443790	514
SRR7443789	514
SRR7443788	515
SRR7443795	516
SRR7443794	516
SRR7443796	516
SRR7443799	517
SRR7443798	517
SRR7443797	517
SRR7443802	518
SRR7443801	518
SRR7443800	518
SRR7444074	519
SRR7444075	519
SRR7444076	519
SRR7444085	520
SRR7444084	520
SRR7444083	520
SRR7444094	521
SRR7444093	521
SRR7444092	521
SRR7444072	522
SRR7444071	522
SRR7444073	522
SRR7444080	523
SRR7444081	523
SRR7444082	523
SRR7444091	524
SRR7444090	524
SRR7444089	525
SRR7448508	525
SRR7448507	526
SRR7448506	527
SRR7504772	527
SRR7504773	527
SRR7504771	528
SRR7504776	528
SRR7504775	528
SRR7504774	529
SRR7504777	529
SRR7504779	529
SRR7504778	530
SRR7504782	530
SRR7504780	530
SRR7504781	531
SRR7504783	531
SRR7504784	531
SRR7504785	532
SRR7504788	532
SRR7504787	532
SRR7504786	533
SRR7505567	533
SRR7505566	533
SRR7505565	534
SRR7505564	534
SRR7634505	534
SRR7634509	535
SRR7634507	536
SRR7634503	536
SRR7634501	536
SRR7634499	537
SRR7634497	537
SRR7634495	537
SRR7634508	538
SRR7634506	539
SRR7634504	539
SRR7634510	540
SRR7634496	540
SRR7634498	541
SRR7634502	541
SRR7634500	542
SRR7634762	542
SRR7634760	543
SRR7634754	543
SRR7634752	544
SRR7634750	544
SRR7634748	544
SRR7634763	545
SRR7634761	545
SRR7634759	545
SRR7634757	545
SRR7634751	546
SRR7634755	547
SRR7634753	548
SRR7634749	549
SRR7634777	550
SRR7634774	551
SRR7634775	552
SRR7634766	553
SRR7634768	554
SRR7634770	555
SRR7634776	556
SRR7634773	557
SRR7634771	558
SRR7634769	559
SRR7634767	560
SRR7634765	561
SRR7642053	562
SRR7642051	563
SRR7642049	564
SRR7642047	565
SRR7642045	566
SRR7642039	567
SRR7642041	568
SRR7642043	569
SRR7642054	570
SRR7642052	571
SRR7642050	572
SRR7642048	573
SRR7642046	574
SRR7642044	575
SRR7642042	576
SRR7642040	577
SRR7642649	578
SRR7642651	579
SRR7642655	580
SRR7642653	581
SRR7642647	582
SRR7642645	583
SRR7642643	584
SRR7642641	585
SRR7642656	586
SRR7642654	587
SRR7642652	588
SRR7642650	589
SRR7642646	590
SRR7642642	591
SRR7642648	592
SRR7642644	593
SRR7642850	594
SRR7642848	595
SRR7642846	596
SRR7642844	597
SRR7642839	598
SRR7642842	598
SRR7642840	599
SRR7642837	599
SRR7642845	600
SRR7642847	600
SRR7642851	601
SRR7642849	601
SRR7642843	602
SRR7642841	603
SRR7642838	603
SRR7642920	604
SRR7642918	604
SRR7642916	605
SRR7642912	606
SRR7642914	606
SRR7642910	607
SRR7642917	607
SRR7642921	607
SRR7642919	608
SRR7642911	608
SRR7642915	609
SRR7642913	609
SRR7651357	609
SRR7651355	610
SRR7651361	610
SRR7651359	610
SRR7651347	611
SRR7651349	611
SRR7651353	611
SRR7651351	612
SRR7651362	612
SRR7651360	612
SRR7651358	613
SRR7651356	613
SRR7651354	613
SRR7651352	614
SRR7651350	614
SRR7651348	614
SRR7749846	615
SRR7749845	615
SRR7749844	615
SRR7749843	616
SRR7759901	616
SRR7759902	616
SRR7759900	617
SRR7763431	617
SRR7763432	617
SRR7763430	618
SRR7763433	618
SRR7792266	619
SRR7792267	619
SRR7792268	619
SRR7792269	620
SRR7792270	620
SRR7792271	620
SRR7792272	621
SRR7792273	621
SRR7792261	621
SRR7792258	622
SRR7792260	622
SRR7792259	622
SRR7792257	622
SRR7792256	623
SRR7792255	623
SRR7792265	623
SRR7792264	623
SRR7792263	624
SRR7792262	624
SRR7792279	624
SRR7792278	625
SRR7792277	625
SRR7792276	625
SRR7792275	626
SRR7792274	626
SRR7792285	626
SRR7792284	627
SRR7792287	627
SRR7792286	627
SRR7792283	628
SRR7792282	628
SRR7792281	629
SRR7792280	629
SRR7792619	630
SRR7792620	630
SRR7792622	630
SRR7792621	631
SRR7792626	631
SRR7792625	631
SRR7792630	632
SRR7792629	632
SRR7792627	632
SRR7792628	633
SRR7792624	633
SRR7792623	633
SRR8262954	634
SRR8262956	634
SRR8262955	634
SRR8262965	635
SRR8262964	635
SRR8262963	635
SRR8262959	636
SRR8262958	636
SRR8262957	636
SRR8262960	637
SRR8262962	637
SRR8262961	637
SRR8272000	638
SRR8272001	638
SRR8272005	638
SRR8272004	639
SRR8272003	639
SRR8272002	639
SRR10115610	640
SRR10115609	640
SRR10115612	640
SRR10115611	641
SRR10115606	641
SRR10115605	642
SRR10115608	643
SRR10115607	643
SRR10115601	643
SRR10115602	644
SRR10115604	644
SRR10115603	645
SRR8274755	645
SRR8274754	645
SRR8274753	646
SRR8274770	646
SRR8274769	646
SRR8274768	647
SRR8274767	647
SRR8274766	647
SRR8274765	648
SRR8274763	649
SRR8274764	649
SRR8274779	650
SRR8274780	650
SRR8274778	650
SRR8274777	651
SRR8274776	651
SRR8274761	652
SRR8274760	652
SRR8274759	652
SRR8274757	653
SRR8274756	653
SRR8274775	653
SRR8274774	654
SRR13529924	655
SRR13529923	655
SRR13529922	655
SRR13529919	656
SRR13529920	656
SRR13529918	656
SRR13529917	657
SRR13529916	658
SRR13529915	658
SRR13529914	659
SRR13529913	659
SRR1957323	660
SRR1957324	660
SRR1957321	661
SRR1957322	661
SRR1957319	662
SRR1957320	662
SRR1957317	663
SRR1957318	663
SRR8274773	663
SRR8274771	664
SRR8274772	664
SRR13150658	664
SRR13150657	665
SRR13150656	665
SRR8368682	666
SRR8368683	666
SRR8368684	666
SRR1917727	667
SRR1917728	667
SRR1917726	667
SRR1917723	667
SRR1917724	667
SRR1917725	668
SRR1917722	668
SRR1917721	668
SRR1917719	669
SRR1917720	669
SRR1917718	669
SRR1917717	669
SRR1917716	669
SRR1917715	670
SRR1917714	670
SRR1915488	671
SRR1915490	671
SRR1915489	671
SRR1915486	672
SRR1915485	672
SRR1915483	672
SRR8368681	673
SRR8368680	673
SRR8368679	673
SRR1915478	674
SRR1915477	674
SRR1915476	674
SRR13019067	675
SRR13019068	675
SRR13019069	675
SRR13019064	676
SRR13019065	676
SRR13019066	676
SRR13019061	677
SRR13019063	677
SRR13019058	677
SRR13019060	677
SRR13019059	678
SRR12779728	678
SRR12779722	679
SRR12779723	679
SRR12779719	679
SRR12779718	680
SRR12779717	680
SRR12769312	680
SRR12769311	681
SRR12769303	681
SRR8550312	681
SRR8550313	682
SRR8550311	682
SRR12769306	682
SRR12769305	683
SRR12769304	683
SRR12769307	683
SRR12769308	684
SRR12769309	684
SRR12769310	684
SRR12769313	685
SRR12769314	685
SRR12700636	685
SRR12700637	686
SRR12700638	686
SRR12700634	687
SRR12700635	687
SRR12700633	688
SRR12613810	688
SRR12613808	689
SRR12613811	689
SRR12613809	690
SRR12613825	690
SRR12613824	690
SRR12613813	691
SRR12613814	691
SRR12613812	692
SRR12613827	692
SRR12613826	693
SRR12613815	693
SRR1822439	694
SRR12613816	694
SRR8550316	694
SRR8550315	695
SRR8550314	695
SRR1822435	695
SRR12613817	696
SRR12613818	696
SRR12259888	696
SRR12259887	697
SRR12259885	697
SRR12259886	697
SRR12613819	698
SRR12209713	698
SRR12209714	698
SRR12613820	699
SRR12209711	699
SRR12209712	699
SRR12613821	700
SRR12209709	700
SRR12209708	700
SRR12209710	701
SRR12613822	701
SRR12209705	701
SRR12209706	702
SRR12209707	702
SRR12613823	703
SRR12192616	704
SRR12192617	704
SRR12192618	705
SRR12192613	705
SRR12192614	706
SRR12192615	706
SRR12192610	707
SRR12192611	707
SRR12192612	708
SRR8550307	708
SRR8550305	709
SRR8550306	709
SRR12192608	710
SRR12192609	710
SRR12192605	711
SRR12192606	711
SRR12192607	712
SRR12192603	712
SRR12192604	713
SRR12192602	713
SRR12191930	714
SRR12191931	714
SRR12191932	715
SRR12191934	715
SRR12191935	716
SRR12191933	716
SRR8550308	717
SRR8550309	717
SRR8550310	718
SRR11950109	718
SRR11950110	719
SRR11950111	719
SRR11950106	720
SRR11950107	720
SRR11950108	721
SRR11950103	721
SRR11950104	722
SRR11950105	722
SRR11950101	723
SRR11950100	723
SRR11950102	724
SRR8550304	724
SRR8550303	725
SRR8550302	725
SRR11950097	726
SRR11950098	726
SRR11950099	727
SRR11950096	727
SRR11950094	728
SRR11950093	728
SRR11950092	729
SRR11950091	729
SRR11950090	730
SRR11950089	730
SRR11727860	731
SRR11727858	731
SRR11727859	732
SRR11727857	732
SRR11727856	733
SRR8588639	733
SRR8588638	734
SRR8588637	734
SRR8588636	735
SRR11413721	735
SRR1695493	736
SRR1695492	736
SRR1695491	737
SRR1695490	737
SRR1695488	738
SRR1695489	738
SRR1695486	739
SRR1695487	739
SRR11364877	740
SRR8588643	740
SRR8588642	741
SRR8588640	741
SRR8588641	742
SRR11364876	742
SRR11364875	742
SRR11364874	743
SRR11364873	743
SRR11364872	743
SRR11364871	744
SRR11364870	744
SRR11364869	744
SRR11364868	745
SRR11364867	745
SRR8588646	745
SRR8588647	746
SRR8588644	746
SRR8588645	746
SRR11364866	747
SRR11364865	747
SRR11364864	748
SRR11364863	748
SRR11364862	748
SRR11364861	749
SRR11364860	749
SRR11364859	750
SRR11364858	750
SRR11364857	750
SRR8715536	751
SRR8715535	751
SRR11364856	751
SRR11364855	752
SRR11364854	753
SRR11364853	753
SRR11364852	753
SRR11364851	754
SRR11364850	754
SRR11364849	754
SRR11364848	755
SRR11364847	755
SRR8816597	756
SRR8816600	756
SRR8816603	756
SRR11364846	757
SRR11364837	757
SRR8816599	758
SRR8816589	758
SRR8816588	758
SRR11364836	759
SRR11364835	760
SRR11364834	760
SRR11364833	760
SRR11364832	760
SRR11364831	761
SRR11364830	761
SRR10076619	761
SRR10076618	762
SRR10076617	762
SRR11364823	763
SRR11364822	764
SRR11364821	765
SRR11364820	766
SRR11364819	767
SRR11364818	768
SRR11364817	769
SRR10076614	770
SRR10076615	771
SRR10076616	772
SRR11364816	772
SRR11364815	773
SRR11364814	773
SRR11195987	774
SRR11195988	774
SRR10123882	775
SRR10123880	775
SRR10123881	776
SRR10919101	776
SRR10919103	777
SRR10919104	777
SRR10919102	778
SRR10919099	778
SRR10919098	778
SRR10919100	779
SRR10854754	779
SRR10854753	779
SRR10854756	780
SRR10854755	781
SRR10854758	782
SRR10854757	783
SRR10681569	784
SRR10681570	785
SRR10681571	785
SRR10681572	786
SRR10614047	786
SRR10614050	787
SRR10614049	787
SRR10614048	788
SRR10614053	788
SRR10614052	789
SRR10614051	789
SRR10123879	790
SRR10123878	790
SRR10123877	791
SRR10614054	791
SRR10596682	792
SRR10596683	792
SRR10596684	793
SRR10596680	794
SRR10596679	795
SRR10596681	796
SRR10417467	797
SRR10417466	798
SRR10417465	799
SRR10417462	800
SRR10417463	801
SRR10417464	802
SRR10130139	803
SRR10130137	804
SRR10130138	804
SRR10129719	804
SRR10129718	805
SRR10129717	806
SRR10129603	806
SRR10129602	807
SRR10129601	807
SRR10129358	807
SRR10129359	808
SRR10129360	808
SRR10163947	808
SRR10163948	809
SRR10163949	809
SRR10125323	809
SRR10125316	810
SRR10125317	810
SRR10125314	810
SRR10125315	811
SRR10022314	811
SRR10022316	811
SRR10022315	812
SRR10022313	812
SRR10022312	812
SRR10022311	813
SRR10163945	813
SRR10163944	813
SRR10163946	814
SRR9973142	814
SRR9973143	814
SRR9973145	814
SRR10203896	815
SRR10203895	815
SRR9331748	816
SRR9042991	817
SRR9042990	818
SRR9042987	819
SRR9042989	819
SRR9042988	819
SRR9042985	820
SRR9042986	820
SRR9042984	820
SRR9042983	821
SRR9042982	821
SRR9042981	821
SRR9042980	822
SRR9042979	822
SRR9042978	822
SRR1363505	823
SRR10203898	823
SRR10203897	824
SRR1363501	824
SRR1363502	824
SRR8902413	825
SRR8902412	826
SRR8902411	827
SRR8902408	828
SRR8902410	829
SRR8902409	829
SRR8902407	830
SRR8902406	830
SRR8902405	831
SRR8902364	831
SRR8902363	831
SRR8902365	832
SRR8902371	832
SRR8902370	832
SRR8902369	833
SRR8902368	833
SRR8902367	833
SRR8902366	834
SRR8715534	834
SRR8715533	834
SRR8697251	835
SRR10203881	835
SRR10203882	835
SRR8697252	836
SRR8696726	836
SRR8696727	836
SRR8695352	837
SRR8695353	837
SRR1294211	837
SRR1294213	838
SRR1294212	838
SRR1294208	839
SRR1294210	839
SRR1294209	839
SRR1294207	840
SRR1294206	840
SRR1294205	840
SRR8441981	841
SRR8441982	841
SRR8441983	841
SRR8441986	842
SRR8441987	842
SRR8441984	842
SRR10203883	843
SRR10203884	843
SRR8441989	843
SRR8441991	844
SRR8441988	844
SRR8441993	844
SRR8441992	845
SRR8441990	845
SRR8297737	845
SRR8297738	846
SRR8297739	846
SRR8297740	846
SRR10344329	847
SRR10344327	847
SRR10344328	847
SRR10344324	848
SRR10344325	848
SRR10344326	849
SRR9214136	849
SRR9214137	850
SRR9214135	850
SRR9115071	851
SRR9115073	851
SRR10423286	852
SRR10423287	853
SRR10423288	854
SRR10423284	855
SRR10423283	856
SRR10423285	857
SRR12062803	858
SRR12062794	859
SRR12062797	860
SRR12062795	861
SRR14690797	861
SRR14690796	861
SRR14690798	862
SRR14690790	862
SRR14690791	862
SRR14690792	863
SRR14690793	863
SRR14690794	863
SRR14690795	864
SRR14690805	864
SRR14690806	864
SRR14690807	865
SRR14690802	865
SRR14690803	866
SRR14690804	866
SRR14690801	867
SRR14690800	867
SRR14690799	868
[truncated: 1,412 more rows]

## Sheet: (B) Median vs MAD
Locus ID	Gene	Exp Median	Exp MAD
Rv0001	dnaA	8.47796	0.600534
Rv0002	dnaN	7.63575	0.529672
Rv0003	recF	6.77123	0.586921
Rv0004	Rv0004	6.92465	0.433398
Rv0005	gyrB	9.519	0.550299
Rv0006	gyrA	9.00236	0.492473
Rv0007	Rv0007	8.18375	0.438076
Rv0008c	Rv0008c	6.54023	0.427193
Rv0009	ppiA	9.83885	0.673295
Rv0010c	Rv0010c	8.79224	0.617002
Rv0011c	Rv0011c	8.95635	0.540487
Rv0012	Rv0012	7.48284	0.305487
Rv0013	trpG	7.60165	0.378139
Rv0014c	pknB	7.56222	0.487874
Rv0015c	pknA	7.94511	0.481783
Rv0016c	pbpA	7.76478	0.37014
Rv0017c	rodA	7.28935	0.47685
Rv0018c	pstP	7.81237	0.334275
Rv0019c	fhaB	8.65368	0.375597
Rv0020c	fhaA	9.57966	0.331064
Rv0021c	Rv0021c	6.59033	0.444538
Rv0022c	whiB5	3.65069	0.651491
Rv0023	Rv0023	5.97959	0.520474
Rv0024	Rv0024	6.06406	0.476612
Rv0025	Rv0025	6.84879	0.486439
Rv0026	Rv0026	6.31441	0.396645
Rv0027	Rv0027	6.67637	0.431448
Rv0028	Rv0028	7.26473	0.429639
Rv0029	Rv0029	6.62688	0.408316
Rv0030	Rv0030	6.73911	0.543722
Rv0032	bioF2	4.94258	0.662462
Rv0033	acpA	4.52738	0.892785
Rv0034	Rv0034	4.38342	0.736433
Rv0035	fadD34	5.89033	0.605249
Rv0036c	Rv0036c	7.48702	0.348446
Rv0037c	Rv0037c	6.58787	0.412928
Rv0038	Rv0038	8.23938	0.271002
Rv0039c	Rv0039c	7.41336	0.645658
Rv0040c	mtc28	7.88295	0.8812
Rv0041	leuS	6.95404	0.43711
Rv0042c	Rv0042c	7.55806	0.639909
Rv0043c	Rv0043c	6.71848	0.497194
Rv0044c	Rv0044c	6.30583	0.384823
Rv0045c	Rv0045c	7.32686	0.52998
Rv0046c	ino1	9.84157	0.587553
Rv0047c	Rv0047c	8.86601	0.674258
Rv0048c	Rv0048c	7.00076	0.501046
Rv0049	Rv0049	8.72607	0.40004
Rv0050	ponA1	8.01995	0.428243
Rv0051	Rv0051	6.49635	0.512358
Rv0052	Rv0052	6.49276	0.428967
Rv0053	rpsF	8.97534	0.733477
Rv0054	ssb	8.51116	0.549162
Rv0055	rpsR1	8.65335	0.717881
Rv0056	rplI	8.77104	0.64473
Rv0057	Rv0057	7.72213	0.759241
Rv0058	dnaB	7.81905	0.558145
Rv0059	Rv0059	6.92295	0.587976
Rv0060	Rv0060	8.13249	0.389498
Rv0061c	Rv0061c	9.1626	0.583252
Rv0062	celA1	6.6442	0.830007
Rv0063	Rv0063	6.15533	0.551499
Rv0064	Rv0064	7.05293	0.556198
Rv0064A	vapB1	5.9798	0.586859
Rv0065	vapC1	7.08915	0.621605
Rv0066c	icd2	7.1425	0.436335
Rv0067c	Rv0067c	5.70809	0.438616
Rv0068	Rv0068	5.17587	0.473301
Rv0069c	sdaA	6.02356	0.582674
Rv0070c	glyA2	5.87968	0.691716
Rv0071	Rv0071	5.88496	0.55553
Rv0072	Rv0072	7.50903	0.647256
Rv0073	Rv0073	7.53233	0.712618
Rv0074	Rv0074	6.66038	0.621341
Rv0075	Rv0075	6.67499	0.505983
Rv0076c	Rv0076c	6.94654	0.57265
Rv0077c	Rv0077c	5.47076	0.674896
Rv0078	Rv0078	5.78859	0.47454
Rv0078A	Rv0078A	7.99079	0.441465
Rv0078B	Rv0078B	8.29888	0.786834
Rv0079	Rv0079	8.50189	1.79803
Rv0080	Rv0080	7.53447	1.71656
Rv0081	Rv0081	6.41947	1.08887
Rv0082	Rv0082	6.29663	1.13661
Rv0083	Rv0083	5.19161	1.00231
Rv0084	hycD	6.3056	0.72894
Rv0085	hycP	5.34212	0.878127
Rv0086	hycQ	5.74834	0.745384
Rv0087	hycE	5.22714	0.757325
Rv0088	Rv0088	7.72389	0.496967
Rv0089	Rv0089	6.16632	0.519537
Rv0090	Rv0090	4.39376	0.603917
Rv0091	mtn	5.68398	0.731224
Rv0092	ctpA	6.18833	0.378041
Rv0093c	Rv0093c	5.85942	0.376953
Rv0094c	Rv0094c	5.53608	0.672949
Rv0095c	Rv0095c	4.67956	0.796541
Rv0096	PPE1	3.92646	0.843971
Rv0097	Rv0097	5.53941	0.604238
Rv0098	fcoT	5.11865	0.565292
Rv0099	fadD10	5.54418	0.543948
Rv0100	Rv0100	5.99466	0.799133
Rv0101	nrp	5.8987	0.506454
Rv0102	Rv0102	6.82337	0.438706
Rv0103c	ctpB	7.05213	0.341188
Rv0104	Rv0104	5.78877	0.532643
Rv0105c	rpmB1	3.48176	0.875498
Rv0106	Rv0106	5.42005	0.611228
Rv0107c	ctpI	6.73331	0.509325
Rv0108c	Rv0108c	10.4205	0.90691
Rv0109	PE_PGRS1	4.60873	0.516191
Rv0110	Rv0110	5.91292	0.454216
Rv0111	Rv0111	6.1661	0.749141
Rv0112	gca	6.65957	0.683543
Rv0113	gmhA	6.85845	0.622568
Rv0114	gmhB	5.9711	0.673931
Rv0115	hddA	5.54	0.623101
Rv0116c	ldtA	7.35076	0.534693
Rv0117	oxyS	5.63415	0.481637
Rv0118c	oxcA	5.66339	0.659517
Rv0119	fadD7	5.55785	0.576133
Rv0120c	fusA2	6.31061	0.503412
Rv0121c	Rv0121c	5.72604	0.513111
Rv0122	Rv0122	5.51195	0.694014
Rv0123	Rv0123	6.29278	0.449736
Rv0124	PE_PGRS2	4.22671	0.595908
Rv0125	pepA	8.10071	0.450389
Rv0126	treS	7.14435	0.378423
Rv0127	mak	7.09707	0.346682
Rv0128	Rv0128	6.72444	0.604961
Rv0129c	fbpC	9.21692	0.723302
Rv0130	htdZ	5.74096	0.581752
Rv0131c	fadE1	5.79245	0.433894
Rv0132c	fgd2	5.52063	0.486423
Rv0133	Rv0133	7.43605	0.429543
Rv0134	ephF	7.67292	0.413561
Rv0135c	Rv0135c	7.86281	0.358948
Rv0136	cyp138	5.92883	0.518799
Rv0137c	msrA	7.4429	0.417797
Rv0138	Rv0138	6.23557	0.46797
Rv0139	Rv0139	6.67503	0.475802
Rv0140	Rv0140	7.68232	0.560195
Rv0141c	Rv0141c	8.08736	0.518478
Rv0142	Rv0142	6.206	0.564938
Rv0143c	Rv0143c	6.98994	0.348659
Rv0144	Rv0144	8.74969	0.621211
Rv0145	Rv0145	9.51478	0.503333
Rv0146	Rv0146	7.75849	0.590362
Rv0147	Rv0147	8.10837	0.337396
Rv0148	Rv0148	8.27798	0.337214
Rv0149	Rv0149	7.63566	0.377898
Rv0150c	Rv0150c	6.48055	0.49759
Rv0151c	PE1	5.40941	0.407942
Rv0152c	PE2	5.08753	0.43549
Rv0153c	ptbB	6.94999	0.341587
Rv0154c	fadE2	7.01855	0.4382
Rv0155	pntAa	6.3582	0.668542
Rv0156	pntAb	7.32794	0.632843
Rv0157	pntB	7.75168	0.532565
Rv0157A	Rv0157A	8.17834	0.766071
Rv0158	Rv0158	6.84689	0.451949
Rv0159c	PE3	5.91883	0.416208
Rv0160c	PE4	3.98327	0.669776
Rv0161	Rv0161	4.79531	0.62896
Rv0162c	adhE1	5.247	0.511368
Rv0163	Rv0163	5.97488	0.554239
Rv0164	TB18.5	8.8418	0.614657
Rv0165c	mce1R	8.09507	0.546083
Rv0166	fadD5	7.7262	1.07824
Rv0167	yrbE1A	8.48309	0.955644
Rv0168	yrbE1B	7.55291	0.909867
Rv0169	mce1A	8.10803	0.995484
Rv0170	mce1B	8.09067	0.939118
Rv0171	mce1C	8.2747	0.900401
Rv0172	mce1D	8.20033	0.911201
Rv0173	lprK	7.98022	0.959301
Rv0174	mce1F	9.03324	0.84687
Rv0175	Rv0175	9.57693	0.515626
Rv0176	Rv0176	7.93736	0.572566
Rv0177	Rv0177	8.81622	0.633434
Rv0178	Rv0178	8.83519	0.48881
Rv0179c	lprO	8.14547	0.569281
Rv0180c	Rv0180c	6.92497	0.409941
Rv0181c	Rv0181c	6.55287	0.445011
Rv0182c	sigG	7.0063	0.411366
Rv0183	Rv0183	7.15447	0.44789
Rv0184	Rv0184	7.40317	0.554608
Rv0185	Rv0185	7.15858	0.508807
Rv0186	bglS	7.90997	0.657111
Rv0186A	mymT	9.97261	1.29917
Rv0187	Rv0187	7.08931	0.411447
Rv0188	Rv0188	8.74685	0.6168
Rv0189c	ilvD	7.69622	0.27037
Rv0190	Rv0190	9.14155	0.677618
Rv0191	Rv0191	6.70923	0.527646
Rv0192	Rv0192	7.67627	0.34154
Rv0193c	Rv0193c	5.21697	0.534264
Rv0194	Rv0194	4.1487	0.485068
Rv0195	Rv0195	4.7039	0.880277
Rv0196	Rv0196	5.30815	1.20481
Rv0197	Rv0197	5.65779	0.898074
Rv0198c	zmp1	7.6595	0.4234
Rv0199	Rv0199	6.73733	0.422285
Rv0200	Rv0200	7.26512	0.393721
Rv0201c	Rv0201c	7.84243	0.36398
Rv0202c	mmpL11	7.58447	0.329378
Rv0203	Rv0203	7.44868	0.655202
Rv0204c	Rv0204c	7.11706	0.403467
Rv0205	Rv0205	6.64413	0.471984
Rv0206c	mmpL3	8.8413	0.37766
Rv0207c	Rv0207c	8.82123	0.361028
Rv0208c	Rv0208c	7.46349	0.507858
Rv0209	Rv0209	5.48825	0.467927
Rv0210	Rv0210	5.04794	0.433091
Rv0211	pckA	9.05604	0.695042
Rv0212c	nadR	6.77253	0.676621
Rv0213c	Rv0213c	6.28335	0.481101
Rv0214	fadD4	5.2759	0.507276
Rv0216	Rv0216	5.40027	0.46852
Rv0217c	lipW	5.47478	0.427868
Rv0218	Rv0218	5.13563	0.39083
Rv0219	Rv0219	4.15619	0.501023
Rv0220	lipC	8.77821	0.448784
Rv0221	Rv0221	7.05777	0.509736
Rv0222	echA1	6.79407	0.516741
Rv0223c	Rv0223c	6.06402	0.395863
Rv0224c	Rv0224c	5.73139	0.420877
Rv0225	Rv0225	6.80649	0.539535
Rv0226c	Rv0226c	5.60036	0.616768
Rv0227c	Rv0227c	7.89048	0.692405
Rv0228	Rv0228	6.22273	0.407318
Rv0229c	Rv0229c	7.44726	0.468153
Rv0230c	php	6.78108	0.513373
Rv0231	fadE4	6.24574	0.621377
Rv0232	Rv0232	7.73479	0.721571
Rv0233	nrdB	7.69459	0.749186
Rv0234c	gabD1	6.66467	0.438395
Rv0235c	Rv0235c	5.82212	0.455712
Rv0236c	aftD	6.65119	0.577096
Rv0236A	Rv0236A	9.15994	0.706844
Rv0237	lpqI	6.81499	0.669621
Rv0238	Rv0238	8.08561	0.413135
Rv0239	vapB24	9.06347	0.594474
Rv0240	vapC24	7.14381	0.58844
Rv0241c	htdX	7.83516	0.579734
Rv0242c	fabG4	7.76348	0.694019
Rv0243	fadA2	8.89251	0.669831
Rv0244c	fadE5	8.01152	0.83556
Rv0245	Rv0245	7.66672	0.427
Rv0246	Rv0246	7.01584	0.596933
Rv0247c	Rv0247c	8.37068	0.688004
Rv0248c	Rv0248c	8.43668	0.49991
Rv0249c	Rv0249c	8.46304	0.556869
Rv0250c	Rv0250c	9.24041	0.804668
Rv0251c	hsp	7.8611	1.20733
Rv0252	nirB	5.66251	0.759041
Rv0253	nirD	5.70743	0.727099
Rv0254c	cobU	5.50741	0.547192
Rv0255c	cobQ1	5.66129	0.496695
Rv0256c	PPE2	7.11036	0.346423
Rv0257	Rv0257	8.19133	0.481485
Rv0258c	Rv0258c	5.97531	0.398574
Rv0259c	Rv0259c	4.34291	0.639686
Rv0260c	Rv0260c	3.73175	0.825359
Rv0261c	narK3	3.78969	0.689344
Rv0262c	aac	6.86599	0.44693
Rv0263c	Rv0263c	6.48214	0.622034
Rv0264c	Rv0264c	6.35704	0.514431
Rv0265c	Rv0265c	6.60656	0.376135
Rv0266c	oplA	5.50591	0.435434
Rv0267	narU	6.7082	0.476615
Rv0268c	Rv0268c	8.01625	0.525434
Rv0269c	Rv0269c	5.98721	0.344775
Rv0270	fadD2	8.17917	0.411458
Rv0271c	fadE6	7.43504	0.384792
Rv0272c	Rv0272c	6.88573	0.38046
Rv0273c	Rv0273c	6.30257	0.433813
Rv0274	Rv0274	7.11319	0.457749
Rv0275c	Rv0275c	7.69257	0.704024
Rv0276	Rv0276	8.64601	0.761461
Rv0277c	vapC25	8.48213	0.62063
Rv0278c	PE_PGRS3	4.29096	0.698994
Rv0279c	PE_PGRS4	5.21544	0.933022
Rv0280	PPE3	7.11348	1.32792
Rv0281	Rv0281	8.34793	0.380818
Rv0282	eccA3	9.64602	0.608575
Rv0283	eccB3	8.73828	0.688234
Rv0284	eccC3	8.48199	0.609441
Rv0285	PE5	8.50963	0.87716
Rv0286	PPE4	8.48212	0.727834
Rv0287	esxG	10.02	0.813736
Rv0288	esxH	10.499	0.723887
Rv0289	espG3	9.46312	0.739612
Rv0290	eccD3	8.40288	0.865099
Rv0291	mycP3	8.40991	0.824514
Rv0292	eccE3	7.85297	0.57539
Rv0293c	Rv0293c	7.60314	0.451416
Rv0294	tam	5.62757	0.498879
Rv0295c	Rv0295c	7.00899	0.458912
Rv0296c	Rv0296c	6.43467	0.549693
Rv0297	PE_PGRS5	7.25835	0.704284
Rv0298	Rv0298	9.38782	0.562149
Rv0299	Rv0299	8.84257	0.532895
Rv0300	vapB2	8.81575	0.555472
Rv0301	vapC2	8.31977	0.510139
Rv0302	Rv0302	7.53808	0.559878
Rv0303	Rv0303	6.2984	0.501416
Rv0304c	PPE5	4.92854	0.633849
Rv0305c	PPE6	5.74217	0.514531
Rv0306	Rv0306	5.40499	0.570334
Rv0307c	Rv0307c	6.18345	0.57093
Rv0308	Rv0308	7.58359	0.645809
Rv0309	Rv0309	8.64356	0.602009
Rv0310c	Rv0310c	6.54461	0.724825
Rv0311	Rv0311	5.33994	0.593453
Rv0312	Rv0312	6.75314	0.738667
Rv0313	Rv0313	9.45458	0.416012
Rv0314c	Rv0314c	8.45021	0.290033
Rv0315	Rv0315	8.34257	0.720023
Rv0316	Rv0316	7.31697	0.601726
Rv0317c	glpQ2	7.39347	0.404918
Rv0318c	Rv0318c	5.24324	0.419119
Rv0319	pcp	5.8169	0.39033
Rv0320	Rv0320	5.23386	0.610016
Rv0321	dcd	6.45672	0.4479
Rv0322	udgA	4.53216	0.600958
Rv0323c	Rv0323c	5.67595	0.412934
Rv0324	Rv0324	5.06441	0.553773
Rv0325	Rv0325	5.13602	0.599493
Rv0326	Rv0326	4.68506	0.639858
Rv0327c	cyp135A1	4.65111	0.688169
Rv0328	Rv0328	6.12467	0.499026
Rv0329c	Rv0329c	5.38541	0.51635
Rv0330c	Rv0330c	4.92661	0.50425
Rv0331	Rv0331	5.23053	0.601651
Rv0332	Rv0332	6.55376	0.456226
Rv0333	Rv0333	6.74836	0.410642
Rv0334	rmlA	6.06139	0.423048
Rv0335c	PE6	5.88468	0.499649
Rv0336	Rv0336	7.49529	0.455327
Rv0337c	aspC	7.724	0.416788
Rv0338c	Rv0338c	8.25562	0.447855
Rv0339c	Rv0339c	5.69557	0.396216
Rv0340	Rv0340	6.8504	0.446628
Rv0341	iniB	7.7817	1.50655
Rv0342	iniA	6.99182	0.71837
Rv0343	iniC	7.0955	0.514299
Rv0344c	lpqJ	5.8063	0.523145
Rv0345	Rv0345	6.9086	0.452809
Rv0346c	ansP2	7.9205	0.528012
Rv0347	Rv0347	6.37886	0.461186
Rv0348	Rv0348	6.84676	0.493214
Rv0349	Rv0349	6.5027	0.473086
Rv0350	dnaK	9.55719	0.953442
Rv0351	grpE	9.16765	0.961781
Rv0352	dnaJ1	8.71691	0.678881
Rv0353	hspR	8.20333	0.551295
Rv0354c	PPE7	7.87534	0.523063
Rv0355c	PPE8	5.47093	0.413305
Rv0356c	Rv0356c	6.81205	0.495735
Rv0357c	purA	6.2735	0.487329
Rv0358	Rv0358	4.81816	0.503005
Rv0359	Rv0359	5.63464	0.511082
Rv0360c	Rv0360c	5.65446	0.625945
Rv0361	Rv0361	7.83599	0.441803
Rv0362	mgtE	6.36976	0.457467
Rv0363c	fba	8.17648	0.371022
Rv0364	Rv0364	7.74587	0.508589
Rv0365c	Rv0365c	6.11733	0.361509
Rv0366c	Rv0366c	5.33218	0.575068
Rv0367c	Rv0367c	6.84989	0.506622
Rv0368c	Rv0368c	3.51704	0.622998
Rv0369c	Rv0369c	4.60189	0.484254
Rv0370c	Rv0370c	4.30702	0.646224
Rv0371c	Rv0371c	3.07885	0.62182
Rv0372c	Rv0372c	3.23314	0.656495
Rv0373c	Rv0373c	4.00354	0.590583
Rv0374c	Rv0374c	3.53047	0.666381
Rv0375c	Rv0375c	3.61005	0.619177
Rv0376c	Rv0376c	4.758	0.535998
Rv0377	Rv0377	5.55199	0.45196
Rv0378	Rv0378	4.75889	0.656503
Rv0379	secE2	8.03608	1.05853
Rv0380c	Rv0380c	6.93568	0.528548
Rv0381c	Rv0381c	7.03616	0.379342
Rv0382c	pyrE	7.6141	0.429499
Rv0383c	Rv0383c	9.05826	0.372377
Rv0384c	clpB	6.99952	0.692385
Rv0385	Rv0385	5.5425	0.3971
Rv0386	Rv0386	5.55674	0.579151
Rv0389	purT	5.79709	0.415414
Rv0390	Rv0390	6.99664	0.454704
Rv0391	metZ	6.70685	0.40095
Rv0392c	ndhA	6.12678	0.303657
Rv0393	Rv0393	5.35041	0.545816
Rv0394c	Rv0394c	6.33854	0.419974
Rv0395	Rv0395	3.49528	0.683187
Rv0396	Rv0396	4.51011	0.592144
Rv0397	Rv0397	5.08059	0.530711
Rv0397A	Rv0397A	7.83229	0.502865
Rv0398c	Rv0398c	6.53062	0.488104
Rv0399c	lpqK	5.65923	0.413223
Rv0400c	fadE7	6.51088	0.464881
Rv0401	Rv0401	5.47401	0.524445
Rv0402c	mmpL1	5.84557	0.69217
Rv0403c	mmpS1	5.96092	0.65944
Rv0404	fadD30	6.51132	0.618265
Rv0405	pks6	5.78682	0.738902
Rv0406c	Rv0406c	5.91526	0.418525
Rv0407	fgd1	6.7874	0.40544
Rv0408	pta	6.34104	0.447518
Rv0409	ackA	6.55216	0.407019
Rv0410c	pknG	7.39661	0.451255
Rv0411c	glnH	7.41195	0.522447
Rv0412c	Rv0412c	7.78391	0.505739
Rv0413	mutT3	6.67382	0.414513
Rv0414c	thiE	5.61548	0.460075
Rv0415	thiO	6.14024	0.408605
Rv0416	thiS	4.6568	0.624667
Rv0417	thiG	5.5216	0.454442
Rv0418	lpqL	7.17849	0.579696
Rv0419	lpqM	7.8408	0.260322
Rv0420c	Rv0420c	7.38376	0.462667
Rv0421c	Rv0421c	6.68026	0.518001
Rv0422c	thiD	7.17846	0.451836
Rv0423c	thiC	8.42566	0.337049
Rv0424c	Rv0424c	8.54437	0.458761
Rv0425c	ctpH	7.59744	0.439041
Rv0426c	Rv0426c	8.46753	0.432574
Rv0427c	xthA	6.41603	0.476145
Rv0428c	Rv0428c	5.56686	0.610711
Rv0429c	def	6.46738	0.621195
Rv0430	Rv0430	8.71708	0.884395
Rv0431	Rv0431	7.88025	0.559721
Rv0432	sodC	8.20711	0.495889
Rv0433	Rv0433	7.67357	0.461561
Rv0434	Rv0434	7.29198	0.465288
Rv0435c	Rv0435c	6.67475	0.45246
Rv0436c	pssA	6.95692	0.348848
Rv0437c	psd	6.52543	0.425205
Rv0438c	moeA2	6.27537	0.413253
Rv0439c	Rv0439c	6.10774	0.543069
Rv0440	groEL2	10.7661	1.15177
Rv0441c	Rv0441c	8.30811	0.394294
Rv0442c	PPE10	6.21786	0.421339
Rv0443	Rv0443	8.09898	0.365734
Rv0444c	rskA	7.81739	0.440995
Rv0445c	sigK	7.37168	0.512323
Rv0446c	Rv0446c	6.70519	0.457422
Rv0447c	ufaA1	5.77364	0.588368
Rv0448c	Rv0448c	5.71511	0.583853
Rv0449c	Rv0449c	5.84925	0.674307
Rv0450c	mmpL4	7.48474	0.579284
Rv0451c	mmpS4	7.60126	0.786887
Rv0452	Rv0452	5.98488	0.818162
Rv0453	PPE11	5.24601	0.59813
Rv0455c	Rv0455c	9.03352	0.483219
Rv0456c	echA2	5.46187	0.425135
Rv0456A	mazF1	5.27601	0.637842
Rv0456B	mazE1	4.91186	0.898099
Rv0457c	Rv0457c	5.44712	0.600937
Rv0458	Rv0458	6.34457	0.687848
Rv0459	Rv0459	7.01038	0.422165
Rv0460	Rv0460	8.39904	0.601566
Rv0461	Rv0461	7.67338	0.503637
Rv0462	lpdC	8.55401	0.558171
Rv0463	Rv0463	7.73956	0.638411
Rv0464c	Rv0464c	8.04308	0.50154
Rv0465c	Rv0465c	6.7956	0.726922
Rv0466	Rv0466	7.81269	0.601652
Rv0467	icl1	8.48365	1.34087
Rv0468	fadB2	7.80066	0.734726
Rv0469	umaA	8.64465	0.622565
Rv0470c	pcaA	9.04303	0.373864
Rv0470A	Rv0470A	5.41201	0.537999
Rv0471c	Rv0471c	6.55838	0.422905
Rv0472c	Rv0472c	7.95541	0.32782
Rv0473	Rv0473	6.62248	0.339623
Rv0474	Rv0474	8.05362	0.523889
Rv0475	hbhA	9.4091	0.619692
Rv0476	Rv0476	9.05157	0.481505
Rv0477	Rv0477	8.33137	0.421659
Rv0478	deoC	7.31374	0.360024
Rv0479c	Rv0479c	8.30573	0.473884
Rv0480c	Rv0480c	6.49141	0.464724
Rv0481c	Rv0481c	6.38488	0.453077
Rv0482	murB	6.05678	0.446859
Rv0483	lprQ	9.13459	0.677959
Rv0484c	Rv0484c	7.15536	0.516652
Rv0485	Rv0485	8.67489	0.610892
Rv0486	mshA	7.85296	0.540848
Rv0487	Rv0487	7.43165	0.421976
Rv0488	Rv0488	5.02576	0.523846
Rv0489	gpm1	7.15076	0.413564
Rv0490	senX3	8.39404	0.387283
Rv0491	regX3	7.81529	0.46017
Rv0492c	Rv0492c	5.70303	0.531861
Rv0492A	Rv0492A	4.98468	0.57109
Rv0493c	Rv0493c	5.06191	0.531541
Rv0494	Rv0494	5.19867	0.505498
Rv0495c	Rv0495c	7.50976	0.394141
Rv0496	Rv0496	7.48554	0.353965
Rv0497	Rv0497	7.37755	0.415262
Rv0498	Rv0498	6.34813	0.455394
Rv0499	Rv0499	5.92529	0.552437
Rv0500	proC	6.89965	0.427269
Rv0500A	Rv0500A	9.42295	0.587401
Rv0501	galE2	8.69871	0.368277
Rv0502	Rv0502	9.16035	0.427105
Rv0503c	cmaA2	8.39709	0.54272
Rv0504c	Rv0504c	7.23106	0.416098
Rv0505c	serB1	7.34505	0.439406
Rv0506	mmpS2	7.63677	0.61037
Rv0507	mmpL2	6.28954	0.470093
Rv0508	Rv0508	6.69168	0.507408
Rv0509	hemA	8.97961	0.395367
Rv0510	hemC	8.83872	0.584708
Rv0511	hemD	8.67203	0.577737
Rv0512	hemB	8.11258	0.634223
Rv0513	Rv0513	8.07486	0.622763
Rv0514	Rv0514	7.43348	0.729022
Rv0515	Rv0515	7.59375	0.467717
Rv0516c	Rv0516c	8.67283	0.899038
Rv0517	Rv0517	6.53943	0.494079
Rv0518	Rv0518	6.83558	0.498447
Rv0519c	Rv0519c	6.72268	0.551614
Rv0522	gabP	6.69713	0.385714
Rv0523c	Rv0523c	6.03757	0.505142
Rv0524	hemL	7.72968	0.600623
Rv0525	Rv0525	7.07407	0.640359
Rv0526	Rv0526	7.32506	0.680203
Rv0527	ccdA	6.96422	0.76201
Rv0528	Rv0528	6.88892	0.722164
Rv0529	ccsA	7.11566	0.578056
Rv0530	Rv0530	7.96636	0.374271
Rv0530A	Rv0530A	8.35973	0.540115
Rv0531	Rv0531	7.15983	0.617917
Rv0532	PE_PGRS6	5.14933	0.758926
Rv0533c	fabH	6.84545	0.444486
Rv0534c	menA	5.69975	0.551224
Rv0535	pnp	5.19041	0.396664
Rv0536	galE3	5.49899	0.462498
Rv0537c	Rv0537c	7.47159	0.395069
Rv0538	Rv0538	6.91727	0.54633
Rv0539	Rv0539	7.91803	0.48529
Rv0540	Rv0540	4.9555	0.471315
Rv0541c	Rv0541c	6.36887	0.627323
Rv0542c	menE	7.16966	0.659692
Rv0543c	Rv0543c	9.07125	0.442958
Rv0544c	Rv0544c	7.72529	0.765781
Rv0545c	pitA	9.337	0.536745
Rv0546c	Rv0546c	7.22434	0.480133
Rv0547c	Rv0547c	6.48236	0.458273
Rv0548c	menB	7.51621	0.424349
Rv0549c	vapC3	6.48206	0.497883
Rv0550c	vapB3	5.74547	0.713408
Rv0551c	fadD8	5.46879	0.410242
Rv0552	Rv0552	5.71757	0.329796
Rv0553	menC	5.05018	0.458616
Rv0554	bpoC	6.46412	0.698778
Rv0555	menD	7.21607	0.497481
Rv0556	Rv0556	7.30284	0.505668
Rv0557	mgtA	6.76526	0.534604
Rv0558	menH	7.87094	0.385929
Rv0559c	Rv0559c	9.45695	0.447922
Rv0560c	Rv0560c	6.15007	0.421898
Rv0561c	Rv0561c	5.43881	0.342344
Rv0562	grcC1	7.92098	0.429558
Rv0563	htpX	8.05817	0.547668
Rv0564c	gpdA1	6.82773	0.503727
Rv0565c	Rv0565c	5.76127	0.500493
Rv0566c	Rv0566c	6.20779	0.690947
Rv0567	Rv0567	7.25433	0.601221
Rv0568	cyp135B1	7.96021	0.406816
Rv0569	Rv0569	8.05436	0.86844
Rv0570	nrdZ	5.97974	0.89861
Rv0571c	Rv0571c	5.96822	0.736551
Rv0572c	Rv0572c	6.74692	1.00153
Rv0573c	pncB2	4.87183	0.592148
Rv0574c	Rv0574c	5.16307	0.940809
Rv0575c	Rv0575c	4.77724	0.845776
Rv0576	Rv0576	6.78363	0.384108
Rv0577	TB27.3	7.51257	0.407496
Rv0578c	PE_PGRS7	6.81691	0.730583
Rv0579	Rv0579	7.39528	0.355171
Rv0580c	Rv0580c	7.41139	0.499718
Rv0581	vapB26	7.24491	0.788068
Rv0582	vapC26	6.66001	0.556436
Rv0583c	lpqN	7.24249	0.487663
Rv0584	Rv0584	5.02318	0.464142
Rv0585c	Rv0585c	5.18639	0.395733
Rv0586	mce2R	7.6699	0.657147
Rv0587	yrbE2A	7.34636	0.479185
Rv0588	yrbE2B	7.21885	0.446207
Rv0589	mce2A	6.91875	0.524656
Rv0591	mce2C	4.62325	0.693072
Rv0592	mce2D	4.48235	0.705594
Rv0593	lprL	5.40181	0.589946
Rv0594	mce2F	5.44505	0.463419
Rv0595c	vapC4	5.80746	0.566069
Rv0596c	vapB4	5.405	0.562803
Rv0597c	Rv0597c	7.20823	0.570624
Rv0598c	vapC27	7.50029	0.527448
Rv0599c	vapB27	6.84701	0.541694
Rv0600c	Rv0600c	4.51296	0.581307
Rv0601c	Rv0601c	3.63224	0.618406
Rv0602c	tcrA	3.41396	0.539362
Rv0603	Rv0603	3.54994	0.740452
Rv0604	lpqO	6.28522	0.463722
Rv0605	Rv0605	7.02322	0.560949
Rv0607	Rv0607	5.94062	0.56429
Rv0608	vapB28	8.30027	0.560341
Rv0609	vapC28	7.42219	0.555018
Rv0609A	Rv0609A	7.29006	0.550333
Rv0610c	Rv0610c	6.22119	0.408829
Rv0611c	Rv0611c	8.74438	0.524843
Rv0612	Rv0612	5.85978	0.549737
Rv0613c	Rv0613c	7.10707	0.661454
Rv0614	Rv0614	4.19206	0.661116
Rv0615	Rv0615	7.81465	0.570437
Rv0616A	vapB29	7.5076	0.553694
Rv0617	vapC29	7.22714	0.52528
Rv0620	galK	2.59496	0.911107
Rv0621	Rv0621	5.32758	0.626903
Rv0622	Rv0622	4.79297	0.59075
Rv0623	vapB30	7.00807	0.62881
Rv0624	vapC30	6.89329	0.440588
Rv0625c	Rv0625c	6.21376	0.466467
Rv0626	vapB5	7.66361	0.567232
Rv0627	vapC5	7.28794	0.567048
Rv0628c	Rv0628c	7.00787	0.578906
Rv0629c	recD	5.05113	0.527225
Rv0630c	recB	4.56436	0.509404
Rv0631c	recC	4.39415	0.54175
Rv0632c	echA3	8.85231	0.403776
Rv0633c	Rv0633c	6.93476	0.408716
Rv0634c	Rv0634c	7.69649	0.376514
Rv0634A	Rv0634A	8.94526	0.640326
Rv0634B	rpmG2	9.17067	0.758263
Rv0635	hadA	8.90414	0.836803
Rv0636	hadB	9.08967	0.711034
Rv0637	hadC	9.39525	0.726686
Rv0638	secE1	10.0195	0.398192
Rv0639	nusG	10.0716	0.362604
Rv0640	rplK	10.17	0.428852
Rv0641	rplA	10.269	0.503761
Rv0642c	mmaA4	9.11852	0.587817
Rv0643c	mmaA3	8.008	0.609776
Rv0644c	mmaA2	7.43234	0.628762
Rv0645c	mmaA1	6.93389	0.465985
Rv0646c	lipG	7.24952	0.480936
Rv0647c	Rv0647c	7.23	0.49951
Rv0648	Rv0648	3.95433	0.718805
Rv0649	fabD2	3.42704	0.860131
Rv0650	Rv0650	3.69797	0.825545
Rv0651	rplJ	8.22536	0.66977
Rv0652	rplL	8.07534	0.812734
Rv0653c	Rv0653c	7.69004	0.666037
Rv0654	Rv0654	6.28608	0.616657
Rv0655	mkl	9.73325	0.863118
Rv0656c	vapC6	6.40876	0.650591
Rv0657c	vapB6	7.20597	0.512842
Rv0658c	Rv0658c	6.47435	0.563846
Rv0659c	mazF2	9.56088	0.553211
Rv0660c	mazE2	9.00205	0.744599
Rv0661c	vapC7	3.94458	0.646319
Rv0662c	vapB7	4.67097	0.677924
Rv0663	atsD	6.87872	0.458757
Rv0664	vapB8	6.14288	0.591895
Rv0665	vapC8	5.05407	0.697622
Rv0666	Rv0666	5.32627	0.713237
Rv0667	rpoB	10.333	0.54303
Rv0668	rpoC	9.64443	0.6735
Rv0669c	Rv0669c	6.96943	0.529544
Rv0670	end	7.97822	0.417387
Rv0671	lpqP	7.0988	0.34569
Rv0672	fadE8	7.09227	0.409005
Rv0673	echA4	6.35085	0.498244
Rv0674	Rv0674	5.96593	0.46197
Rv0675	echA5	6.23372	0.574292
Rv0676c	mmpL5	7.72352	0.880614
Rv0677c	mmpS5	8.73662	1.03775
Rv0678	Rv0678	8.06755	0.906513
Rv0679c	Rv0679c	7.71955	0.509063
Rv0680c	Rv0680c	7.75292	0.402231
Rv0681	Rv0681	7.77551	0.358417
Rv0682	rpsL	10.0191	0.779384
Rv0683	rpsG	9.75776	0.609264
Rv0684	fusA1	9.79506	0.614892
Rv0685	tuf	10.6415	0.700933
Rv0686	Rv0686	7.79495	0.394822
Rv0687	Rv0687	6.5458	0.50651
Rv0688	Rv0688	6.69979	0.440531
Rv0689c	Rv0689c	5.0267	0.712463
Rv0690c	Rv0690c	7.27396	0.528302
Rv0691c	Rv0691c	7.30815	0.624653
Rv0691A	Rv0691A	8.24981	1.61555
Rv0692	Rv0692	8.84712	0.961339
Rv0693	pqqE	8.37378	0.87908
Rv0694	lldD1	8.00506	0.820666
Rv0695	Rv0695	7.60778	0.716698
Rv0696	Rv0696	6.69005	0.828133
Rv0697	Rv0697	5.22582	0.72226
Rv0698	Rv0698	6.39833	0.648618
Rv0699	Rv0699	4.46656	0.950462
Rv0700	rpsJ	11.5273	0.660061
Rv0701	rplC	10.6146	0.602365
Rv0702	rplD	10.2537	0.732286
Rv0703	rplW	10.3892	0.749767
Rv0704	rplB	10.21	0.610801
Rv0705	rpsS	10.4605	0.647657
Rv0706	rplV	9.14817	0.755872
Rv0707	rpsC	9.38282	0.631309
Rv0708	rplP	9.31094	0.624432
Rv0709	rpmC	9.75767	0.780977
Rv0710	rpsQ	9.78769	0.72914
Rv0711	atsA	7.09806	0.620348
Rv0712	Rv0712	6.56461	0.492594
Rv0713	Rv0713	7.17226	0.572415
Rv0714	rplN	9.67075	0.653474
Rv0715	rplX	9.66627	0.628849
Rv0716	rplE	9.49533	0.548449
Rv0717	rpsN1	9.71929	0.770254
Rv0718	rpsH	10.0623	0.644261
Rv0719	rplF	9.70085	0.596646
Rv0720	rplR	8.95737	0.66665
Rv0721	rpsE	9.53849	0.637493
Rv0722	rpmD	8.88626	0.761364
Rv0723	rplO	9.93327	0.681469
Rv0724	sppA	8.82682	0.411603
Rv0725c	Rv0725c	6.76835	0.58479
Rv0726c	Rv0726c	6.9836	0.501586
Rv0727c	fucA	6.3688	0.53019
Rv0728c	serA2	4.92565	0.509628
Rv0729	xylB	4.98884	0.597291
Rv0730	Rv0730	7.69253	0.318427
Rv0731c	Rv0731c	6.30837	0.449037
Rv0732	secY	8.26373	0.685749
Rv0733	adk	8.43879	0.722654
Rv0734	mapA	7.73852	0.595741
Rv0735	sigL	6.09475	0.552243
Rv0736	rslA	5.13138	0.425765
Rv0737	Rv0737	4.90548	0.425134
Rv0738	Rv0738	6.6504	0.815941
Rv0739	Rv0739	5.33886	0.56712
Rv0740	Rv0740	7.25841	0.45623
Rv0742	PE_PGRS8	5.47495	0.571888
Rv0743c	Rv0743c	6.10891	0.41152
Rv0744c	Rv0744c	6.17325	0.531887
Rv0745	Rv0745	3.56475	0.571364
Rv0746	PE_PGRS9	4.44415	0.884456
Rv0747	PE_PGRS10	5.19618	0.927583
Rv0748	vapB31	6.87535	0.576331
Rv0749	vapC31	6.83473	0.553231
Rv0749A	Rv0749A	7.67681	0.722165
Rv0750	Rv0750	7.79238	0.517251
Rv0751c	mmsB	6.53533	0.546647
Rv0752c	fadE9	6.14048	0.576336
Rv0753c	mmsA	6.45685	0.616886
Rv0754	PE_PGRS11	4.82621	0.57912
Rv0755c	PPE12	6.67303	0.490241
Rv0756c	Rv0756c	7.63412	0.351577
Rv0757	phoP	8.39688	0.324799
Rv0758	phoR	7.35659	0.312609
Rv0759c	Rv0759c	7.92909	0.487969
Rv0760c	Rv0760c	7.60552	0.701779
Rv0761c	adhB	8.04786	0.60213
Rv0762c	Rv0762c	5.94615	0.44103
Rv0763c	Rv0763c	5.36207	0.582628
Rv0764c	cyp51	5.89205	0.442274
Rv0765c	Rv0765c	5.36988	0.526087
Rv0766c	cyp123	5.5072	0.636233
Rv0767c	Rv0767c	5.26038	0.714211
Rv0768	aldA	5.34439	0.650614
Rv0769	Rv0769	5.70348	0.525867
Rv0770	Rv0770	5.02661	0.52696
Rv0771	Rv0771	5.25065	0.588671
Rv0772	purD	5.75943	0.510638
Rv0773c	ggtA	6.4686	0.582326
Rv0774c	Rv0774c	6.99484	0.491321
Rv0775	Rv0775	6.52352	0.381198
Rv0776c	Rv0776c	5.12253	0.451002
Rv0777	purB	7.15726	0.312891
Rv0778	cyp126	6.78385	0.369142
Rv0779c	Rv0779c	5.25727	0.478478
Rv0780	purC	6.37055	0.59204
Rv0783c	emrB	6.61681	0.42513
Rv0784	Rv0784	5.81641	0.531489
Rv0785	Rv0785	5.75193	0.50347
Rv0786c	Rv0786c	5.61742	0.428266
Rv0787	Rv0787	7.28737	0.494437
Rv0787A	Rv0787A	8.10325	0.554527
Rv0788	purQ	7.69032	0.374813
Rv0789c	Rv0789c	6.8965	0.580658
Rv0790c	Rv0790c	5.95434	0.592412
Rv0791c	Rv0791c	5.95901	0.537915
Rv0792c	Rv0792c	6.45567	0.593799
Rv0793	Rv0793	5.09925	0.784397
Rv0794c	Rv0794c	5.7783	0.447638
Rv0797	Rv0797	5.25347	0.534846
Rv0798c	cfp29	7.14559	0.473375
Rv0799c	Rv0799c	6.87896	0.5382
Rv0800	pepC	5.62767	0.509816
Rv0801	Rv0801	6.47613	0.554089
Rv0802c	Rv0802c	5.99413	0.470228
Rv0803	purL	6.89743	0.486864
Rv0804	Rv0804	6.16423	0.528319
Rv0805	Rv0805	9.40859	0.403879
Rv0806c	cpsY	7.0707	0.536575
Rv0807	Rv0807	5.87338	0.514616
Rv0808	purF	8.2881	0.439471
Rv0809	purM	8.34303	0.311191
Rv0810c	Rv0810c	10.5152	0.417089
Rv0811c	Rv0811c	7.18563	0.373309
Rv0812	Rv0812	6.65479	0.431164
Rv0813c	Rv0813c	7.98614	0.517088
Rv0814c	sseC2	8.80986	0.695498
Rv0815c	cysA2	8.31342	0.551043
Rv0816c	thiX	6.42482	0.43757
Rv0817c	Rv0817c	5.39158	0.468857
Rv0818	Rv0818	8.32996	0.348904
Rv0819	mshD	7.27669	0.336186
Rv0820	phoT	7.71194	0.448961
Rv0821c	phoY2	8.75339	0.514713
Rv0822c	Rv0822c	7.47077	0.58409
Rv0823c	Rv0823c	9.15771	0.858025
Rv0824c	desA1	10.699	0.760928
Rv0825c	Rv0825c	6.51529	0.499801
Rv0826	Rv0826	5.78178	1.06121
Rv0827c	kmtR	6.66374	0.989264
Rv0828c	Rv0828c	4.43514	0.635069
Rv0830	Rv0830	7.21019	0.544352
Rv0831c	Rv0831c	9.05355	0.531508
Rv0832	PE_PGRS12	6.80472	0.528521
Rv0833	PE_PGRS13	5.88343	0.844199
Rv0834c	PE_PGRS14	6.47718	0.847362
Rv0835	lpqQ	6.36516	0.460274
Rv0836c	Rv0836c	5.49743	0.592379
Rv0837c	Rv0837c	4.9432	0.616449
Rv0838	lpqR	5.89652	0.325712
Rv0839	Rv0839	6.86605	0.715835
Rv0840c	pip	6.03869	0.666726
Rv0841	Rv0841	6.74045	1.18156
Rv0842	Rv0842	7.46387	1.0597
Rv0843	Rv0843	4.95128	0.471701
Rv0844c	narL	7.26126	0.49628
Rv0845	Rv0845	5.73384	0.482339
Rv0846c	Rv0846c	5.83178	0.806825
Rv0847	lpqS	7.56992	1.39619
Rv0848	cysK2	6.24079	1.16234
Rv0849	Rv0849	5.19216	0.9063
Rv0851c	Rv0851c	5.70871	0.480862
Rv0852	fadD16	5.99737	0.466875
Rv0853c	pdc	6.09671	0.498198
Rv0854	Rv0854	6.44246	0.578012
Rv0855	far	5.79111	0.463508
Rv0856	Rv0856	7.4054	0.508509
Rv0857	Rv0857	7.40159	0.404308
Rv0858c	dapC	5.85253	0.402222
Rv0859	fadA	8.48157	0.575178
Rv0860	fadB	8.48736	0.557623
Rv0861c	ercc3	6.81421	0.334262
Rv0862c	Rv0862c	5.63471	0.41836
Rv0863	Rv0863	8.79652	0.533256
Rv0864	moaC2	8.93408	0.471656
Rv0865	mog	7.46545	0.468417
Rv0866	moaE2	7.36013	0.545854
Rv0867c	rpfA	7.93638	0.898991
Rv0868c	moaD2	7.82611	0.561922
Rv0869c	moaA2	7.371	0.498187
Rv0870c	Rv0870c	8.34471	0.39976
Rv0871	cspB	8.72019	0.337137
Rv0872c	PE_PGRS15	7.7026	0.750802
Rv0873	fadE10	7.75994	0.324821
Rv0874c	Rv0874c	6.4827	0.427694
Rv0875c	Rv0875c	7.00966	0.390885
Rv0876c	Rv0876c	7.13621	0.358914
Rv0877	Rv0877	8.14408	0.364874
Rv0878c	PPE13	6.44885	0.590592
Rv0879c	Rv0879c	7.53547	0.547135
Rv0880	Rv0880	5.69492	0.553517
Rv0881	Rv0881	5.28889	0.492183
Rv0882	Rv0882	6.3295	0.612002
Rv0883c	Rv0883c	7.68923	0.536994
Rv0884c	serC	7.27879	0.336682
Rv0885	Rv0885	7.91508	0.769067
Rv0886	fprB	5.96409	0.824296
Rv0887c	Rv0887c	5.26376	0.56309
Rv0888	Rv0888	7.00912	0.633803
Rv0889c	citA	7.30399	0.412698
Rv0890c	Rv0890c	5.96601	0.600296
Rv0891c	Rv0891c	6.47241	0.712318
Rv0892	Rv0892	6.25066	0.727793
Rv0893c	Rv0893c	5.43134	0.669555
Rv0894	Rv0894	5.3501	0.624702
Rv0895	Rv0895	4.38832	0.548503
Rv0896	gltA2	9.21361	0.553876
Rv0897c	Rv0897c	6.51127	0.428607
Rv0898c	Rv0898c	8.14244	0.516461
Rv0899	ompA	6.12595	0.404625
Rv0900	Rv0900	6.00256	0.552092
Rv0901	Rv0901	6.7571	0.349685
Rv0902c	prrB	7.16797	0.326538
Rv0903c	prrA	7.96279	0.392414
Rv0904c	accD3	5.6895	0.42764
Rv0905	echA6	7.78912	0.557028
Rv0906	Rv0906	7.0902	0.505745
Rv0907	Rv0907	6.41436	0.455448
Rv0908	ctpE	6.3162	0.511282
Rv0909	Rv0909	8.70131	0.700916
Rv0910	Rv0910	8.12475	0.520452
Rv0911	Rv0911	6.47439	0.431122
Rv0912	Rv0912	6.64996	0.479026
Rv0913c	Rv0913c	6.42475	0.541427
Rv0914c	Rv0914c	6.51174	0.413888
Rv0915c	PPE14	4.55724	0.48652
Rv0916c	PE7	5.40163	0.466971
Rv0917	betP	5.61373	0.410307
Rv0918	Rv0918	5.90115	0.471207
Rv0919	Rv0919	7.59344	0.500947
Rv0920c	Rv0920c	6.31501	0.513957
Rv0921	Rv0921	6.595	0.668055
Rv0922	Rv0922	8.26137	0.466179
Rv0923c	Rv0923c	7.37858	0.410548
Rv0924c	mntH	5.36187	0.63783
Rv0925c	Rv0925c	7.04979	0.67236
Rv0926c	Rv0926c	5.9992	0.499054
Rv0927c	Rv0927c	5.73103	0.542129
Rv0928	pstS3	6.89373	0.63246
Rv0929	pstC2	6.18006	0.578301
Rv0930	pstA1	7.88224	0.495606
Rv0931c	pknD	9.35927	0.432356
Rv0932c	pstS2	10.2358	0.39347
Rv0933	pstB	7.39603	0.616392
Rv0934	pstS1	7.81976	0.651677
Rv0935	pstC1	7.81135	0.584104
Rv0936	pstA2	6.878	0.591983
Rv0937c	mku	6.8724	0.467983
Rv0938	ligD	7.0114	0.529473
Rv0939	Rv0939	7.18256	0.375445
Rv0940c	Rv0940c	6.65892	0.426827
Rv0941c	Rv0941c	6.42568	0.392402
Rv0942	Rv0942	7.08202	0.502421
Rv0943c	Rv0943c	3.69544	0.576467
Rv0944	Rv0944	4.96446	0.609726
Rv0945	Rv0945	6.5722	0.390632
Rv0946c	pgi	6.14144	0.374225
Rv0948c	Rv0948c	8.38043	0.584249
Rv0949	uvrD1	6.42254	0.313416
Rv0950c	Rv0950c	7.75338	0.712764
Rv0951	sucC	8.58024	0.636032
Rv0952	sucD	8.34173	0.697903
Rv0953c	Rv0953c	4.70195	0.539783
Rv0954	Rv0954	9.05894	0.492743
Rv0955	Rv0955	7.3592	0.389631
Rv0956	purN	6.39563	0.404253
Rv0957	purH	6.86931	0.477922
Rv0958	Rv0958	6.74159	0.392881
Rv0959	Rv0959	6.27153	0.389922
Rv0959A	vapB9	6.30433	0.659332
Rv0960	vapC9	6.96924	0.406867
Rv0961	Rv0961	7.28243	0.526417
Rv0962c	lprP	5.64103	0.645744
Rv0963c	Rv0963c	4.49171	0.622389
Rv0964c	Rv0964c	5.24941	0.533477
Rv0965c	Rv0965c	6.56479	0.548538
Rv0966c	Rv0966c	7.34242	0.412175
Rv0967	csoR	8.12768	0.990459
Rv0968	Rv0968	8.06044	0.790867
Rv0969	ctpV	6.91358	0.855229
Rv0970	Rv0970	7.16883	0.466328
Rv0971c	echA7	5.85865	0.632564
Rv0972c	fadE12	5.6626	0.78567
Rv0973c	accA2	5.27379	0.822339
Rv0974c	accD2	4.86533	0.78019
Rv0975c	fadE13	4.95158	0.799987
Rv0976c	Rv0976c	5.07113	0.857341
Rv0977	PE_PGRS16	5.37674	0.461313
Rv0978c	PE_PGRS17	4.37474	0.690874
Rv0979c	Rv0979c	4.47988	0.639064
Rv0979A	rpmF	8.00666	0.8138
Rv0980c	PE_PGRS18	7.11492	0.510862
Rv0981	mprA	7.91305	0.556811
Rv0982	mprB	8.12988	0.478879
Rv0983	pepD	8.75847	0.44602
Rv0984	moaB2	9.03393	0.423211
Rv0985c	mscL	8.18954	0.475604
Rv0986	Rv0986	6.14399	0.567286
Rv0987	Rv0987	6.21527	0.569174
Rv0988	Rv0988	6.52998	0.62555
Rv0989c	grcC2	6.3841	0.508464
Rv0990c	Rv0990c	6.53647	0.798104
Rv0991c	Rv0991c	8.4227	1.06427
Rv0992c	Rv0992c	6.44614	0.418369
Rv0993	galU	6.99649	0.550708
Rv0994	moeA1	7.50235	0.432527
Rv0995	rimJ	6.5054	0.469096
Rv0996	Rv0996	7.91461	0.536876
Rv0997	Rv0997	7.77843	0.615149
Rv0998	Rv0998	7.06754	0.388972
Rv0999	Rv0999	6.74138	0.389232
Rv1000c	Rv1000c	6.7529	0.542431
Rv1001	arcA	6.58145	0.380172
Rv1002c	Rv1002c	6.41146	0.487339
Rv1003	Rv1003	5.16138	0.421182
Rv1004c	Rv1004c	6.43734	0.758756
Rv1005c	pabB	5.97559	0.479099
Rv1006	Rv1006	8.38747	0.531844
Rv1007c	metS	6.70476	0.384915
Rv1008	tatD	5.32194	0.584551
Rv1009	rpfB	8.03064	0.543907
Rv1010	ksgA	7.10429	0.602927
Rv1011	ispE	6.47576	0.412031
Rv1012	Rv1012	5.10379	0.53989
Rv1013	pks16	7.86519	0.60065
Rv1014c	pth	6.37737	0.619816
Rv1015c	rplY	7.89152	0.500764
Rv1016c	lpqT	7.5176	0.488133
Rv1017c	prsA	8.28544	0.504995
Rv1018c	glmU	7.61753	0.357125
Rv1019	Rv1019	7.38339	0.393329
Rv1020	mfd	6.35904	0.410505
Rv1021	Rv1021	6.5988	0.387669
Rv1022	lpqU	6.64965	0.339732
Rv1023	eno	7.04137	0.48021
Rv1024	Rv1024	6.47375	0.512708
Rv1025	Rv1025	6.50833	0.489588
Rv1026	Rv1026	6.08354	0.551855
Rv1027c	kdpE	4.96133	0.446307
Rv1028c	kdpD	5.5725	0.456792
Rv1028A	kdpF	5.17795	0.710973
Rv1029	kdpA	5.29	0.492367
Rv1030	kdpB	4.82718	0.516489
Rv1031	kdpC	5.46697	0.542638
Rv1032c	trcS	5.65935	0.445258
Rv1033c	trcR	5.96267	0.711759
Rv1037c	esxI	7.22267	1.04186
Rv1038c	esxJ	7.82178	1.11906
Rv1039c	PPE15	5.12058	0.649483
Rv1040c	PE8	4.33803	0.908312
Rv1041c	Rv1041c	5.46707	0.653009
Rv1042c	Rv1042c	5.34827	0.808708
Rv1043c	Rv1043c	6.8594	0.590332
Rv1044	Rv1044	5.46416	0.557559
Rv1045	Rv1045	6.63401	0.604447
Rv1047	Rv1047	7.00529	0.868108
Rv1048c	Rv1048c	5.58615	0.617117
Rv1049	Rv1049	5.34932	0.58594
Rv1050	Rv1050	4.06539	0.726543
Rv1051c	Rv1051c	3.78122	0.730495
Rv1052	Rv1052	7.02259	0.515202
Rv1056	Rv1056	6.30216	0.409756
Rv1057	Rv1057	7.22037	1.38449
Rv1058	fadD14	5.83187	0.647979
Rv1059	Rv1059	6.38352	0.465958
Rv1060	Rv1060	7.3649	0.578508
Rv1061	Rv1061	6.12516	0.346969
Rv1062	Rv1062	5.60201	0.452825
Rv1063c	Rv1063c	6.29525	0.458704
Rv1064c	lpqV	5.2352	0.488011
Rv1065	Rv1065	8.04704	0.564062
Rv1066	Rv1066	6.45985	0.753846
Rv1067c	PE_PGRS19	3.92654	0.850128
Rv1068c	PE_PGRS20	3.72539	0.691236
Rv1069c	Rv1069c	6.48202	0.496232
Rv1070c	echA8	7.17907	0.578142
Rv1071c	echA9	6.68215	0.517373
Rv1072	Rv1072	11.4307	0.496505
Rv1073	Rv1073	9.20511	0.569586
Rv1074c	fadA3	8.57453	0.32634
Rv1075c	Rv1075c	5.52275	0.685863
Rv1076	lipU	6.68313	0.731735
Rv1077	cbs	7.51177	0.315741
Rv1078	pra	9.04757	0.808026
Rv1079	metB	8.06835	0.561969
Rv1080c	greA	10.3266	0.507846
Rv1081c	Rv1081c	6.33616	0.441327
Rv1082	mca	7.28531	0.35987
Rv1083	Rv1083	7.01067	0.462433
Rv1084	Rv1084	5.94188	0.543224
Rv1085c	Rv1085c	6.79812	0.443187
Rv1086	Rv1086	7.22519	0.347224
Rv1087	PE_PGRS21	5.4	0.732034
Rv1088	PE9	3.97965	0.593761
Rv1091	PE_PGRS22	5.34517	0.835565
Rv1092c	coaA	6.61994	0.470938
Rv1093	glyA1	8.08739	0.391211
Rv1094	desA2	11.1377	0.789776
Rv1095	phoH2	9.12358	0.611063
Rv1096	Rv1096	7.85134	0.466387
Rv1097c	Rv1097c	7.8588	0.450444
Rv1098c	fum	7.51693	0.49328
Rv1099c	glpX	7.24499	0.485038
Rv1100	Rv1100	7.22265	0.320045
Rv1101c	Rv1101c	7.20383	0.417936
Rv1102c	mazF3	8.39687	0.574727
Rv1103c	mazE3	8.01568	0.605986
Rv1106c	Rv1106c	7.06519	0.361594
Rv1107c	xseB	8.02753	0.698998
Rv1108c	xseA	7.13193	0.453956
Rv1109c	Rv1109c	9.06555	0.403985
Rv1110	lytB2	8.20919	0.359775
Rv1111c	Rv1111c	7.61116	0.446894
Rv1112	Rv1112	4.91646	0.539343
Rv1113	vapB32	6.38963	0.706705
Rv1114	vapC32	5.98903	0.58418
Rv1115	Rv1115	5.30775	0.551454
Rv1116	Rv1116	6.8997	0.646159
Rv1117	Rv1117	8.78445	0.440265
Rv1118c	Rv1118c	6.53094	0.455026
Rv1119c	Rv1119c	5.95931	0.722103
Rv1120c	Rv1120c	4.52065	0.559916
Rv1121	zwf1	7.43321	0.478229
Rv1122	gnd2	7.03594	0.455632
Rv1123c	bpoB	6.64016	0.344048
Rv1124	ephC	5.50405	0.46488
Rv1125	Rv1125	5.33742	0.459645
Rv1126c	Rv1126c	6.62806	0.352533
Rv1127c	ppdK	6.66839	0.375751
Rv1128c	Rv1128c	5.37207	0.809736
Rv1129c	Rv1129c	5.0945	1.08247
Rv1130	prpD	6.61549	1.66031
Rv1131	prpC	6.52167	1.35003
Rv1132	Rv1132	7.76035	0.523515
Rv1133c	metE	9.61811	0.804536
Rv1134	Rv1134	4.66663	0.537795
Rv1135c	PPE16	4.74468	0.461834
Rv1138c	Rv1138c	5.39453	0.437564
Rv1139c	Rv1139c	6.26234	0.460409
Rv1140	Rv1140	7.31953	0.439314
Rv1141c	echA11	6.43051	0.417242
Rv1142c	echA10	7.31538	0.429601
Rv1143	mcr	6.1621	0.372631
Rv1144	Rv1144	7.998	0.723321
Rv1145	mmpL13a	4.85419	0.454782
Rv1146	mmpL13b	5.51185	0.429379
Rv1147	Rv1147	6.34213	0.42812
Rv1148c	Rv1148c	6.7457	0.48589
Rv1149	Rv1149	7.60733	0.47602
Rv1151c	Rv1151c	6.06691	0.455051
Rv1152	Rv1152	7.25935	0.563195
Rv1153c	omt	6.33524	0.422788
Rv1154c	Rv1154c	5.71742	0.345055
Rv1155	Rv1155	7.96405	0.482671
Rv1156	Rv1156	9.40341	0.346928
Rv1157c	Rv1157c	7.66693	0.438457
Rv1158c	Rv1158c	7.33843	0.823968
Rv1159	pimE	6.77002	0.38276
Rv1159A	Rv1159A	7.785	0.498602
Rv1160	mutT2	6.18707	0.464738
Rv1161	narG	8.87473	0.609006
Rv1162	narH	8.72717	0.519246
Rv1163	narJ	7.29131	0.590088
Rv1164	narI	7.19074	0.654557
Rv1165	typA	6.79611	0.402042
Rv1166	lpqW	7.02033	0.318447
Rv1167c	Rv1167c	7.43925	0.351521
Rv1168c	PPE17	7.40112	0.740062
Rv1169c	lipX	7.36296	1.1725
Rv1170	mshB	6.69413	0.431843
Rv1171	Rv1171	7.97651	0.523854
Rv1172c	PE12	8.15453	0.488267
Rv1173	fbiC	8.48796	0.385666
Rv1174c	TB8.4	11.0527	0.383389
Rv1175c	fadH	7.34061	0.371905
Rv1176c	Rv1176c	5.98174	0.493537
Rv1177	fdxC	10.3739	0.541619
Rv1178	Rv1178	8.64045	0.676687
Rv1179c	Rv1179c	7.06015	0.537116
Rv1180	pks3	7.42398	0.822503
Rv1181	pks4	7.21229	0.927981
Rv1182	papA3	7.94596	0.957549
Rv1183	mmpL10	6.99963	1.06784
Rv1184c	Rv1184c	8.15339	1.02886
Rv1185c	fadD21	8.77835	0.716455
Rv1186c	Rv1186c	5.86163	0.573493
Rv1187	rocA	5.47803	0.668635
Rv1188	Rv1188	4.75171	0.527841
Rv1189	sigI	4.75193	0.449253
Rv1190	Rv1190	4.55078	0.469371
Rv1191	Rv1191	6.05328	0.457402
Rv1192	Rv1192	8.69897	0.562991
Rv1193	fadD36	6.9325	0.510091
Rv1194c	Rv1194c	8.21955	0.51724
Rv1195	PE13	10.3853	1.24305
Rv1196	PPE18	9.54723	1.17946
Rv1197	esxK	10.7581	0.955954
Rv1198	esxL	10.4291	1.08639
Rv1199c	Rv1199c	7.17407	0.877312
Rv1200	Rv1200	7.45651	0.465545
Rv1201c	dapD	7.93963	0.674651
Rv1202	dapE	6.63103	0.399859
Rv1203c	Rv1203c	5.18144	0.567762
Rv1204c	Rv1204c	5.72724	0.518643
Rv1205	Rv1205	7.10278	0.420396
Rv1206	fadD6	6.37256	0.438882
Rv1207	folP2	6.93962	0.383285
Rv1208	gpgS	6.99135	0.344481
Rv1209	Rv1209	7.66725	0.497615
Rv1210	tagA	7.42623	0.315127
Rv1211	Rv1211	10.4826	0.577902
Rv1212c	glgA	7.75825	0.400293
Rv1213	glgC	6.7651	0.381896
Rv1214c	PE14	6.28606	0.51651
Rv1215c	Rv1215c	7.14935	0.3624
Rv1216c	Rv1216c	7.09269	0.551175
Rv1217c	Rv1217c	5.97522	0.757302
Rv1218c	Rv1218c	6.10586	0.762563
Rv1219c	Rv1219c	6.70468	0.741637
Rv1220c	Rv1220c	7.01334	0.629104
Rv1221	sigE	9.7331	0.895051
Rv1222	rseA	9.34458	0.503086
Rv1223	htrA	8.9726	0.339538
Rv1224	tatB	8.54856	0.44203
Rv1225c	Rv1225c	7.25342	0.505478
Rv1226c	Rv1226c	5.42746	0.618487
Rv1227c	Rv1227c	5.78712	0.623479
Rv1228	lpqX	7.73894	0.449172
Rv1229c	mrp	8.25907	0.362271
Rv1230c	Rv1230c	6.86399	0.634027
Rv1231c	Rv1231c	7.00265	0.355428
Rv1232c	Rv1232c	6.8817	0.524769
Rv1233c	Rv1233c	8.4208	0.640496
Rv1234	Rv1234	7.49508	0.3524
Rv1235	lpqY	6.18361	0.31969
Rv1236	sugA	6.00396	0.395147
Rv1237	sugB	6.44503	0.451166
Rv1238	sugC	6.92953	0.49912
Rv1239c	corA	6.24111	0.686797
Rv1240	mdh	7.90007	0.662209
Rv1241	vapB33	7.24938	0.825038
Rv1242	vapC33	6.61139	0.670633
Rv1243c	PE_PGRS23	4.09148	0.69282
Rv1244	lpqZ	6.98896	0.505263
Rv1245c	Rv1245c	7.32435	0.318064
Rv1246c	relE	6.63185	0.476228
Rv1247c	relB	7.44423	0.450264
Rv1248c	Rv1248c	7.95318	0.310293
Rv1249c	Rv1249c	7.36336	0.395496
Rv1250	Rv1250	5.78729	0.377257
Rv1251c	Rv1251c	5.35298	0.674067
Rv1252c	lprE	6.23133	0.684109
Rv1253	deaD	6.86473	0.391983
Rv1254	Rv1254	6.7297	0.333439
Rv1255c	Rv1255c	6.21199	0.479195
Rv1256c	cyp130	5.77218	0.500733
Rv1257c	Rv1257c	7.07017	0.413511
Rv1258c	Rv1258c	5.12454	0.632328
Rv1259	udgB	4.69233	0.59175
Rv1260	Rv1260	6.94198	0.555118
Rv1261c	Rv1261c	7.50577	0.420738
Rv1262c	Rv1262c	6.81892	0.536024
Rv1263	amiB2	4.97642	0.575055
Rv1264	Rv1264	7.91426	0.394327
Rv1265	Rv1265	8.33827	0.508854
Rv1266c	pknH	6.64433	0.338845
Rv1267c	embR	5.02798	0.582404
Rv1268c	Rv1268c	5.05936	0.469522
Rv1269c	Rv1269c	6.68067	0.576361
Rv1270c	lprA	7.07013	0.511211
Rv1271c	Rv1271c	7.64111	0.517748
Rv1272c	Rv1272c	6.3537	0.385837
Rv1273c	Rv1273c	5.41067	0.419558
Rv1274	lprB	8.49817	0.428903
Rv1275	lprC	8.11428	0.44467
Rv1276c	Rv1276c	5.79865	0.546012
Rv1277	Rv1277	6.58765	0.536099
Rv1278	Rv1278	6.16703	0.510858
Rv1279	Rv1279	6.83777	0.441144
Rv1280c	oppA	6.97663	0.450143
Rv1281c	oppD	6.09852	0.445411
Rv1282c	oppC	6.22505	0.435482
Rv1283c	oppB	6.59315	0.467402
Rv1284	canA	6.66144	0.742442
Rv1285	cysD	6.71558	1.0486
Rv1286	cysN	6.84168	0.827836
Rv1287	Rv1287	7.03212	0.469579
Rv1288	Rv1288	5.40825	0.473152
Rv1289	Rv1289	6.79086	0.441251
Rv1290c	Rv1290c	5.60544	0.372858
Rv1290A	Rv1290A	5.90518	0.713245
Rv1291c	Rv1291c	4.74188	0.722974
Rv1292	argS	6.83216	0.496308
Rv1293	lysA	7.5458	0.435389
Rv1294	thrA	7.74421	0.489683
Rv1295	thrC	7.86641	0.474002
Rv1296	thrB	7.24042	0.491102
Rv1297	rho	10.6408	0.621422
Rv1298	rpmE	11.3083	0.521164
Rv1299	prfA	8.4842	0.549618
Rv1300	hemK	8.32032	0.379172
Rv1301	Rv1301	8.31179	0.434931
Rv1302	rfe	6.8479	0.552702
Rv1303	Rv1303	8.99501	0.673888
Rv1304	atpB	8.68166	0.689459
Rv1305	atpE	9.892	0.8147
Rv1306	atpF	9.94657	0.769277
Rv1307	atpH	9.45589	0.656786
Rv1308	atpA	9.23537	0.656154
Rv1309	atpG	9.08611	0.671839
Rv1310	atpD	9.18855	0.712142
Rv1311	atpC	8.86739	0.751966
Rv1312	Rv1312	8.05425	0.602656
Rv1313c	Rv1313c	7.32045	0.42271
Rv1314c	Rv1314c	6.43708	0.332567
Rv1315	murA	7.42243	0.345218
Rv1316c	ogt	7.86735	0.58289
Rv1317c	alkA	7.30543	0.686652
Rv1318c	Rv1318c	6.38571	0.527786
Rv1319c	Rv1319c	6.28172	0.444663
Rv1320c	Rv1320c	6.98872	0.43956
Rv1321	Rv1321	7.89574	0.3558
Rv1322	Rv1322	8.89381	0.619429
Rv1322A	Rv1322A	11.0235	0.505657
Rv1323	fadA4	9.40451	0.245827
Rv1324	Rv1324	9.01494	0.507337
Rv1325c	PE_PGRS24	5.25631	0.71508
Rv1326c	glgB	6.87258	0.344679
Rv1327c	glgE	7.29767	0.397977
Rv1328	glgP	7.08644	0.479594
Rv1329c	dinG	5.62992	0.372153
Rv1330c	pncB1	5.48171	0.411555
Rv1331	Rv1331	8.78205	0.53083
Rv1332	Rv1332	8.60929	0.456884
Rv1333	Rv1333	7.30177	0.48375
Rv1334	mec	7.94625	0.448093
Rv1335	cysO	8.1396	0.414649
Rv1336	cysM	7.5388	0.386876
Rv1337	Rv1337	8.20213	0.36442
Rv1338	murI	7.06077	0.424947
Rv1339	Rv1339	7.98857	0.379811
Rv1340	rphA	7.98748	0.332604
Rv1341	Rv1341	7.05186	0.37456
Rv1342c	Rv1342c	6.9813	0.472077
Rv1343c	lprD	6.63385	0.542403
Rv1344	mbtL	6.01831	0.871174
Rv1345	mbtM	6.74792	0.452669
Rv1346	mbtN	6.65293	0.394196
Rv1347c	mbtK	5.77226	0.591964
Rv1348	irtA	5.62122	0.605401
Rv1349	irtB	5.39708	0.567578
Rv1350	fabG2	5.46718	0.427576
Rv1351	Rv1351	6.38843	0.56997
Rv1352	Rv1352	8.09259	0.43025
Rv1353c	Rv1353c	5.33797	0.454365
Rv1354c	Rv1354c	5.57281	0.538064
Rv1355c	moeY	5.02659	0.651733
Rv1356c	Rv1356c	6.05801	0.627771
Rv1357c	Rv1357c	5.78639	0.442737
Rv1358	Rv1358	4.17127	0.557854
Rv1359	Rv1359	6.31423	0.539446
Rv1360	Rv1360	7.70698	0.489725
Rv1361c	PPE19	8.50387	0.865473
Rv1362c	Rv1362c	6.63949	0.458498
Rv1363c	Rv1363c	6.74609	0.458643
Rv1364c	Rv1364c	6.6058	0.300239
Rv1365c	rsfA	6.56751	0.658228
Rv1366	Rv1366	5.3517	0.429962
Rv1366A	Rv1366A	6.82322	0.420611
Rv1367c	Rv1367c	6.40314	0.362263
Rv1368	lprF	7.5937	0.530163
Rv1371	Rv1371	3.73663	1.3782
Rv1372	Rv1372	5.10473	0.65103
Rv1373	Rv1373	5.91998	0.466991
Rv1374c	Rv1374c	7.017	0.898065
Rv1375	Rv1375	7.02624	0.554081
Rv1376	Rv1376	6.06189	0.387593
Rv1377c	Rv1377c	6.66351	0.328752
Rv1378c	Rv1378c	6.56758	0.701292
Rv1379	pyrR	7.17178	0.598434
Rv1380	pyrB	5.47309	0.625225
Rv1381	pyrC	5.99689	0.61263
Rv1382	Rv1382	5.60492	0.57813
Rv1383	carA	5.82686	0.573561
Rv1384	carB	6.27381	0.50001
Rv1385	pyrF	6.37229	0.542155
Rv1386	PE15	8.87917	0.938474
Rv1387	PPE20	9.09107	0.94062
Rv1388	mihF	9.56589	0.603781
Rv1389	gmk	9.41785	0.764236
Rv1390	rpoZ	10.4273	0.412553
Rv1391	dfp	8.68091	0.352403
Rv1392	metK	9.02162	0.446981
Rv1393c	Rv1393c	6.22182	0.446187
Rv1394c	cyp132	6.08186	0.54933
Rv1395	Rv1395	5.47731	0.606284
Rv1396c	PE_PGRS25	7.12693	0.846568
Rv1397c	vapC10	10.2575	0.79778
Rv1398c	vapB10	12.4233	0.898832
Rv1399c	nlhH	5.87794	0.418232
Rv1400c	lipI	6.4542	0.513754
Rv1401	Rv1401	6.69144	0.437688
Rv1402	priA	5.34712	0.614966
Rv1403c	Rv1403c	5.95002	0.615149
Rv1404	Rv1404	8.88855	0.49799
Rv1405c	Rv1405c	6.71235	1.0753
Rv1406	fmt	6.1133	0.499311
Rv1407	fmu	5.78947	0.547853
Rv1408	rpe	7.68616	0.36946
Rv1409	ribG	7.84275	0.40775
Rv1410c	Rv1410c	9.04746	0.419897
Rv1411c	lprG	9.06428	0.420407
Rv1412	ribC	6.53626	0.369161
Rv1413	Rv1413	6.30139	0.455589
Rv1414	Rv1414	4.80089	0.425229
Rv1415	ribA2	8.12003	0.355462
Rv1416	ribH	8.14092	0.44137
Rv1417	Rv1417	7.01909	0.568957
Rv1418	lprH	7.20201	0.459883
Rv1419	Rv1419	8.35799	0.431299
Rv1420	uvrC	6.95221	0.314916
Rv1421	Rv1421	7.05984	0.333991
Rv1422	Rv1422	7.05385	0.394944
Rv1423	whiA	6.86527	0.450464
Rv1424c	Rv1424c	6.31428	0.435512
Rv1425	Rv1425	6.90671	0.438532
Rv1426c	lipO	6.25078	0.553475
Rv1427c	fadD12	6.29259	0.533241
Rv1428c	Rv1428c	6.73776	0.531982
Rv1429	Rv1429	5.20243	0.573372
Rv1430	PE16	6.3847	0.52189
Rv1431	Rv1431	5.74488	0.410713
Rv1432	Rv1432	4.76327	0.380381
Rv1433	Rv1433	7.16249	0.541041
Rv1434	Rv1434	5.82614	1.05488
Rv1435c	Rv1435c	8.72346	0.725131
Rv1436	gap	8.75116	0.625464
Rv1437	pgk	7.98079	0.559922
Rv1438	tpi	8.06988	0.54316
Rv1439c	Rv1439c	6.25429	0.547017
Rv1440	secG	8.66393	0.52897
Rv1441c	PE_PGRS26	5.30379	0.680505
Rv1442	bisC	6.96368	0.31271
Rv1443c	Rv1443c	7.27968	0.354369
Rv1444c	Rv1444c	7.29333	0.403396
Rv1445c	devB	6.95335	0.422231
Rv1446c	opcA	7.13411	0.388887
Rv1447c	zwf2	7.58801	0.374705
Rv1448c	tal	8.00328	0.441338
Rv1449c	tkt	8.32767	0.356337
Rv1450c	PE_PGRS27	3.78848	0.746982
Rv1451	ctaB	8.03891	0.433546
Rv1452c	PE_PGRS28	4.06619	0.633106
Rv1453	Rv1453	6.1616	0.355562
Rv1454c	qor	7.12809	0.295282
Rv1455	Rv1455	4.6997	0.501226
Rv1456c	Rv1456c	5.81426	0.638831
Rv1457c	Rv1457c	6.34333	0.509622
Rv1458c	Rv1458c	6.89	0.399862
Rv1459c	Rv1459c	6.68386	0.373901
Rv1460	Rv1460	7.40362	0.886248
Rv1461	Rv1461	8.53655	0.667175
Rv1462	Rv1462	7.92706	0.759242
Rv1463	Rv1463	7.9195	0.663366
Rv1464	csd	7.65971	0.670327
Rv1465	Rv1465	7.60118	0.671002
Rv1466	Rv1466	8.36197	0.71582
Rv1467c	fadE15	6.39876	0.64922
Rv1468c	PE_PGRS29	6.36389	0.664494
Rv1469	ctpD	5.9506	0.581593
Rv1470	trxA	6.42217	0.561937
Rv1471	trxB1	7.37546	0.754188
Rv1472	echA12	7.89988	0.453712
Rv1473	Rv1473	6.95934	0.445215
Rv1473A	Rv1473A	6.67581	0.661877
Rv1474c	Rv1474c	6.7883	0.473256
Rv1475c	acn	7.88535	0.432748
Rv1476	Rv1476	7.48206	0.529771
Rv1477	ripA	7.988	0.688321
Rv1478	Rv1478	7.47262	0.684546
Rv1479	moxR1	9.20473	0.309512
Rv1480	Rv1480	8.33581	0.421353
Rv1481	Rv1481	8.05636	0.438278
Rv1482c	Rv1482c	4.79163	0.603472
Rv1483	fabG1	8.21159	0.56099
Rv1484	inhA	8.29177	0.602486
Rv1485	hemZ	6.65866	0.537266
Rv1486c	Rv1486c	7.69187	0.335241
Rv1487	Rv1487	7.65053	0.42547
Rv1488	Rv1488	8.17738	0.30307
Rv1489	Rv1489	8.03177	0.420162
Rv1489A	Rv1489A	7.48289	0.555241
Rv1490	Rv1490	5.91742	0.45678
Rv1491c	Rv1491c	7.64603	0.491408
Rv1492	mutA	6.33354	0.6626
Rv1493	mutB	6.26296	0.449085
Rv1494	mazE4	6.79313	0.4597
Rv1495	mazF4	5.99886	0.595132
Rv1496	Rv1496	6.11545	0.361494
Rv1497	lipL	7.8152	0.611132
Rv1498c	Rv1498c	7.33917	0.50491
Rv1498A	Rv1498A	7.41902	0.626485
Rv1499	Rv1499	5.92061	0.501408
Rv1500	Rv1500	6.84004	0.523236
Rv1501	Rv1501	7.21926	0.538757
Rv1502	Rv1502	7.46493	0.601074
Rv1505c	Rv1505c	6.08951	0.697709
Rv1506c	Rv1506c	6.29909	0.7298
Rv1507c	Rv1507c	7.07339	0.66315
Rv1507A	Rv1507A	7.57078	0.617393
Rv1508c	Rv1508c	7.1275	0.546344
Rv1508A	Rv1508A	5.58966	0.693099
Rv1509	Rv1509	5.95391	0.571526
Rv1510	Rv1510	6.14602	0.365493
Rv1511	gmdA	7.38304	0.405007
Rv1512	epiA	6.9658	0.387008
Rv1513	Rv1513	6.84097	0.506606
Rv1514c	Rv1514c	5.51473	0.827289
Rv1515c	Rv1515c	5.6636	0.895567
Rv1516c	Rv1516c	5.66053	0.791217
Rv1517	Rv1517	5.19635	0.642682
Rv1518	Rv1518	4.60201	0.654811
Rv1519	Rv1519	5.65385	0.787312
Rv1520	Rv1520	6.12141	0.551551
Rv1521	fadD25	8.09814	0.380417
Rv1522c	mmpL12	6.38092	0.377859
Rv1523	Rv1523	5.89814	0.550324
Rv1524	Rv1524	5.56252	0.51406
Rv1525	wbbL2	6.0499	0.533411
Rv1526c	Rv1526c	5.3984	0.487301
Rv1527c	pks5	5.96253	0.477578
Rv1528c	papA4	4.94715	0.72804
Rv1529	fadD24	5.66402	0.508904
Rv1530	adh	5.0895	0.414509
Rv1531	Rv1531	6.66844	0.360735
Rv1532c	Rv1532c	6.58928	0.468891
Rv1533	Rv1533	7.496	0.588906
Rv1534	Rv1534	7.25772	0.508191
Rv1535	Rv1535	10.2044	1.09264
Rv1536	ileS	7.56475	0.421839
Rv1537	dinX	4.94097	0.434567
Rv1538c	ansA	5.97907	0.397475
Rv1539	lspA	8.1051	0.44293
Rv1540	Rv1540	7.65015	0.419254
Rv1541c	lprI	6.91828	0.518979
Rv1542c	glbN	5.94835	0.651231
Rv1543	Rv1543	8.06137	0.461979
Rv1544	Rv1544	7.71143	0.441174
Rv1545	Rv1545	7.46042	0.508613
Rv1546	Rv1546	7.4366	0.403749
Rv1547	dnaE1	7.60881	0.479196
Rv1548c	PPE21	5.67633	0.531868
Rv1550	fadD11	5.04792	0.781957
Rv1551	plsB1	4.26655	0.631121
Rv1552	frdA	4.17159	1.05915
Rv1553	frdB	3.91232	0.939113
Rv1554	frdC	3.62934	0.958392
Rv1555	frdD	4.37675	0.737606
Rv1556	Rv1556	5.8775	0.459939
Rv1557	mmpL6	5.86774	0.57649
Rv1558	Rv1558	7.64044	0.505879
Rv1559	ilvA	7.99901	0.416933
Rv1560	vapB11	6.535	0.661599
Rv1561	vapC11	6.21034	0.523401
Rv1562c	treZ	5.52578	0.40128
Rv1563c	treY	5.15975	0.468343
Rv1564c	treX	6.35277	0.360519
Rv1565c	Rv1565c	7.41991	0.363289
Rv1566c	Rv1566c	8.11119	0.732812
Rv1567c	Rv1567c	7.20921	0.508035
Rv1568	bioA	5.74862	0.47327
Rv1569	bioF1	6.19195	0.618363
Rv1570	bioD	5.97701	0.636396
Rv1571	Rv1571	5.50041	0.655347
Rv1573	Rv1573	4.73653	0.865262
Rv1574	Rv1574	4.74122	0.908262
Rv1575	Rv1575	4.62617	0.928449
Rv1576c	Rv1576c	5.86581	0.846456
Rv1577c	Rv1577c	7.04257	0.846268
Rv1578c	Rv1578c	5.47276	0.784205
Rv1579c	Rv1579c	4.96287	0.632986
Rv1580c	Rv1580c	6.26328	0.675806
Rv1581c	Rv1581c	5.48138	0.548633
Rv1582c	Rv1582c	4.9299	0.737937
Rv1583c	Rv1583c	5.59937	1.02237
Rv1584c	Rv1584c	7.57098	0.835073
Rv1585c	Rv1585c	6.15428	0.689528
Rv1586c	Rv1586c	5.55229	0.80481
Rv1587c	Rv1587c	4.94279	0.682048
Rv1588c	Rv1588c	5.83055	0.607936
Rv1589	bioB	7.53102	0.492954
Rv1590	Rv1590	7.54568	0.617931
Rv1591	Rv1591	7.42479	0.491379
Rv1592c	Rv1592c	7.77075	0.696467
Rv1593c	Rv1593c	7.92215	0.63017
Rv1594	nadA	9.92977	0.587935
Rv1595	nadB	9.27903	0.65491
Rv1596	nadC	9.4354	0.558365
Rv1597	Rv1597	7.71332	0.431724
Rv1598c	Rv1598c	7.59592	0.399474
Rv1599	hisD	7.55828	0.534724
Rv1600	hisC1	7.31851	0.379407
Rv1601	hisB	7.28697	0.397776
Rv1602	hisH	7.19413	0.435036
Rv1603	hisA	7.29493	0.430165
Rv1604	impA	7.25609	0.411214
Rv1605	hisF	7.025	0.496189
Rv1606	hisI	7.21257	0.390586
Rv1607	chaA	7.12558	0.462553
Rv1608c	bcpB	7.56654	0.438546
Rv1609	trpE	7.27396	0.329966
Rv1610	Rv1610	6.85409	0.505657
Rv1611	trpC	9.27065	0.663045
Rv1612	trpB	8.38762	0.69772
Rv1613	trpA	8.30718	0.852267
Rv1614	lgt	8.48963	0.687252
Rv1615	Rv1615	8.38195	0.336671
Rv1616	Rv1616	7.64037	0.481452
Rv1617	pykA	7.80526	0.399265
Rv1618	tesB1	7.73283	0.508762
Rv1619	Rv1619	5.82598	0.444856
Rv1620c	cydC	5.65993	0.859182
Rv1621c	cydD	6.27137	0.806756
Rv1622c	cydB	6.60526	0.966079
Rv1623c	cydA	7.62371	0.790625
Rv1624c	Rv1624c	6.76873	0.580169
Rv1625c	cya	7.19049	0.384755
Rv1626	Rv1626	9.26731	0.503425
Rv1627c	Rv1627c	7.91965	0.43949
Rv1628c	Rv1628c	7.65753	0.463653
Rv1629	polA	6.73858	0.353029
Rv1630	rpsA	10.1005	0.515932
Rv1631	coaE	8.36894	0.586384
Rv1632c	Rv1632c	7.78196	0.521617
Rv1633	uvrB	7.50755	0.318765
Rv1634	Rv1634	6.72094	0.406235
Rv1635c	Rv1635c	6.56918	0.38249
Rv1636	TB15.3	8.71581	0.537397
Rv1637c	Rv1637c	7.6906	0.427133
Rv1638	uvrA	7.47224	0.265597
Rv1638A	Rv1638A	7.84394	0.825581
Rv1639c	Rv1639c	7.87675	0.781666
Rv1640c	lysX	6.73683	0.40568
Rv1641	infC	10.7769	0.567662
Rv1642	rpmI	10.3989	0.771891
Rv1643	rplT	10.1959	0.551917
Rv1644	tsnR	8.59421	0.655574
Rv1645c	Rv1645c	6.72614	0.525202
Rv1646	PE17	8.01271	0.49338
Rv1647	Rv1647	6.49308	0.521428
Rv1648	Rv1648	6.89478	0.408982
Rv1649	pheS	7.07771	0.408327
Rv1650	pheT	6.77672	0.501028
Rv1651c	PE_PGRS30	5.9999	0.519805
Rv1652	argC	5.67179	0.839065
Rv1653	argJ	6.29332	0.794104
Rv1654	argB	6.25238	0.742607
Rv1655	argD	5.90967	0.802355
Rv1656	argF	6.19608	0.60969
Rv1657	argR	5.52463	0.769353
Rv1658	argG	7.03893	0.525616
Rv1659	argH	6.10674	0.520298
Rv1660	pks10	6.69247	0.452684
Rv1661	pks7	5.13619	0.627463
Rv1662	pks8	4.77807	0.703002
Rv1663	pks17	5.2906	0.556004
Rv1664	pks9	5.17754	0.56728
Rv1665	pks11	6.58956	0.58398
Rv1666c	cyp139	5.82365	0.462783
Rv1669	Rv1669	4.34914	0.738432
Rv1670	Rv1670	5.67106	0.586293
Rv1671	Rv1671	4.93385	0.540256
Rv1672c	Rv1672c	6.19651	0.436657
Rv1673c	Rv1673c	4.39532	0.601106
Rv1674c	Rv1674c	4.34243	0.60813
Rv1675c	cmr	4.10984	0.513498
Rv1676	Rv1676	8.00862	0.430391
Rv1677	dsbF	7.99752	0.440642
Rv1678	Rv1678	7.11285	0.588517
Rv1679	fadE16	6.52662	0.53872
Rv1680	Rv1680	6.18805	0.467684
Rv1681	moeX	6.2216	0.465687
Rv1682	Rv1682	5.96788	0.722239
Rv1683	Rv1683	7.18654	0.360757
Rv1684	Rv1684	6.26213	0.570762
Rv1685c	Rv1685c	5.96111	0.477121
Rv1686c	Rv1686c	5.1691	0.57164
Rv1687c	Rv1687c	5.12024	0.603585
Rv1688	mpg	4.41082	0.576894
Rv1689	tyrS	6.5333	0.533408
Rv1690	lprJ	7.20378	0.636024
Rv1691	Rv1691	6.21686	0.622867
Rv1692	Rv1692	6.14862	0.510248
Rv1693	Rv1693	7.33961	0.650255
Rv1694	tlyA	6.79096	0.415753
Rv1695	ppnK	6.93843	0.415759
Rv1696	recN	6.29544	0.467001
Rv1697	Rv1697	8.40965	0.740802
Rv1698	mctB	7.5995	0.680273
Rv1699	pyrG	8.07719	0.435172
Rv1700	Rv1700	7.39279	0.524304
Rv1701	Rv1701	6.99057	0.526216
Rv1702c	Rv1702c	6.06016	0.651171
Rv1703c	Rv1703c	8.46317	0.495225
Rv1704c	cycA	6.4616	0.640735
Rv1705c	PPE22	5.19313	0.549249
Rv1706c	PPE23	5.10152	0.558246
Rv1706A	Rv1706A	5.75476	1.16669
Rv1707	Rv1707	7.52141	0.44108
Rv1708	Rv1708	7.35479	0.456637
Rv1709	scpA	7.10763	0.599729
Rv1710	scpB	7.22126	0.42771
Rv1711	Rv1711	7.12956	0.48502
Rv1712	cmk	6.91488	0.501658
Rv1713	engA	6.88925	0.591355
Rv1714	Rv1714	5.06092	0.708574
Rv1715	fadB3	4.57891	0.643737
Rv1716	Rv1716	4.98462	0.720176
Rv1717	Rv1717	4.51226	0.720492
Rv1718	Rv1718	5.22896	0.536035
Rv1719	Rv1719	4.97009	0.548361
Rv1720c	vapC12	5.51043	0.450251
Rv1721c	vapB12	5.62535	0.574324
Rv1722	Rv1722	5.43882	0.428441
Rv1723	Rv1723	4.89276	0.481861
Rv1724c	Rv1724c	5.8336	0.576098
Rv1725c	Rv1725c	5.43901	0.441777
Rv1726	Rv1726	4.38939	0.47296
Rv1727	Rv1727	5.05405	0.583657
Rv1728c	Rv1728c	6.74037	0.493991
Rv1729c	Rv1729c	6.19416	0.466386
Rv1730c	Rv1730c	5.97085	0.581958
Rv1731	gabD2	7.13029	0.344611
Rv1732c	Rv1732c	7.85966	0.492332
Rv1733c	Rv1733c	6.25336	2.02522
Rv1734c	Rv1734c	7.73747	1.94498
Rv1735c	Rv1735c	5.31779	1.52379
Rv1736c	narX	5.85357	1.5182
Rv1737c	narK2	6.14049	1.89149
Rv1738	Rv1738	9.05593	2.75339
Rv1739c	Rv1739c	6.02452	1.51569
Rv1740	vapB34	6.53185	0.59566
Rv1741	vapC34	6.38737	0.502983
Rv1742	Rv1742	5.50805	0.379027
Rv1743	pknE	6.75504	0.301138
Rv1744c	Rv1744c	6.85316	0.415046
Rv1745c	idi	6.84594	0.492576
Rv1746	pknF	6.40735	0.425997
Rv1747	Rv1747	7.77746	0.403026
Rv1748	Rv1748	5.98109	0.439662
Rv1749c	Rv1749c	7.14004	0.507646
Rv1750c	fadD1	5.55247	0.440136
Rv1751	Rv1751	7.73548	0.603214
Rv1752	Rv1752	6.36011	0.64599
Rv1753c	PPE24	5.48618	0.532166
Rv1754c	Rv1754c	6.04116	0.733856
Rv1758	cut1	3.79783	0.851411
Rv1759c	wag22	3.84196	0.909658
Rv1760	Rv1760	6.33712	0.535689
Rv1761c	Rv1761c	5.5172	0.651001
Rv1762c	Rv1762c	5.7725	0.640967
Rv1765c	Rv1765c	6.48615	0.482198
Rv1766	Rv1766	7.48612	0.508417
Rv1767	Rv1767	6.40535	0.508315
Rv1768	PE_PGRS31	6.12512	0.631634
Rv1769	Rv1769	7.20118	0.37798
Rv1770	Rv1770	7.36607	0.449921
Rv1771	Rv1771	7.19464	0.486456
Rv1772	Rv1772	8.64573	0.676183
Rv1773c	Rv1773c	6.56649	0.682557
Rv1774	Rv1774	5.87412	0.486997
Rv1775	Rv1775	6.71793	0.405216
Rv1776c	Rv1776c	6.51222	0.380313
Rv1777	cyp144	4.78686	0.638296
Rv1778c	Rv1778c	7.49874	0.78066
Rv1779c	Rv1779c	7.49869	0.658517
Rv1780	Rv1780	7.92128	0.410461
Rv1781c	malQ	6.23356	0.375597
Rv1782	eccB5	8.44404	0.340037
Rv1783	eccC5	8.39825	0.344262
Rv1785c	cyp143	6.42083	0.455458
Rv1786	Rv1786	6.69891	0.523695
Rv1787	PPE25	5.96565	0.455378
Rv1788	PE18	6.49154	0.720221
Rv1789	PPE26	7.95058	0.34328
Rv1790	PPE27	5.08431	0.730679
Rv1791	PE19	9.68587	0.570215
Rv1793	esxN	10.4507	0.531327
Rv1794	Rv1794	9.36247	0.400427
Rv1795	eccD5	8.49046	0.402341
Rv1796	mycP5	8.67607	0.338558
Rv1797	eccE5	8.62744	0.515682
Rv1798	eccA5	7.81388	0.479102
Rv1799	lppT	6.76379	0.669346
Rv1800	PPE28	5.97939	0.462641
Rv1801	PPE29	4.29487	0.900441
Rv1802	PPE30	4.98998	0.489744
Rv1803c	PE_PGRS32	5.01705	0.581768
Rv1804c	Rv1804c	6.00354	1.01349
Rv1805c	Rv1805c	9.43182	0.94777
Rv1806	PE20	5.72712	1.45497
Rv1808	PPE32	6.10872	0.87351
Rv1809	PPE33	6.63947	0.715343
Rv1810	Rv1810	9.23132	0.63106
Rv1811	mgtC	7.19267	0.509968
Rv1812c	Rv1812c	7.21629	0.624718
Rv1813c	Rv1813c	8.61309	1.55966
Rv1814	erg3	6.45497	0.469823
Rv1815	Rv1815	8.37295	0.758875
Rv1816	Rv1816	7.59972	0.528353
Rv1817	Rv1817	5.91066	0.427667
Rv1818c	PE_PGRS33	6.57104	0.688759
Rv1819c	bacA	5.83188	0.642584
Rv1820	ilvG	6.62563	0.369598
Rv1821	secA2	8.49384	0.296582
Rv1822	pgsA2	7.1572	0.397342
Rv1823	Rv1823	6.60058	0.334428
Rv1824	Rv1824	6.4955	0.56183
Rv1825	Rv1825	6.86643	0.443518
Rv1826	gcvH	8.98009	0.484396
Rv1827	garA	10.38	0.272721
Rv1828	Rv1828	8.89862	0.296478
Rv1829	Rv1829	8.8898	0.380389
Rv1830	Rv1830	8.77483	0.464182
Rv1831	Rv1831	9.72253	0.478655
Rv1832	gcvB	8.02285	0.45391
Rv1833c	Rv1833c	6.74505	0.412156
Rv1834	lipZ	5.20343	0.462348
Rv1835c	Rv1835c	6.56952	0.402376
Rv1836c	Rv1836c	8.27234	0.428507
Rv1837c	glcB	8.92317	0.446123
Rv1838c	vapC13	7.50965	0.47993
Rv1839c	vapB13	6.33971	0.531501
Rv1840c	PE_PGRS34	4.87493	0.692486
Rv1841c	Rv1841c	7.01207	0.416078
Rv1842c	Rv1842c	7.20383	0.367932
Rv1843c	guaB1	7.98314	0.367343
Rv1844c	gnd1	7.53571	0.302589
Rv1845c	blaR	7.64568	0.531655
Rv1846c	blaI	9.796	0.514304
Rv1847	Rv1847	7.90003	0.445754
Rv1848	ureA	6.4456	0.493018
Rv1849	ureB	5.94505	0.521358
Rv1850	ureC	6.13828	0.43607
Rv1851	ureF	5.11928	0.501109
Rv1852	ureG	5.55585	0.44631
Rv1853	ureD	6.58143	0.47164
Rv1854c	ndh	7.93074	0.604104
Rv1855c	Rv1855c	7.6644	0.297516
Rv1856c	Rv1856c	8.4423	0.672007
Rv1857	modA	7.37875	0.579164
Rv1858	modB	6.08366	0.436143
Rv1859	modC	6.85382	0.426517
Rv1860	apa	7.05185	0.635201
Rv1861	Rv1861	6.81732	0.557248
Rv1862	adhA	6.85127	0.367179
Rv1863c	Rv1863c	8.57601	0.404926
Rv1864c	Rv1864c	5.89144	0.524202
Rv1865c	Rv1865c	5.30919	0.46277
Rv1866	Rv1866	5.0389	0.558697
Rv1867	Rv1867	5.28711	0.397375
Rv1868	Rv1868	6.22322	0.379452
Rv1869c	Rv1869c	7.99035	0.578146
Rv1870c	Rv1870c	9.32465	0.841476
Rv1871c	Rv1871c	11.6312	0.708104
Rv1872c	lldD2	11.6732	0.671738
Rv1873	Rv1873	5.12156	0.658557
Rv1874	Rv1874	6.64134	0.39223
Rv1875	Rv1875	7.55067	0.561577
Rv1876	bfrA	8.17304	0.520122
Rv1877	Rv1877	6.81115	0.422204
Rv1878	glnA3	5.831	0.394423
Rv1879	Rv1879	6.70846	0.395226
Rv1880c	cyp140	7.75227	0.367027
Rv1881c	lppE	7.5039	0.45847
Rv1882c	Rv1882c	7.17683	0.48544
Rv1883c	Rv1883c	9.36218	0.756454
Rv1884c	rpfC	9.56477	0.876149
Rv1885c	Rv1885c	7.45835	0.730072
Rv1886c	fbpB	8.72707	0.866453
Rv1887	Rv1887	9.24303	0.451842
Rv1890c	Rv1890c	5.10348	0.479163
Rv1891	Rv1891	8.39316	0.530566
Rv1892	Rv1892	7.16496	0.539109
Rv1893	Rv1893	7.54156	0.612515
Rv1894c	Rv1894c	7.04147	0.550997
Rv1895	Rv1895	5.45665	0.506846
Rv1896c	Rv1896c	6.08868	0.421215
Rv1897c	Rv1897c	6.06063	0.468327
Rv1898	Rv1898	7.90253	0.411996
Rv1899c	lppD	8.63257	0.532537
Rv1900c	lipJ	7.15721	0.338378
Rv1901	cinA	7.48511	0.396985
Rv1902c	nanT	6.93697	0.413687
Rv1903	Rv1903	6.7206	0.481185
Rv1904	Rv1904	8.8886	0.643421
Rv1905c	aao	7.42091	0.431481
Rv1906c	Rv1906c	8.68839	0.407317
Rv1907c	Rv1907c	6.72339	0.511633
Rv1908c	katG	8.37791	0.776593
Rv1909c	furA	6.93873	0.774915
Rv1910c	Rv1910c	6.37617	0.406342
Rv1911c	lppC	7.82626	0.404569
Rv1912c	fadB5	6.01703	0.611974
Rv1913	Rv1913	5.60536	0.495029
Rv1914c	Rv1914c	6.03026	0.518082
Rv1915	aceAa	7.94408	0.338657
Rv1916	aceAb	7.24949	0.506769
Rv1917c	PPE34	4.83807	0.577884
Rv1918c	PPE35	6.23354	0.511911
Rv1919c	Rv1919c	8.15732	0.621453
Rv1920	Rv1920	6.17887	0.445442
Rv1921c	lppF	5.05892	0.484815
Rv1922	Rv1922	5.89185	0.504858
Rv1923	lipD	7.40494	0.369934
Rv1924c	Rv1924c	7.63484	0.4952
Rv1925	fadD31	9.86853	0.473592
Rv1926c	mpt63	9.22678	0.496943
Rv1927	Rv1927	6.44207	0.497051
Rv1928c	Rv1928c	5.76169	0.522227
Rv1929c	Rv1929c	7.00596	0.644004
Rv1930c	Rv1930c	3.64358	0.570941
Rv1931c	Rv1931c	4.62812	0.514644
Rv1932	tpx	8.422	0.662979
Rv1933c	fadE18	6.8164	0.58677
Rv1934c	fadE17	4.4162	0.603695
Rv1935c	echA13	3.9461	0.562587
Rv1936	Rv1936	4.75737	0.564829
Rv1937	Rv1937	5.21399	0.530781
Rv1938	ephB	4.28783	0.478627
Rv1939	Rv1939	4.62958	0.479712
Rv1940	ribA1	4.94829	0.550563
Rv1941	Rv1941	7.34537	0.468661
Rv1942c	mazF5	7.25393	0.437483
Rv1943c	mazE5	6.46898	0.464561
Rv1944c	Rv1944c	5.40252	0.441818
Rv1945	Rv1945	6.09382	0.611554
Rv1946c	lppG	6.88794	0.560548
Rv1947	Rv1947	6.50043	0.680165
Rv1948c	Rv1948c	6.25664	0.527197
Rv1950c	Rv1950c	6.6967	0.556712
Rv1951c	Rv1951c	5.90978	0.591328
Rv1952	vapB14	6.55171	0.534476
Rv1953	vapC14	5.9632	0.428942
Rv1954c	Rv1954c	8.23081	0.852514
Rv1955	higB	6.68321	0.744066
Rv1956	higA	6.34905	0.582996
Rv1957	Rv1957	6.29323	0.560161
Rv1958c	Rv1958c	6.34823	0.486984
Rv1959c	parE1	6.63393	0.609534
Rv1960c	parD1	6.55851	0.651362
Rv1961	Rv1961	5.66152	0.403135
Rv1962c	vapC35	6.80358	0.354235
Rv1962A	vapB35	6.53564	0.489657
Rv1963c	mce3R	5.36057	0.441271
Rv1964	yrbE3A	4.57399	0.613258
Rv1965	yrbE3B	3.95257	0.618979
Rv1966	mce3A	3.71324	0.646164
Rv1967	mce3B	3.55764	0.677447
Rv1968	mce3C	3.34301	0.734522
Rv1969	mce3D	3.72914	0.696968
Rv1970	lprM	3.80675	0.651832
Rv1971	mce3F	3.78581	0.687402
Rv1972	Rv1972	3.8117	0.644664
Rv1973	Rv1973	3.91484	0.590503
Rv1974	Rv1974	4.22812	0.547404
Rv1975	Rv1975	5.19439	0.520823
Rv1976c	Rv1976c	6.55793	0.46976
Rv1977	Rv1977	6.42937	0.411033
Rv1978	Rv1978	6.31868	0.403505
Rv1979c	Rv1979c	7.36816	0.574589
Rv1980c	mpt64	9.48303	0.646107
Rv1981c	nrdF1	7.97671	0.60716
Rv1982c	vapC36	6.97444	0.710459
Rv1982A	vapB36	7.51764	0.914634
Rv1983	PE_PGRS35	6.38975	0.413433
Rv1984c	cfp21	6.87029	0.512107
Rv1985c	Rv1985c	5.97756	0.51625
Rv1986	Rv1986	6.29824	0.593033
Rv1987	Rv1987	8.77097	0.675727
Rv1988	erm(37)	7.59983	0.457731
Rv1989c	Rv1989c	7.08288	0.564621
Rv1990c	Rv1990c	7.12397	0.568857
Rv1991c	mazF6	6.42751	0.440993
Rv1991A	mazE6	6.40104	0.537343
Rv1992c	ctpG	6.40807	0.664992
Rv1993c	Rv1993c	6.63818	0.896307
Rv1994c	cmtR	6.78486	0.85705
Rv1995	Rv1995	4.8381	0.829445
Rv1996	Rv1996	7.60229	1.99299
Rv1997	ctpF	5.37928	1.54471
Rv1998c	Rv1998c	6.21843	0.774053
Rv1999c	Rv1999c	3.75132	0.879704
Rv2000	Rv2000	5.12516	0.685571
Rv2001	Rv2001	5.66963	0.606051
Rv2002	fabG3	6.46321	0.498154
Rv2003c	Rv2003c	6.06068	0.797434
Rv2004c	Rv2004c	6.33621	1.17321
Rv2005c	Rv2005c	7.23189	1.20544
Rv2006	otsB1	6.4881	0.913775
Rv2007c	fdxA	8.65741	2.29597
Rv2008c	Rv2008c	4.88264	0.63849
Rv2009	vapB15	7.91335	0.868497
Rv2010	vapC15	8.11896	0.786957
Rv2011c	Rv2011c	6.08066	0.773559
Rv2012	Rv2012	5.39519	0.734558
Rv2015c	Rv2015c	6.71116	0.525274
Rv2016	Rv2016	6.45778	0.687369
Rv2017	Rv2017	5.518	0.681784
[truncated: 1,884 more rows]
