# Supplementary material for: Predicting fitness in Mycobacterium tuberculosis with transcriptional regulatory network-informed interpretable machine learning
Source: Front Tuberc. Author manuscript; Available in PMC 2025 Jul 17. (PMC12269550; doi:10.3389/ftubr.2025.1500899)
Supplement: Table S5 [file NIHMS2089678-supplement-Table_S5.xlsx]

## Sheet: (A) Named ≥3 annotations
Supplementary Table 5 TF Gene Ontology assignments. GO enrichment for each transcriptional program regulated by each TF inferred by our aggregate TRN. (A) Annotated functions and a summary of GO enrichments found for targets from selected TFs. All TFs with at least 3 significant GO enrichment terms and a non-locus gene name in Mycobrowser [40]. 45 TFs meet these criteria. These data validate the …
				Inferred Regulon GO Annots. (FDR <0.05)
Regulator	Name	Mycobrowser product and function information	Specificity	Count	Summary	Match
Rv0353	hspR	Probable MerR family heat shock protein transcriptional repressor. Involved in repression of heat shock proteins. Binds to three inverted repeats in the promoter region of the DnaK operon. Induced by heat shock.	best	15	heat and stress response, protein refolding	best
Rv1657	argR	Probable arginine repressor (AHRC). Regulates arginine synthesis genes.	best	5	cobalamin, nucleobase, arginine synthesis	best
Rv2215	dlaT	Dihydrolipoamide acyltransferase, component of pyruvate dehydrogenase. Involved in TCA cycle; converts pyruvate to acetyl-CoA and CO2. Also involved in defense against oxidative stress.	best	45	TCA cycle, respiration, gluconeogenesis, ROS response	best
Rv2359	zur	Probable zinc uptake regulation protein. Acts as a global negative controlling element, with Zn(2+) binds operator of repressed genes.	best	6	starvation response, ETC; translation repression	ok
Rv2374c	hrcA	Probable heat shock protein transcriptional repressor. Involved in repression of class I heat shock proteins. Prevents heat-shock induction of these operons.	best	12	primary metabolism, translation termination	poor
Rv2610c	pimA	Alpha-mannosyltransferase. Involved in the first mannosylation step in phosphatidylinositol mannoside synthesis (transfer of mannose residues onto PI).	best	42	amino acid synthesis, respiration, cell wall formation	ok
Rv2720	lexA	Repressor. Represses genes involved in nucleotide excision repair and SOS response. Binds 14 bp palindromic sequence.	best	10	DNA repair	good
Rv3301c	phoY1	Probable transcriptional regulatory protein PhoU-homolog 1. Involved in regulation of active transport of inorganic phosphate across the membrane.	best	6	respiration	good
Rv3417c	groEL1	60 kDa chaperonin 1 (protein CPN60-1). Prevents misfolding, promotes refolding and proper assembly of unfolded polypeptides generated under stress conditions.	best	15	heat and ROS response, protein refolding, Arg synthesis	best
Rv3574	kstR	Transcriptional regulatory protein (probably TetR-family). Involved in transcriptional mechanism. Predicted to control regulon involved in lipid metabolism.	best	10	cholesterol metabolism, lipid synthesis	best
Rv0491	regX3	Possible antitoxin.	distinct	3	RNA processing	ok
Rv0599c	vapB27	Possible antitoxin.	distinct	6	growth regulation, toxin sequestration	best
Rv0608	vapB28	Possible antitoxin.	distinct	6	growth regulation, toxin sequestration	best
Rv0623	vapB30	Possible antitoxin.	distinct	9	growth regulation, toxin sequestration, RNase activity	best
Rv1560	vapB11	Possible antitoxin.	distinct	12	growth regulation, nuclease activity	best
Rv2009	vapB15	Antitoxin.	distinct	9	growth regulation, RNase activity, gene expression regulation	best
Rv2760c	vapB42	Possible antitoxin.	distinct	5	DNA repair	ok
Rv0054	ssb	Single-strand binding, helix-destabilizing protein. Essential for replication of chromosome, involved in DNA recombination and repair.	good	10	translation	poor
Rv1221	sigE	Alternative RNAP sigma factor. Initiation factor, promoting RNAP attachment at specific sites. Likely regulated by SigH/Rv3223c. Seems to regulate heat-shock response.	good	9	respiration and ETC suppressor	poor
Rv2710	sigB	RNAP sigma factor. Initiation factor, promoting RNAP attachment at specific sites. Implicated in stationary phase and general stress resistance. Likely regulated by SigH/Rv3223c and SigE/Rv1221. Seems to regulate KatG/Rv1908c and heat-shock response.	good	9	heat and ROS response, protein refolding	best
Rv2986c	hupB	DNA-binding protein HU homolog (histone-like protein). Stabilizes DNA and prevents its denaturation under extreme environmental conditions.	good	16	translation and cell division; fatty acid synthesis repression	poor
Rv3692	moxR2	Probable methanol dehydrogenase transcriptional regulatory protein. Involved in transcriptional mechanism; regulates methanol dehydrogenase.	good	20	cell wall and capsule formation, glutamine metabolism	poor
Rv1027c	kdpE	Probable transcriptional regulatory protein. Member of the two-component regulatory system KDPD/KDPE involved in the regulation of the KDP operon.	ok	4	potassium transport, virus response	-
Rv1379	pyrR	Probable pyrimidine operon regulatory protein. Binds to conserved sequence in PYR operon mRNA and promotes transcription termination.	ok	12	translation, amino acid synthesis	-
Rv2703	sigA	RNAP sigma factor (sigma-A). Initiation factor, promoting RNAP attachment at specific sites. Primary sigma-factor of Mtb. Implicated in housekeeping regulons.	ok	25	translation and protein transport, transcription	-
Rv3082c	virS	AraC/XylS family host interaction-regulating transcriptional regulator. May have a role in the regulation of proteins necessary for host interaction.	ok	3	cholesterol catabolism	-
Rv3597c	lsr2	Iron-regulated H-NS-like protein. Dominant T-cell antigen and possibly stimulates lymphoproliferation. Has DNA-bridging activity.	ok	5	translation	-
Rv0019c	fhaB	Conserved protein with FHA domain. Involved in signal transduction.	poor	13	synthesis	-
Rv0020c	fhaA	Conserved protein with FHA domain. Involved in signal transduction.	poor	19	cell division, growth, synthesis	-
Rv0165c	mce1R	Probable GntR-family transcriptional regulatory protein. Involved in transcriptional mechanism.	poor	9	respiration, ETC	-
Rv0182c	sigG	Probable RNAP ECF type sigma factor. Initiation factor, promoting RNAP attachment at specific sites.	poor	20	SOS response, DNA synthesis and repair	-
Rv2069	sigC	RNAP ECF type sigma factor. Involved in promoter recognition, transcription initiation.	poor	17	respiration, ETC, proteolysis, sulfur transport	-
Rv3219	whiB1	WhiB-like transcriptional regulatory protein. Contains [4FE-4S]2+ cluster. Involved in transcriptional mechanism.	poor	17	translation	-
Rv3246c	mtrA	Two component sensory transduction transcriptional regulatory protein. Transcriptional activator part of a two component regulatory system.	poor	8	cell division, lipase activity, host interaction	-
Rv3414c	sigD	Probable alternative RNAP sigma-D factor. Initiation factor, promoting RNAP attachment at specific sites.	poor	11	cell wall formation, host interaction	-
Rv3416	whiB3	WhiB-like transcriptional regulatory protein. Contains [4FE-4S] cluster. Involved in transcriptional mechanism (growth phase-dependent).	poor	4	ETC repression, Fe-S binding	-
Rv3852	hns	Possible histone-like protein.	poor	6	TCA cycle, cell wall synthesis	-
Rv3862c	whiB6	Possible WhiB-like transcriptional regulatory protein. Involved in transcriptional mechanism.	poor	8	type VII secretion system, PDIM synthesis and usage, lipid synthesis	-
Rv2745c	clgR	Transcriptional regulatory protein.	worst	7	heat and ROS response, protein refolding	-

## Sheet: (B) Other ≥3 annotations
			Inferred Regulon GO Annots. (FDR <0.05)
Regulator	Mycobrowser product and function information	Specificity	Count	Summary
Rv0232	Probable TetR/AcrR-family transcriptional regulatory protein. Involved in transcriptional mechanism.	poor	14	respiration, ETC, acid response, host interaction, lipid metabolism
Rv0339c	Possible transcriptional regulatory protein. Could be involved in transcriptional mechanism.	poor	28	DNA repair, cell wall formation
Rv0485	Possible transcriptional regulatory protein. Possibly involved in transcriptional mechanism.	poor	8	PDIM synthesis, general biosynthesis, host interaction repression
Rv0576	Probable ArsR-family transcriptional regulatory protein. Involved in transcriptional mechanism.	poor	4	DNA repair
Rv0653c	Possible TetR-family transcriptional regulatory protein. Involved in transcriptional mechanism.	poor	10	translation, DNA repair
Rv0792c	Probable GntR-family transcriptional regulatory protein. Involved in transcriptional mechanism.	poor	6	sulfur usage
Rv0818	Transcriptional regulatory protein. Involved in transcriptional mechanism.	poor	3	dicarboxylic acid and aromatic amino acid synthesis
Rv0823c	Possible transcriptional regulatory protein. Thought to be involved in transcriptional mechanism.	poor	22	RNA processing, translation, Fe-S binding; ROS response repression
Rv0891c	Possible transcriptional regulatory protein. Thought to be involved in transcriptional mechanism.	poor	3	PDIM synthesis and usage
Rv1176c	Conserved hypothetical protein. Function unknown.	worst	7	translation, cell wall and capsule formation
Rv1460	Probable transcriptional regulatory protein. Involved in transcriptional mechanism.	poor	7	respiration repression
Rv1626	Probable two-component system transcriptional regulator. Sensor part of a two component regulatory system.	poor	17	respiration, ETC
Rv1719	Probable transcriptional regulatory protein. Involved in transcriptional mechanism.	poor	8	DNA repair, fatty acid synthesis
Rv1816	Possible transcriptional regulatory protein. Involved in transcriptional mechanism.	poor	4	ETC
Rv1828	Conserved protein. Function unknown.	worst	7	respiration, transmembrane transport
Rv1830	Conserved hypothetical protein. Function unknown.	worst	7	cell wall formation, cell division
Rv2034	ArsR repressor protein. Involved in transcriptional regulation.	ok	4	respiration repression
Rv2160A	Conserved hypothetical protein. Function unknown.	worst	4	PDIM synthesis repression
Rv2258c	Possible transcriptional regulatory protein. Possibly involved in transcriptional regulation.	poor	35	translation, glycolysis, lipid metabolism, amino acid and carbohydrate synthesis
Rv2478c	Conserved hypothetical protein. Function unknown.	worst	6	PDIM and fatty acid synthesis
Rv2488c	Probable LuxR-family transcriptional regulatory protein. Involved in transcriptional mechanism.	poor	4	DNAse activity
Rv2640c	Possible ArsR-family transcriptional regulatory protein. Involved in transcriptional mechanism.	poor	7	respiration and ETC repression
Rv3050c	Probable AsnC-family transcriptional regulatory protein. Involved in transcriptional mechanism.	poor	9	growth regulation, RNAse activity
Rv3095	Hypothetical transcriptional regulatory protein. Function unknown. Could be involved in regulatory mechanism.	poor	11	PDIM and fatty acid synthesis, cell wall formation
Rv3295	Probable TetR-family transcriptional regulatory protein. Involved in transcriptional mechanism.	poor	9	respiration, ETC, host interaction
Rv3557c	TetR-family transcriptional regulatory protein. Involved in transcriptional mechanism.	poor	4	cholesterol catabolism
Rv3583c	Possible transcription factor. Involved in transcriptional mechanism.	poor	7	translation control
Rv3840	Possible transcriptional regulatory protein. Supposedly involved in transcriptional mechanism.	poor	3	iron response repression

## Sheet: (C) All GO enrichments
Regulator	Direction	namespace	enrichment	name	p_uncorrected	p_fdr_tsbky	study_count	study_n	pop_count	pop_n	proportion_in_study	proportion_in_pop	depth	level	GO
Rv0019c	up	biological_process	e	tRNA processing	7.798e-06	0.00186347	6	67	30	3984	0.0895522	0.00753012	7	4	GO:0008033
Rv0019c	up	biological_process	e	threonine biosynthetic process	4.43985e-05	0.00668024	3	67	5	3984	0.0447761	0.00125502	10	6	GO:0009088
Rv0019c	up	biological_process	e	homoserine biosynthetic process	0.000278669	0.028302	2	67	2	3984	0.0298507	0.000502008	10	6	GO:0009090
Rv0019c	up	biological_process	e	pyrimidine nucleoside diphosphate biosynthetic process	0.000278669	0.028302	2	67	2	3984	0.0298507	0.000502008	8	6	GO:0009139
Rv0019c	up	biological_process	e	protein metabolic process	0.000347111	0.0320771	12	67	229	3984	0.179104	0.0574799	3	3	GO:0019538
Rv0019c	up	biological_process	e	tryptophan biosynthetic process	0.00035532	0.0320771	3	67	9	3984	0.0447761	0.00225904	8	5	GO:0000162
Rv0019c	up	cellular_component	e	cytoplasm	1.55183e-06	0.000525354	23	67	483	3984	0.343284	0.121235	2	2	GO:0005737
Rv0019c	up	cellular_component	e	ribonucleoprotein complex	0.000484467	0.0382677	6	67	61	3984	0.0895522	0.0153112	2	2	GO:1990904
Rv0019c	up	molecular_function	e	binding	0.00023499	0.0265176	42	67	1611	3984	0.626866	0.404367	1	1	GO:0005488
Rv0019c	up	molecular_function	e	zinc ion binding	0.000558372	0.0412429	7	67	87	3984	0.104478	0.0218373	7	7	GO:0008270
Rv0019c	up	molecular_function	e	rRNA binding	0.00060808	0.0441124	5	67	42	3984	0.0746269	0.0105422	5	5	GO:0019843
Rv0019c	both	biological_process	e	tryptophan biosynthetic process	0.00012304	0.0491917	3	47	9	3984	0.0638298	0.00225904	8	5	GO:0000162
Rv0019c	both	biological_process	e	pyrimidine nucleoside diphosphate biosynthetic process	0.000136247	0.0491917	2	47	2	3984	0.0425532	0.000502008	8	6	GO:0009139
Rv0020c	up	biological_process	e	amino acid metabolic process	7.75793e-05	0.0157825	14	94	183	3984	0.148936	0.0459337	3	3	GO:0006520
Rv0020c	up	biological_process	e	regulation of biological quality	0.000108705	0.0188407	7	94	48	3984	0.0744681	0.0120482	2	2	GO:0065008
Rv0020c	up	biological_process	e	regulation of growth rate	0.000122957	0.0192417	3	94	5	3984	0.0319149	0.00125502	4	4	GO:0040009
Rv0020c	up	biological_process	e	organonitrogen compound biosynthetic process	0.000282714	0.0350851	22	94	426	3984	0.234043	0.106928	3	3	GO:1901566
Rv0020c	up	biological_process	e	cellular biosynthetic process	0.000300539	0.0350851	27	94	580	3984	0.287234	0.145582	3	3	GO:0044249
Rv0020c	up	biological_process	e	proteolysis	0.000359346	0.0374895	8	94	76	3984	0.0851064	0.0190763	4	4	GO:0006508
Rv0020c	up	biological_process	e	peptidoglycan metabolic process	0.000388494	0.0395172	6	94	42	3984	0.0638298	0.0105422	5	5	GO:0000270
Rv0020c	up	biological_process	e	cell division	0.000420167	0.0407036	5	94	28	3984	0.0531915	0.00702811	2	2	GO:0051301
Rv0020c	up	biological_process	e	division septum assembly	0.000550911	0.0457453	2	94	2	3984	0.0212766	0.000502008	6	5	GO:0000917
Rv0020c	up	cellular_component	e	peptidoglycan-based cell wall	7.92277e-09	9.68476e-06	39	94	667	3984	0.414894	0.16742	4	4	GO:0009274
Rv0020c	up	cellular_component	e	plasma membrane	9.52111e-09	9.68476e-06	64	94	1546	3984	0.680851	0.388052	3	3	GO:0005886
Rv0020c	up	cellular_component	e	cytosol	8.13007e-07	0.00027566	33	94	589	3984	0.351064	0.147841	2	2	GO:0005829
Rv0020c	up	cellular_component	e	extracellular region	0.000348833	0.0374895	21	94	401	3984	0.223404	0.100653	2	2	GO:0005576
Rv0020c	up	molecular_function	e	protein binding	2.77701e-05	0.00706185	21	94	340	3984	0.223404	0.0853414	2	2	GO:0005515
Rv0020c	up	molecular_function	e	transferase activity	5.80828e-05	0.0133554	30	94	612	3984	0.319149	0.153614	2	2	GO:0016740
Rv0020c	up	molecular_function	e	sulfur compound binding	0.000291922	0.0350851	5	94	26	3984	0.0531915	0.0065261	2	2	GO:1901681
Rv0020c	up	molecular_function	e	catalytic activity, acting on a protein	0.000356921	0.0374895	12	94	162	3984	0.12766	0.0406627	2	2	GO:0140096
Rv0020c	up	molecular_function	e	acetyl-CoA C-acetyltransferase activity	0.000550911	0.0457453	2	94	2	3984	0.0212766	0.000502008	7	7	GO:0003985
Rv0020c	up	molecular_function	e	ATP binding	0.000605199	0.0492481	19	94	354	3984	0.202128	0.0888554	8	5	GO:0005524
Rv0022c	up	biological_process	p	biological_process	6.96161e-06	0.0283316	35	103	2236	3984	0.339806	0.561245	0	0	GO:0008150
Rv0022c	up	molecular_function	p	molecular_function	1.3756e-05	0.0283316	45	103	2577	3984	0.436893	0.646837	0	0	GO:0003674
Rv0043c	down	biological_process	e	defense response to virus	1.1913e-08	2.4517e-05	4	14	9	3984	0.285714	0.00225904	7	4	GO:0051607
Rv0054	up	biological_process	e	translation	2.91125e-21	5.93785e-18	30	148	94	3984	0.202703	0.0235944	5	4	GO:0006412
Rv0054	up	cellular_component	e	ribosome	8.51809e-20	1.15825e-16	24	148	60	3984	0.162162	0.0150602	5	5	GO:0005840
Rv0054	up	cellular_component	e	cytosolic large ribosomal subunit	7.49637e-09	1.52898e-06	10	148	25	3984	0.0675676	0.0062751	5	5	GO:0022625
Rv0054	up	cellular_component	e	small ribosomal subunit	3.48328e-08	6.1779e-06	9	148	22	3984	0.0608108	0.00552209	4	4	GO:0015935
Rv0054	up	cellular_component	e	peptidoglycan-based cell wall	0.000174645	0.0197895	43	148	667	3984	0.290541	0.16742	4	4	GO:0009274
Rv0054	up	molecular_function	e	structural constituent of ribosome	2.58439e-19	2.6356e-16	23	148	56	3984	0.155405	0.0140562	2	2	GO:0003735
Rv0054	up	molecular_function	e	rRNA binding	7.26584e-12	1.85245e-09	15	148	42	3984	0.101351	0.0105422	5	5	GO:0019843
Rv0054	up	molecular_function	e	tRNA binding	1.89956e-06	0.000258293	8	148	25	3984	0.0540541	0.0062751	5	5	GO:0000049
Rv0054	up	molecular_function	e	(3R)-hydroxyacyl-[acyl-carrier-protein] dehydratase activity	0.000475624	0.0485047	3	148	5	3984	0.0202703	0.00125502	5	5	GO:0019171
Rv0054	up	molecular_function	e	fibronectin binding	0.000475624	0.0485047	3	148	5	3984	0.0202703	0.00125502	3	3	GO:0001968
Rv0081	up	biological_process	e	response to hypoxia	2.08189e-14	8.56249e-11	13	45	59	3984	0.288889	0.0148092	5	3	GO:0001666
Rv0081	up	cellular_component	e	peptidoglycan-based cell wall	5.29335e-07	0.000331161	22	45	667	3984	0.488889	0.16742	4	4	GO:0009274
Rv0165c	up	biological_process	e	cellular respiration	5.74719e-07	0.000180294	8	164	20	3984	0.0487805	0.00502008	5	5	GO:0045333
Rv0165c	up	biological_process	e	ATP synthesis coupled electron transport	2.18676e-06	0.000594536	5	164	7	3984	0.0304878	0.00175703	6	6	GO:0042773
Rv0165c	up	biological_process	e	electron transport coupled proton transport	0.000265827	0.0318851	3	164	4	3984	0.0182927	0.00100402	9	7	GO:0015990
Rv0165c	up	biological_process	e	transport	0.000318605	0.0371239	24	164	269	3984	0.146341	0.0675201	3	3	GO:0006810
Rv0165c	up	cellular_component	e	respiratory chain complex I	1.11426e-07	4.54417e-05	5	164	5	3984	0.0304878	0.00125502	5	4	GO:0045271
Rv0165c	up	cellular_component	e	plasma membrane	5.59973e-06	0.00126871	92	164	1546	3984	0.560976	0.388052	3	3	GO:0005886
Rv0165c	up	molecular_function	e	quinone binding	2.59055e-18	1.05648e-14	14	164	16	3984	0.0853659	0.00401606	3	3	GO:0048038
Rv0165c	up	molecular_function	e	NADH dehydrogenase (ubiquinone) activity	1.40268e-11	1.14408e-08	9	164	11	3984	0.054878	0.00276104	6	2	GO:0008137
Rv0165c	up	molecular_function	e	NADH:ubiquinone reductase (non-electrogenic) activity	1.90985e-08	8.65416e-06	7	164	10	3984	0.0426829	0.00251004	5	5	GO:0050136
Rv0182c	up	biological_process	e	DNA biosynthetic process	4.04197e-06	0.000630571	6	129	15	3984	0.0465116	0.00376506	6	5	GO:0071897
Rv0182c	up	biological_process	e	SOS response	7.28962e-06	0.00105599	5	129	10	3984	0.0387597	0.00251004	5	5	GO:0009432
Rv0182c	up	biological_process	e	double-strand break repair	1.30182e-05	0.00165012	5	129	11	3984	0.0387597	0.00276104	7	6	GO:0006302
Rv0182c	up	biological_process	e	nucleotide-excision repair	3.40639e-05	0.0032461	4	129	7	3984	0.0310078	0.00175703	7	6	GO:0006289
Rv0182c	up	biological_process	e	recombinational repair	0.000189413	0.0155697	4	129	10	3984	0.0310078	0.00251004	7	6	GO:0000725
Rv0182c	up	biological_process	e	DNA integration	0.000201006	0.0159098	5	129	18	3984	0.0387597	0.00451807	6	5	GO:0015074
Rv0182c	up	biological_process	e	regulation of DNA metabolic process	0.000617657	0.0404082	3	129	6	3984	0.0232558	0.00150602	6	5	GO:0051052
Rv0182c	up	cellular_component	e	excinuclease repair complex	1.05039e-06	0.000177523	4	129	4	3984	0.0310078	0.00100402	5	4	GO:0009380
Rv0182c	up	cellular_component	e	Holliday junction resolvase complex	3.31873e-05	0.0032461	3	129	3	3984	0.0232558	0.000753012	5	5	GO:0048476
Rv0182c	up	molecular_function	e	DNA strand exchange activity	2.72808e-08	6.50912e-06	6	129	8	3984	0.0465116	0.00200803	4	4	GO:0000150
Rv0182c	up	molecular_function	e	ATP-dependent activity, acting on DNA	5.04628e-06	0.000758091	7	129	23	3984	0.0542636	0.00577309	4	2	GO:0008094
Rv0182c	up	molecular_function	e	DNA-directed DNA polymerase activity	1.30182e-05	0.00165012	5	129	11	3984	0.0387597	0.00276104	6	5	GO:0003887
Rv0182c	up	molecular_function	e	ATP binding	2.04362e-05	0.00250267	27	129	354	3984	0.209302	0.0888554	8	5	GO:0005524
Rv0182c	up	molecular_function	e	damaged DNA binding	2.17393e-05	0.00250267	5	129	12	3984	0.0387597	0.00301205	5	5	GO:0003684
Rv0182c	up	molecular_function	e	excinuclease ABC activity	3.31873e-05	0.0032461	3	129	3	3984	0.0232558	0.000753012	7	6	GO:0009381
Rv0182c	up	molecular_function	e	3'-5' exonuclease activity	3.44125e-05	0.0032461	5	129	13	3984	0.0387597	0.00326305	6	6	GO:0008408
Rv0182c	up	molecular_function	e	helicase activity	8.54565e-05	0.00737499	6	129	24	3984	0.0465116	0.0060241	3	2	GO:0004386
Rv0182c	up	molecular_function	e	zinc ion binding	9.21109e-05	0.00778366	11	129	87	3984	0.0852713	0.0218373	7	7	GO:0008270
Rv0182c	up	molecular_function	e	ATP hydrolysis activity	0.000393401	0.0279946	12	129	119	3984	0.0930233	0.0298695	7	7	GO:0016887
Rv0182c	up	molecular_function	e	hydrolase activity, acting on glycosyl bonds	0.000768983	0.0495097	6	129	35	3984	0.0465116	0.00878514	3	3	GO:0016798
Rv0232	up	biological_process	e	response to acidic pH	4.51187e-08	2.63606e-05	6	61	15	3984	0.0983607	0.00376506	4	4	GO:0010447
Rv0232	up	biological_process	e	proton transmembrane transport	7.56968e-05	0.0168874	5	61	30	3984	0.0819672	0.00753012	7	5	GO:1902600
Rv0232	up	biological_process	e	biological process involved in interaction with host	7.84547e-05	0.0168874	14	61	288	3984	0.229508	0.0722892	3	3	GO:0051701
Rv0232	up	biological_process	e	cellular respiration	0.000200692	0.0315684	4	61	20	3984	0.0655738	0.00502008	5	5	GO:0045333
Rv0232	up	biological_process	e	lipid metabolic process	0.000334367	0.0455826	15	61	371	3984	0.245902	0.0931225	3	3	GO:0006629
Rv0232	up	cellular_component	e	respiratory chain complex I	3.34319e-05	0.0105176	3	61	5	3984	0.0491803	0.00125502	5	4	GO:0045271
Rv0232	up	molecular_function	e	quinone binding	2.20412e-11	8.41255e-08	8	61	16	3984	0.131148	0.00401606	3	3	GO:0048038
Rv0232	up	molecular_function	e	NADH:ubiquinone reductase (non-electrogenic) activity	1.69402e-07	8.66015e-05	5	61	10	3984	0.0819672	0.00251004	5	5	GO:0050136
Rv0232	up	molecular_function	e	CoA-ligase activity	9.2638e-06	0.0040603	5	61	20	3984	0.0819672	0.00502008	4	4	GO:0016405
Rv0232	up	molecular_function	e	NADH dehydrogenase (ubiquinone) activity	1.51583e-05	0.00516612	4	61	11	3984	0.0655738	0.00276104	6	2	GO:0008137
Rv0232	up	molecular_function	e	glycerol-3-phosphate O-acyltransferase activity	0.000230649	0.0349369	2	61	2	3984	0.0327869	0.000502008	6	6	GO:0004366
Rv0232	both	molecular_function	e	quinone binding	6.27241e-06	0.015658	3	10	16	3984	0.3	0.00401606	3	3	GO:0048038
Rv0232	both	molecular_function	e	NADH dehydrogenase activity	7.60643e-06	0.015658	3	10	17	3984	0.3	0.00426707	4	4	GO:0003954
Rv0232	both	molecular_function	e	oxidoreductase activity, acting on NAD(P)H, quinone or similar compound as acceptor	1.47988e-05	0.0203092	3	10	21	3984	0.3	0.00527108	4	4	GO:0016655
Rv0238	up	molecular_function	e	RNA nuclease activity	2.00194e-07	0.000824418	11	84	72	3984	0.130952	0.0180723	5	4	GO:0004540
Rv0273c	up	biological_process	e	ergothioneine biosynthesis from histidine via gamma-glutamyl-hercynylcysteine sulfoxide	3.07535e-05	0.0389535	3	80	4	3984	0.0375	0.00100402	9	4	GO:0052704
Rv0273c	up	biological_process	e	glucan catabolic process	7.57693e-05	0.0389535	3	80	5	3984	0.0375	0.00125502	6	5	GO:0009251
Rv0302	up	molecular_function	e	RNA nuclease activity	3.65899e-06	0.0150758	13	159	72	3984	0.081761	0.0180723	5	4	GO:0004540
Rv0339c	up	biological_process	e	DNA duplex unwinding	2.93821e-08	5.09984e-06	9	217	16	3984	0.0414747	0.00401606	8	8	GO:0032508
Rv0339c	up	biological_process	e	peptidoglycan biosynthetic process	7.73073e-06	0.000642955	10	217	34	3984	0.0460829	0.00853414	7	5	GO:0009252
Rv0339c	up	biological_process	e	'de novo' UMP biosynthetic process	0.000263206	0.012218	4	217	7	3984	0.0184332	0.00175703	11	8	GO:0044205
Rv0339c	up	biological_process	e	tetrahydrofolate biosynthetic process	0.000263206	0.012218	4	217	7	3984	0.0184332	0.00175703	6	6	GO:0046654
Rv0339c	up	biological_process	e	tRNA modification	0.000495687	0.020958	6	217	20	3984	0.0276498	0.00502008	8	5	GO:0006400
Rv0339c	up	biological_process	e	regulation of cell shape	0.000547002	0.0220574	8	217	36	3984	0.0368664	0.00903614	6	3	GO:0008360
Rv0339c	up	biological_process	e	catabolic process	0.000576401	0.0230105	28	217	263	3984	0.129032	0.0660141	2	2	GO:0009056
Rv0339c	up	biological_process	e	double-strand break repair via homologous recombination	0.000612222	0.0237287	3	217	4	3984	0.0138249	0.00100402	8	7	GO:0000724
Rv0339c	up	biological_process	e	alpha-glucan metabolic process	0.000612222	0.0237287	3	217	4	3984	0.0138249	0.00100402	6	5	GO:0030978
Rv0339c	up	biological_process	e	DNA biosynthetic process	0.000877005	0.0327205	5	217	15	3984	0.0230415	0.00376506	6	5	GO:0071897
Rv0339c	up	biological_process	e	carbohydrate metabolic process	0.000886058	0.0327522	18	217	142	3984	0.0829493	0.0356426	3	3	GO:0005975
Rv0339c	up	biological_process	e	nucleobase-containing compound biosynthetic process	0.000918381	0.0336355	19	217	158	3984	0.0875576	0.0396586	4	3	GO:0034654
Rv0339c	up	biological_process	e	folic acid biosynthetic process	0.00146901	0.0476783	3	217	5	3984	0.0138249	0.00125502	8	4	GO:0046656
Rv0339c	up	cellular_component	e	cytosol	2.6701e-06	0.000253793	58	217	589	3984	0.267281	0.147841	2	2	GO:0005829
Rv0339c	up	cellular_component	e	plasma membrane	2.93708e-05	0.00202157	114	217	1546	3984	0.525346	0.388052	3	3	GO:0005886
Rv0339c	up	cellular_component	e	exodeoxyribonuclease V complex	0.000159485	0.00837514	3	217	3	3984	0.0138249	0.000753012	3	3	GO:0009338
Rv0339c	up	molecular_function	e	ATP binding	2.00001e-11	1.33071e-08	51	217	354	3984	0.235023	0.0888554	8	5	GO:0005524
Rv0339c	up	molecular_function	e	ATP hydrolysis activity	1.67319e-05	0.00119278	19	217	119	3984	0.0875576	0.0298695	7	7	GO:0016887
Rv0339c	up	molecular_function	e	transferase activity	4.00621e-05	0.00266553	56	217	612	3984	0.258065	0.153614	2	2	GO:0016740
Rv0339c	up	molecular_function	e	exodeoxyribonuclease V activity	0.000159485	0.00837514	3	217	3	3984	0.0138249	0.000753012	8	7	GO:0008854
Rv0339c	up	molecular_function	e	DNA-directed DNA polymerase activity	0.00016154	0.00837514	5	217	11	3984	0.0230415	0.00276104	6	5	GO:0003887
Rv0339c	up	molecular_function	e	3'-5' DNA helicase activity	0.000263206	0.012218	4	217	7	3984	0.0184332	0.00175703	6	4	GO:0043138
Rv0339c	up	molecular_function	e	vitamin binding	0.000404869	0.0180398	13	217	82	3984	0.0599078	0.0205823	3	3	GO:0019842
Rv0339c	up	molecular_function	e	hydrolase activity, acting on carbon-nitrogen (but not peptide) bonds, in linear amides	0.000804378	0.0305825	8	217	38	3984	0.0368664	0.00953815	4	4	GO:0016811
Rv0339c	up	molecular_function	e	ligase activity, forming carbon-nitrogen bonds	0.00126456	0.0431113	9	217	50	3984	0.0414747	0.0125502	3	3	GO:0016879
Rv0339c	up	molecular_function	e	intramolecular transferase activity	0.00143256	0.0476576	6	217	24	3984	0.0276498	0.0060241	3	3	GO:0016866
Rv0339c	up	molecular_function	e	penicillin binding	0.00146901	0.0476783	3	217	5	3984	0.0138249	0.00125502	7	3	GO:0008658
Rv0339c	up	molecular_function	p	transcription regulator activity	0.00123101	0.0423647	0	217	132	3984	0	0.0331325	1	1	GO:0140110
Rv0348	up	biological_process	e	cell redox homeostasis	1.04774e-05	0.0143787	6	82	26	3984	0.0731707	0.0065261	3	3	GO:0045454
Rv0348	up	molecular_function	e	protein-disulfide reductase activity	3.18773e-05	0.0328101	4	82	10	3984	0.0487805	0.00251004	5	3	GO:0015035
Rv0353	up	biological_process	e	chaperone cofactor-dependent protein refolding	3.38831e-09	1.97556e-06	4	17	6	3984	0.235294	0.00150602	5	4	GO:0051085
Rv0353	up	biological_process	e	protein refolding	3.38831e-09	1.97556e-06	4	17	6	3984	0.235294	0.00150602	3	3	GO:0042026
Rv0353	up	biological_process	e	cellular response to superoxide	5.12942e-05	0.009246	2	17	3	3984	0.117647	0.000753012	8	7	GO:0071451
Rv0353	up	biological_process	e	cellular response to heat	5.12942e-05	0.009246	2	17	3	3984	0.117647	0.000753012	5	4	GO:0034605
Rv0353	up	biological_process	e	regulation of proteolysis	0.000254544	0.0335124	2	17	6	3984	0.117647	0.00150602	6	6	GO:0030162
Rv0353	up	biological_process	e	response to antibiotic	0.000266701	0.0340157	4	17	78	3984	0.235294	0.0195783	3	3	GO:0046677
Rv0353	up	biological_process	e	positive regulation of macromolecule biosynthetic process	0.00038835	0.0440275	3	17	35	3984	0.176471	0.00878514	7	6	GO:0010557
Rv0353	up	cellular_component	e	peptidoglycan-based cell wall	1.21143e-06	0.000440523	12	17	667	3984	0.705882	0.16742	4	4	GO:0009274
Rv0353	up	cellular_component	e	cytoplasm	5.21048e-05	0.009246	9	17	483	3984	0.529412	0.121235	2	2	GO:0005737
Rv0353	up	cellular_component	e	capsule	0.000102331	0.0160634	2	17	4	3984	0.117647	0.00100402	4	4	GO:0042603
Rv0353	up	molecular_function	e	unfolded protein binding	5.77162e-10	5.889e-07	5	17	12	3984	0.294118	0.00301205	3	3	GO:0051082
Rv0353	up	molecular_function	e	protein-folding chaperone binding	1.71411e-05	0.00437243	2	17	2	3984	0.117647	0.000502008	3	3	GO:0051087
Rv0353	up	molecular_function	e	heat shock protein binding	5.12942e-05	0.009246	2	17	3	3984	0.117647	0.000753012	3	3	GO:0031072
Rv0353	up	molecular_function	e	enzyme binding	0.000108468	0.0163962	3	17	23	3984	0.176471	0.00577309	3	3	GO:0019899
Rv0353	up	molecular_function	e	ATP-dependent protein folding chaperone	0.000355467	0.0439632	2	17	7	3984	0.117647	0.00175703	2	2	GO:0140662
Rv0452	up	molecular_function	e	catalytic activity	1.92148e-06	0.00791687	89	126	1988	3984	0.706349	0.498996	1	1	GO:0003824
Rv0485	up	biological_process	e	phthiocerol biosynthetic process	6.37025e-07	0.000871323	4	59	6	3984	0.0677966	0.00150602	8	4	GO:0097040
Rv0485	up	biological_process	e	phenolic phthiocerol biosynthetic process	3.02214e-05	0.0155013	3	59	5	3984	0.0508475	0.00125502	6	4	GO:0097041
Rv0485	up	biological_process	e	cellular biosynthetic process	4.212e-05	0.0171049	21	59	580	3984	0.355932	0.145582	3	3	GO:0044249
Rv0485	up	biological_process	e	cysteine biosynthetic process from serine	0.000103557	0.0303527	3	59	7	3984	0.0508475	0.00175703	11	6	GO:0006535
Rv0485	up	biological_process	e	carboxylic acid metabolic process	0.0001875	0.0452581	15	59	365	3984	0.254237	0.0916165	5	5	GO:0019752
Rv0485	up	cellular_component	e	polyketide synthase complex	0.000103557	0.0303527	3	59	7	3984	0.0508475	0.00175703	3	3	GO:0034081
Rv0485	up	molecular_function	e	vitamin binding	0.000173877	0.0452581	7	59	82	3984	0.118644	0.0205823	3	3	GO:0019842
Rv0485	down	biological_process	e	biological process involved in interaction with host	1.56384e-05	0.0322003	8	18	288	3984	0.444444	0.0722892	3	3	GO:0051701
Rv0491	up	biological_process	e	RNA processing	1.66456e-05	0.0228436	9	116	53	3984	0.0775862	0.0133032	3	3	GO:0006396
Rv0491	up	biological_process	e	metabolic process	2.24412e-05	0.0230979	66	116	1492	3984	0.568966	0.374498	1	1	GO:0008152
Rv0491	up	cellular_component	e	cellular anatomical entity	6.56647e-06	0.0206881	94	116	2458	3984	0.810345	0.616968	1	1	GO:0110165
Rv0576	up	biological_process	e	recombinational repair	6.42387e-06	0.0199161	4	55	10	3984	0.0727273	0.00251004	7	6	GO:0000725
Rv0576	up	molecular_function	e	ATP-dependent activity, acting on DNA	1.16103e-05	0.0199161	5	55	23	3984	0.0909091	0.00577309	4	2	GO:0008094
Rv0576	up	molecular_function	e	helicase activity	1.45124e-05	0.0199161	5	55	24	3984	0.0909091	0.0060241	3	2	GO:0004386
Rv0576	up	molecular_function	e	acid-amino acid ligase activity	2.93861e-05	0.030246	4	55	14	3984	0.0727273	0.00351406	4	4	GO:0016881
Rv0599c	up	biological_process	e	positive regulation of growth	3.54672e-13	1.45685e-09	11	67	29	3984	0.164179	0.00727912	4	4	GO:0045927
Rv0599c	up	molecular_function	e	toxin sequestering activity	7.60497e-09	7.80954e-06	7	67	18	3984	0.104478	0.00451807	2	2	GO:0097351
Rv0599c	up	biological_process	p	cellular process	3.78648e-06	0.0022219	7	67	1420	3984	0.104478	0.356426	1	1	GO:0009987
Rv0599c	up	biological_process	p	metabolic process	1.78509e-05	0.00733242	9	67	1492	3984	0.134328	0.374498	1	1	GO:0008152
Rv0599c	up	cellular_component	p	cellular anatomical entity	6.22275e-05	0.0213005	25	67	2458	3984	0.373134	0.616968	1	1	GO:0110165
Rv0599c	up	molecular_function	p	catalytic activity	3.62439e-07	0.000248126	13	67	1988	3984	0.19403	0.498996	1	1	GO:0003824
Rv0608	up	biological_process	e	positive regulation of growth	1.58886e-08	1.08746e-05	7	44	29	3984	0.159091	0.00727912	4	4	GO:0045927
Rv0608	up	biological_process	e	negative regulation of growth	1.4426e-07	7.40511e-05	7	44	39	3984	0.159091	0.00978916	4	4	GO:0045926
Rv0608	up	molecular_function	e	toxin sequestering activity	3.54007e-05	0.0121146	4	44	18	3984	0.0909091	0.00451807	2	2	GO:0097351
Rv0608	up	biological_process	p	cellular process	9.29466e-05	0.0272636	4	44	1420	3984	0.0909091	0.356426	1	1	GO:0009987
Rv0608	up	cellular_component	p	plasma membrane	1.84803e-07	8.43226e-05	2	44	1546	3984	0.0454545	0.388052	3	3	GO:0005886
Rv0608	up	molecular_function	p	catalytic activity	4.7471e-06	0.0017722	7	44	1988	3984	0.159091	0.498996	1	1	GO:0003824
Rv0623	up	biological_process	e	positive regulation of growth	8.86899e-11	1.35815e-07	9	56	29	3984	0.160714	0.00727912	4	4	GO:0045927
Rv0623	up	biological_process	e	negative regulation of growth	8.01782e-07	0.000547778	7	56	39	3984	0.125	0.00978916	4	4	GO:0045926
Rv0623	up	biological_process	e	regulation of DNA-templated transcription	0.000178572	0.0428843	11	56	219	3984	0.196429	0.0549699	8	7	GO:0006355
Rv0623	up	molecular_function	e	RNA nuclease activity	5.36625e-05	0.0244415	7	56	72	3984	0.125	0.0180723	5	4	GO:0004540
Rv0623	up	molecular_function	e	toxin sequestering activity	9.25832e-05	0.0316264	4	56	18	3984	0.0714286	0.00451807	2	2	GO:0097351
Rv0623	up	biological_process	p	cellular process	3.08199e-05	0.0180482	6	56	1420	3984	0.107143	0.356426	1	1	GO:0009987
Rv0623	up	biological_process	p	primary metabolic process	0.000188309	0.0428843	5	56	1211	3984	0.0892857	0.303966	2	2	GO:0044238
Rv0623	up	cellular_component	p	cellular anatomical entity	8.27122e-05	0.0308231	20	56	2458	3984	0.357143	0.616968	1	1	GO:0110165
Rv0623	up	molecular_function	p	transferase activity	0.000120723	0.0353477	0	56	612	3984	0	0.153614	2	2	GO:0016740
Rv0653c	up	biological_process	e	translation	3.13907e-16	3.19962e-13	24	127	94	3984	0.188976	0.0235944	5	4	GO:0006412
Rv0653c	up	biological_process	e	quorum sensing	0.000301951	0.0341972	3	127	5	3984	0.023622	0.00125502	5	4	GO:0009372
Rv0653c	up	cellular_component	e	ribosome	1.98841e-17	4.05352e-14	21	127	60	3984	0.165354	0.0150602	5	5	GO:0005840
Rv0653c	up	cellular_component	e	cytosolic large ribosomal subunit	6.83813e-11	1.64e-08	11	127	25	3984	0.0866142	0.0062751	5	5	GO:0022625
Rv0653c	up	cellular_component	e	small ribosomal subunit	4.5733e-05	0.0066593	6	127	22	3984	0.0472441	0.00552209	4	4	GO:0015935
Rv0653c	up	cellular_component	e	peptidoglycan-based cell wall	0.000392172	0.039751	37	127	667	3984	0.291339	0.16742	4	4	GO:0009274
Rv0653c	up	molecular_function	e	structural constituent of ribosome	7.7869e-17	1.05828e-13	20	127	56	3984	0.15748	0.0140562	2	2	GO:0003735
Rv0653c	up	molecular_function	e	rRNA binding	1.35236e-11	3.44611e-09	14	127	42	3984	0.110236	0.0105422	5	5	GO:0019843
Rv0653c	up	molecular_function	e	catalytic activity, acting on a nucleic acid	0.000366378	0.03931	18	127	234	3984	0.141732	0.0587349	2	2	GO:0140640
Rv0653c	up	molecular_function	e	damaged DNA binding	0.000399738	0.039751	4	127	12	3984	0.0314961	0.00301205	5	5	GO:0003684
Rv0674	down	biological_process	e	response to acidic pH	1.49854e-06	0.00552255	3	7	15	3984	0.428571	0.00376506	4	4	GO:0010447
Rv0691c	up	biological_process	p	metabolic process	2.17687e-05	0.0223886	5	50	1492	3984	0.1	0.374498	1	1	GO:0008152
Rv0691c	up	biological_process	p	cellular process	7.11569e-05	0.0481275	5	50	1420	3984	0.1	0.356426	1	1	GO:0009987
Rv0691c	up	cellular_component	p	cellular anatomical entity	1.34959e-06	0.00277604	14	50	2458	3984	0.28	0.616968	1	1	GO:0110165
Rv0691c	up	molecular_function	p	catalytic activity	8.18912e-05	0.0481275	11	50	1988	3984	0.22	0.498996	1	1	GO:0003824
Rv0744c	both	molecular_function	e	cyclopropane-fatty-acyl-phospholipid synthase activity	4.53432e-06	0.0186823	2	4	4	3984	0.5	0.00100402	6	6	GO:0008825
Rv0767c	up	biological_process	e	cholesterol catabolic process	2.04046e-08	1.39618e-05	9	80	36	3984	0.1125	0.00903614	7	5	GO:0006707
Rv0767c	up	molecular_function	e	oxidoreductase activity	2.49969e-05	0.00789421	23	80	467	3984	0.2875	0.117219	2	2	GO:0016491
Rv0792c	up	molecular_function	e	DNA-binding transcription factor activity	1.15392e-05	0.0422517	9	48	123	3984	0.1875	0.0308735	2	2	GO:0003700
Rv0792c	both	biological_process	e	cellular response to sulfur starvation	2.64679e-06	0.00217662	2	7	2	3984	0.285714	0.000502008	5	5	GO:0010438
Rv0792c	both	biological_process	e	sulfate assimilation via adenylyl sulfate reduction	2.64679e-06	0.00217662	2	7	2	3984	0.285714	0.000502008	5	5	GO:0010134
Rv0792c	both	biological_process	e	hydrogen sulfide biosynthetic process	7.93373e-06	0.00466027	2	7	3	3984	0.285714	0.000753012	5	5	GO:0070814
Rv0792c	both	cellular_component	e	sulfate adenylyltransferase complex (ATP)	2.64679e-06	0.00217662	2	7	2	3984	0.285714	0.000502008	6	6	GO:0009336
Rv0792c	both	molecular_function	e	sulfate adenylyltransferase (ATP) activity	2.64679e-06	0.00217662	2	7	2	3984	0.285714	0.000502008	7	7	GO:0004781
Rv0818	up	biological_process	e	dicarboxylic acid biosynthetic process	4.13577e-07	0.00170185	7	99	21	3984	0.0707071	0.00527108	7	6	GO:0043650
Rv0818	up	biological_process	e	aromatic amino acid family biosynthetic process	6.04629e-05	0.0428884	6	99	29	3984	0.0606061	0.00727912	7	4	GO:0009073
Rv0818	up	molecular_function	e	manganese ion binding	6.25355e-05	0.0428884	7	99	42	3984	0.0707071	0.0105422	7	7	GO:0030145
Rv0823c	up	biological_process	e	cellular process	3.33009e-05	0.00435608	101	204	1420	3984	0.495098	0.356426	1	1	GO:0009987
Rv0823c	up	biological_process	e	RNA processing	5.52977e-05	0.00590099	11	204	53	3984	0.0539216	0.0133032	3	3	GO:0006396
Rv0823c	up	biological_process	e	porphyrin-containing compound biosynthetic process	8.71138e-05	0.00802852	6	204	16	3984	0.0294118	0.00401606	5	5	GO:0006779
Rv0823c	up	biological_process	e	translation	0.00024913	0.0187083	14	204	94	3984	0.0686275	0.0235944	5	4	GO:0006412
Rv0823c	up	biological_process	e	RNA metabolic process	0.000336683	0.02438	16	204	120	3984	0.0784314	0.0301205	5	4	GO:0016070
Rv0823c	up	biological_process	e	glycine betaine transport	0.000509497	0.0338699	3	204	4	3984	0.0147059	0.00100402	7	5	GO:0031460
Rv0823c	up	cellular_component	e	plasma membrane	1.98556e-06	0.00060277	112	204	1546	3984	0.54902	0.388052	3	3	GO:0005886
Rv0823c	up	cellular_component	e	ribosome	6.93823e-06	0.00175845	13	204	60	3984	0.0637255	0.0150602	5	5	GO:0005840
Rv0823c	up	cellular_component	e	chromosome	3.20775e-05	0.00433592	4	204	5	3984	0.0196078	0.00125502	5	5	GO:0005694
Rv0823c	up	cellular_component	e	peptidoglycan-based cell wall	7.06373e-05	0.00682003	56	204	667	3984	0.27451	0.16742	4	4	GO:0009274
Rv0823c	up	cellular_component	e	cytosolic large ribosomal subunit	0.000181704	0.0144476	7	204	25	3984	0.0343137	0.0062751	5	5	GO:0022625
Rv0823c	up	cellular_component	e	cytoplasm	0.000233043	0.0178304	43	204	483	3984	0.210784	0.121235	2	2	GO:0005737
Rv0823c	up	molecular_function	e	catalytic activity	3.423e-08	3.47015e-05	140	204	1988	3984	0.686275	0.498996	1	1	GO:0003824
Rv0823c	up	molecular_function	e	structural constituent of ribosome	1.78565e-05	0.00344809	12	204	56	3984	0.0588235	0.0140562	2	2	GO:0003735
Rv0823c	up	molecular_function	e	rRNA binding	3.46303e-05	0.00438841	10	204	42	3984	0.0490196	0.0105422	5	5	GO:0019843
Rv0823c	up	molecular_function	e	ATP binding	3.99771e-05	0.00491246	36	204	354	3984	0.176471	0.0888554	8	5	GO:0005524
Rv0823c	up	molecular_function	e	4 iron, 4 sulfur cluster binding	0.000168609	0.0139536	10	204	50	3984	0.0490196	0.0125502	5	5	GO:0051539
Rv0823c	up	molecular_function	e	ATP-dependent activity, acting on RNA	0.000509497	0.0338699	3	204	4	3984	0.0147059	0.00100402	2	2	GO:0008186
Rv0823c	up	molecular_function	e	catalytic activity, acting on RNA	0.000672502	0.0439849	17	204	140	3984	0.0833333	0.0351406	3	3	GO:0140098
Rv0823c	down	biological_process	e	reactive oxygen species metabolic process	9.96331e-07	0.00102549	4	86	5	3984	0.0465116	0.00125502	3	3	GO:0072593
Rv0823c	down	cellular_component	e	peptidoglycan-based cell wall	2.29276e-08	3.70303e-05	36	86	667	3984	0.418605	0.16742	4	4	GO:0009274
Rv0823c	both	molecular_function	e	2-oxoglutarate synthase activity	9.83094e-06	0.0405054	2	13	2	3984	0.153846	0.000502008	5	5	GO:0047553
Rv0827c	up	biological_process	e	response to hypoxia	2.06548e-10	7.15004e-07	11	55	59	3984	0.2	0.0148092	5	3	GO:0001666
Rv0844c	up	biological_process	e	metabolic process	5.0445e-06	0.0103895	93	171	1492	3984	0.54386	0.374498	1	1	GO:0008152
Rv0844c	up	molecular_function	e	catalytic activity	3.33681e-06	0.0103895	115	171	1988	3984	0.672515	0.498996	1	1	GO:0003824
Rv0880	up	biological_process	e	translation	1.25103e-05	0.0171686	17	223	94	3984	0.0762332	0.0235944	5	4	GO:0006412
Rv0891c	up	biological_process	e	DIM/DIP cell wall layer assembly	4.8037e-06	0.00988097	8	184	23	3984	0.0434783	0.00577309	5	5	GO:0071770
Rv0891c	up	biological_process	e	phenolic phthiocerol biosynthetic process	2.12501e-05	0.0291403	4	184	5	3984	0.0217391	0.00125502	6	4	GO:0097041
Rv0891c	up	biological_process	e	phthiocerol biosynthetic process	6.14469e-05	0.0361124	4	184	6	3984	0.0217391	0.00150602	8	4	GO:0097040
Rv0903c	up	biological_process	e	organonitrogen compound metabolic process	8.68163e-07	0.003577	24	54	649	3984	0.444444	0.162902	2	2	GO:1901564
Rv1027c	up	biological_process	e	potassium ion transmembrane transport	1.20779e-05	0.0165412	4	84	8	3984	0.047619	0.00200803	8	5	GO:0071805
Rv1027c	up	biological_process	e	defense response to virus	2.13912e-05	0.0175778	4	84	9	3984	0.047619	0.00225904	7	4	GO:0051607
Rv1027c	up	molecular_function	e	P-type potassium transmembrane transporter activity	1.84091e-07	0.000756367	4	84	4	3984	0.047619	0.00100402	8	4	GO:0008556
Rv1027c	up	molecular_function	e	succinate dehydrogenase activity	8.77383e-05	0.0360486	3	84	5	3984	0.0357143	0.00125502	4	4	GO:0000104
Rv1033c	both	biological_process	e	Mo-molybdopterin cofactor biosynthetic process	8.60343e-06	0.00858482	3	11	16	3984	0.272727	0.00401606	7	5	GO:0006777
Rv1033c	both	molecular_function	e	cyclic pyranopterin monophosphate synthase activity	6.90078e-05	0.0473273	2	11	5	3984	0.181818	0.00125502	4	4	GO:0061799
Rv1049	both	biological_process	e	unsaturated fatty acid biosynthetic process	1.14694e-05	0.0236221	2	14	2	3984	0.142857	0.000502008	9	5	GO:0006636
Rv1129c	up	biological_process	e	tricarboxylic acid cycle	7.518e-06	0.0309756	3	7	25	3984	0.428571	0.0062751	3	3	GO:0006099
Rv1152	up	biological_process	e	positive regulation of growth	3.97191e-06	0.0163651	5	35	29	3984	0.142857	0.00727912	4	4	GO:0045927
Rv1176c	up	biological_process	e	primary metabolic process	6.06212e-08	4.1427e-05	65	121	1211	3984	0.53719	0.303966	2	2	GO:0044238
Rv1176c	up	biological_process	e	translation	5.98617e-07	0.00035064	14	121	94	3984	0.115702	0.0235944	5	4	GO:0006412
Rv1176c	up	biological_process	e	mycolic acid biosynthetic process	1.00016e-06	0.000410092	6	121	13	3984	0.0495868	0.00326305	9	5	GO:0071768
Rv1176c	up	biological_process	e	cellular component organization	4.61946e-05	0.0126273	17	121	190	3984	0.140496	0.0476908	3	3	GO:0016043
Rv1176c	up	biological_process	e	capsule polysaccharide biosynthetic process	0.000148434	0.0322543	5	121	18	3984	0.0413223	0.00451807	7	6	GO:0045227
Rv1176c	up	biological_process	e	cell wall organization or biogenesis	0.000189895	0.0389309	10	121	84	3984	0.0826446	0.0210843	2	2	GO:0071554
Rv1176c	up	molecular_function	e	cyclopropane-fatty-acyl-phospholipid synthase activity	0.00010695	0.0274075	3	121	4	3984	0.0247934	0.00100402	6	6	GO:0008825
Rv1221	down	biological_process	e	ATP synthesis coupled electron transport	1.18065e-07	2.40127e-05	4	32	7	3984	0.125	0.00175703	6	6	GO:0042773
Rv1221	down	biological_process	e	aerobic respiration	1.08834e-06	0.000139845	4	32	11	3984	0.125	0.00276104	6	6	GO:0009060
Rv1221	down	biological_process	e	electron transport coupled proton transport	1.87363e-06	0.000224157	3	32	4	3984	0.09375	0.00100402	9	7	GO:0015990
Rv1221	down	cellular_component	e	respiratory chain complex I	2.4137e-11	1.4026e-08	5	32	5	3984	0.15625	0.00125502	5	4	GO:0045271
Rv1221	down	cellular_component	e	membrane	0.000219917	0.0190331	25	32	1791	3984	0.78125	0.449548	2	2	GO:0016020
Rv1221	down	molecular_function	e	quinone binding	1.82596e-18	7.42747e-15	10	32	16	3984	0.3125	0.00401606	3	3	GO:0048038
Rv1221	down	molecular_function	e	NADH dehydrogenase (ubiquinone) activity	3.45551e-13	2.81119e-10	7	32	11	3984	0.21875	0.00276104	6	2	GO:0008137
Rv1221	down	molecular_function	e	NADH:ubiquinone reductase (non-electrogenic) activity	6.965e-07	9.76949e-05	4	32	10	3984	0.125	0.00251004	5	5	GO:0050136
Rv1221	down	molecular_function	e	4 iron, 4 sulfur cluster binding	0.000609583	0.0486196	4	32	50	3984	0.125	0.0125502	5	5	GO:0051539
Rv1358	up	molecular_function	p	protein binding	5.288e-06	0.0217876	3	221	340	3984	0.0135747	0.0853414	2	2	GO:0005515
Rv1379	up	biological_process	e	translation	1.40938e-05	0.00408227	17	225	94	3984	0.0755556	0.0235944	5	4	GO:0006412
Rv1379	up	biological_process	e	'de novo' UMP biosynthetic process	0.000302996	0.0332075	4	225	7	3984	0.0177778	0.00175703	11	8	GO:0044205
Rv1379	up	biological_process	e	aspartate family amino acid biosynthetic process	0.000560411	0.040496	7	225	27	3984	0.0311111	0.00677711	9	5	GO:0009067
Rv1379	up	biological_process	e	purine nucleobase metabolic process	0.000579214	0.040496	4	225	8	3984	0.0177778	0.00200803	6	4	GO:0006144
Rv1379	up	biological_process	e	proteinogenic amino acid metabolic process	0.000621994	0.0414329	16	225	115	3984	0.0711111	0.0288655	6	3	GO:0170039
Rv1379	up	biological_process	e	L-amino acid metabolic process	0.000621994	0.0414329	16	225	115	3984	0.0711111	0.0288655	7	4	GO:0170033
Rv1379	up	biological_process	e	GMP metabolic process	0.000681726	0.0438804	3	225	4	3984	0.0133333	0.00100402	9	6	GO:0046037
Rv1379	up	cellular_component	e	ribosome	0.000427384	0.0393641	11	225	60	3984	0.0488889	0.0150602	5	5	GO:0005840
Rv1379	up	cellular_component	e	cytoplasm	0.000470093	0.0399584	45	225	483	3984	0.2	0.121235	2	2	GO:0005737
Rv1379	up	molecular_function	e	carbon-nitrogen ligase activity, with glutamine as amido-N-donor	9.87964e-05	0.0166929	6	225	15	3984	0.0266667	0.00376506	4	4	GO:0016884
Rv1379	up	molecular_function	e	hydrolase activity	0.000565874	0.040496	57	225	657	3984	0.253333	0.16491	2	2	GO:0016787
Rv1379	up	molecular_function	e	metalloaminopeptidase activity	0.000681726	0.0438804	3	225	4	3984	0.0133333	0.00100402	6	6	GO:0070006
Rv1423	up	biological_process	e	water-soluble vitamin biosynthetic process	2.27548e-06	0.00234147	12	174	54	3984	0.0689655	0.0135542	5	5	GO:0042364
Rv1423	up	biological_process	e	organonitrogen compound metabolic process	5.38872e-05	0.04436	49	174	649	3984	0.281609	0.162902	2	2	GO:1901564
Rv1453	up	biological_process	e	response to host immune response	2.30784e-07	0.000205498	17	95	166	3984	0.178947	0.0416667	7	5	GO:0052572
Rv1460	down	biological_process	e	proton transmembrane transport	1.84536e-07	0.000107954	5	19	30	3984	0.263158	0.00753012	7	5	GO:1902600
Rv1460	down	biological_process	e	generation of precursor metabolites and energy	7.03015e-06	0.00205632	5	19	61	3984	0.263158	0.0153112	3	3	GO:0006091
Rv1460	down	biological_process	e	aerobic respiration	1.48197e-05	0.00337148	3	19	11	3984	0.157895	0.00276104	6	6	GO:0009060
Rv1460	down	cellular_component	e	NADH dehydrogenase complex	3.18176e-06	0.0014477	3	19	7	3984	0.157895	0.00175703	4	3	GO:0030964
Rv1460	down	molecular_function	e	quinone binding	3.81828e-11	5.21195e-08	6	19	16	3984	0.315789	0.00401606	3	3	GO:0048038
Rv1460	down	molecular_function	e	NADH:ubiquinone reductase (non-electrogenic) activity	3.46101e-10	2.83457e-07	5	19	10	3984	0.263158	0.00251004	5	5	GO:0050136
Rv1460	down	molecular_function	e	NADH dehydrogenase (ubiquinone) activity	1.48197e-05	0.00337148	3	19	11	3984	0.157895	0.00276104	6	2	GO:0008137
Rv1560	up	biological_process	e	positive regulation of growth	5.45802e-12	2.23277e-08	11	85	29	3984	0.129412	0.00727912	4	4	GO:0045927
Rv1560	up	molecular_function	e	nuclease activity	8.54112e-05	0.0151913	11	85	131	3984	0.129412	0.0328815	4	4	GO:0004518
Rv1560	up	biological_process	p	cellular metabolic process	1.34526e-06	0.000611467	4	85	978	3984	0.0470588	0.245482	2	2	GO:0044237
Rv1560	up	biological_process	p	primary metabolic process	2.12738e-05	0.00533288	9	85	1211	3984	0.105882	0.303966	2	2	GO:0044238
Rv1560	up	biological_process	p	biosynthetic process	2.21617e-05	0.00533288	3	85	778	3984	0.0352941	0.195281	2	2	GO:0009058
Rv1560	up	biological_process	p	small molecule metabolic process	7.29011e-05	0.0135556	2	85	644	3984	0.0235294	0.161647	2	2	GO:0044281
Rv1560	up	cellular_component	p	plasma membrane	2.57301e-06	0.00105257	13	85	1546	3984	0.152941	0.388052	3	3	GO:0005886
Rv1560	up	cellular_component	p	cytoplasm	0.000316401	0.0446322	1	85	483	3984	0.0117647	0.121235	2	2	GO:0005737
Rv1560	up	molecular_function	p	catalytic activity	7.98759e-07	0.000408446	20	85	1988	3984	0.235294	0.498996	1	1	GO:0003824
Rv1560	up	molecular_function	p	adenyl nucleotide binding	0.000113641	0.0185953	0	85	428	3984	0	0.10743	6	6	GO:0030554
Rv1560	up	molecular_function	p	purine ribonucleoside triphosphate binding	0.000276417	0.0416463	0	85	383	3984	0	0.0961345	5	4	GO:0035639
Rv1560	up	molecular_function	p	purine ribonucleotide binding	0.000285053	0.0416463	0	85	392	3984	0	0.0983936	6	4	GO:0032555
Rv1626	up	biological_process	e	proton transmembrane transport	2.88532e-15	5.80165e-12	14	104	30	3984	0.134615	0.00753012	7	5	GO:1902600
Rv1626	up	biological_process	e	respiratory electron transport chain	5.30748e-05	0.0032837	5	104	17	3984	0.0480769	0.00426707	5	5	GO:0022904
Rv1626	up	biological_process	e	nucleoside diphosphate metabolic process	0.000626337	0.0291908	4	104	16	3984	0.0384615	0.00401606	6	5	GO:0009132
Rv1626	up	biological_process	e	proton motive force-driven plasma membrane ATP synthesis	0.000675058	0.0291908	2	104	2	3984	0.0192308	0.000502008	12	9	GO:0042777
Rv1626	up	biological_process	e	5-phosphoribose 1-diphosphate metabolic process	0.000675058	0.0291908	2	104	2	3984	0.0192308	0.000502008	6	4	GO:0046391
Rv1626	up	cellular_component	e	proton-transporting ATP synthase complex, catalytic core F(1)	1.10226e-08	1.47759e-06	5	104	5	3984	0.0480769	0.00125502	4	4	GO:0045261
Rv1626	up	cellular_component	e	peptidoglycan-based cell wall	3.02642e-07	3.2894e-05	39	104	667	3984	0.375	0.16742	4	4	GO:0009274
Rv1626	up	cellular_component	e	proton-transporting ATP synthase complex, coupling factor F(o)	4.38701e-07	4.30302e-05	4	104	4	3984	0.0384615	0.00100402	4	4	GO:0045263
Rv1626	up	cellular_component	e	proton-transporting ATP synthase complex	0.000675058	0.0291908	2	104	2	3984	0.0192308	0.000502008	6	3	GO:0045259
Rv1626	up	cellular_component	e	succinate-CoA ligase complex	0.000675058	0.0291908	2	104	2	3984	0.0192308	0.000502008	4	4	GO:0042709
Rv1626	up	molecular_function	e	proton-transporting ATP synthase activity, rotational mechanism	1.64788e-13	1.10449e-10	8	104	8	3984	0.0769231	0.00200803	8	3	GO:0046933
Rv1626	up	molecular_function	e	proton-transporting ATPase activity, rotational mechanism	1.72918e-05	0.00117863	3	104	3	3984	0.0288462	0.000753012	8	4	GO:0046961
Rv1626	up	molecular_function	e	cytochrome-c oxidase activity	6.7851e-05	0.00407258	3	104	4	3984	0.0288462	0.00100402	6	2	GO:0004129
Rv1626	up	molecular_function	e	thioredoxin peroxidase activity	0.000326488	0.0166199	3	104	6	3984	0.0288462	0.00150602	7	5	GO:0008379
Rv1626	up	molecular_function	e	succinate-CoA ligase (GDP-forming) activity	0.000675058	0.0291908	2	104	2	3984	0.0192308	0.000502008	6	6	GO:0004776
Rv1626	up	molecular_function	e	succinate-CoA ligase (ADP-forming) activity	0.000675058	0.0291908	2	104	2	3984	0.0192308	0.000502008	6	6	GO:0004775
Rv1626	up	molecular_function	e	ubiquinol-cytochrome-c reductase activity	0.000675058	0.0291908	2	104	2	3984	0.0192308	0.000502008	6	2	GO:0008121
Rv1657	up	biological_process	e	cobalamin biosynthetic process	3.57806e-07	0.000243389	8	188	17	3984	0.0425532	0.00426707	6	5	GO:0009236
Rv1657	up	biological_process	e	'de novo' UMP biosynthetic process	4.31804e-06	0.00176234	5	188	7	3984	0.0265957	0.00175703	11	8	GO:0044205
Rv1657	up	biological_process	e	arginine biosynthetic process via ornithine	0.000399517	0.0440694	3	188	4	3984	0.0159574	0.00100402	11	5	GO:0042450
Rv1657	up	biological_process	e	'de novo' pyrimidine nucleobase biosynthetic process	0.000399517	0.0440694	3	188	4	3984	0.0159574	0.00100402	8	6	GO:0006207
Rv1657	up	molecular_function	e	acid-amino acid ligase activity	0.000313546	0.0365626	5	188	14	3984	0.0265957	0.00351406	4	4	GO:0016881
Rv1719	up	biological_process	e	DNA duplex unwinding	3.89588e-07	0.000399352	7	135	16	3984	0.0518519	0.00401606	8	8	GO:0032508
Rv1719	up	biological_process	e	rRNA methylation	7.94417e-05	0.0217154	4	135	8	3984	0.0296296	0.00200803	9	5	GO:0031167
Rv1719	up	biological_process	e	double-strand break repair via homologous recombination	0.000148519	0.0380604	3	135	4	3984	0.0222222	0.00100402	8	7	GO:0000724
Rv1719	up	cellular_component	e	exodeoxyribonuclease V complex	3.80767e-05	0.0128659	3	135	3	3984	0.0222222	0.000753012	3	3	GO:0009338
Rv1719	up	molecular_function	e	exodeoxyribonuclease V activity	3.80767e-05	0.0128659	3	135	3	3984	0.0222222	0.000753012	8	7	GO:0008854
Rv1719	up	molecular_function	e	3'-5' DNA helicase activity	4.0792e-05	0.0128659	4	135	7	3984	0.0296296	0.00175703	6	4	GO:0043138
Rv1719	up	molecular_function	e	exonuclease activity	0.00017826	0.0421059	6	135	26	3984	0.0444444	0.0065261	5	5	GO:0004527
Rv1719	up	molecular_function	e	fatty acid synthase activity	0.000184844	0.0421059	5	135	17	3984	0.037037	0.00426707	5	5	GO:0004312
Rv1740	up	biological_process	p	cellular process	1.93239e-05	0.0198893	1	32	1420	3984	0.03125	0.356426	1	1	GO:0009987
Rv1740	up	cellular_component	p	cellular anatomical entity	1.00787e-07	0.000207473	5	32	2458	3984	0.15625	0.616968	1	1	GO:0110165
Rv1740	up	molecular_function	p	molecular_function	8.4222e-07	0.00115582	7	32	2577	3984	0.21875	0.646837	0	0	GO:0003674
Rv1816	up	cellular_component	e	extracellular region	5.81951e-07	0.00239531	22	70	401	3984	0.314286	0.100653	2	2	GO:0005576
Rv1816	up	molecular_function	e	NADH:ubiquinone reductase (non-electrogenic) activity	1.69573e-05	0.0232655	4	70	10	3984	0.0571429	0.00251004	5	5	GO:0050136
Rv1816	up	molecular_function	e	NADH dehydrogenase (ubiquinone) activity	2.62945e-05	0.027057	4	70	11	3984	0.0571429	0.00276104	6	2	GO:0008137
Rv1816	up	molecular_function	e	N-acetylmuramoyl-L-alanine amidase activity	5.06752e-05	0.0417158	3	70	5	3984	0.0428571	0.00125502	5	3	GO:0008745
Rv1828	up	biological_process	e	proton motive force-driven ATP synthesis	8.9726e-06	0.00732972	4	78	8	3984	0.0512821	0.00200803	11	8	GO:0015986
Rv1828	up	biological_process	e	proton transmembrane transport	1.895e-05	0.00834347	6	78	30	3984	0.0769231	0.00753012	7	5	GO:1902600
Rv1828	up	biological_process	e	transmembrane transport	6.36591e-05	0.019299	14	78	218	3984	0.179487	0.0547189	4	2	GO:0055085
Rv1828	up	biological_process	e	intracellular protein transmembrane transport	0.00023886	0.0325208	3	78	7	3984	0.0384615	0.00175703	8	4	GO:0065002
Rv1828	up	biological_process	e	phospholipid biosynthetic process	0.000414506	0.0491998	6	78	51	3984	0.0769231	0.0128012	6	4	GO:0008654
Rv1828	up	cellular_component	e	proton-transporting ATP synthase complex, catalytic core F(1)	7.02122e-05	0.019299	3	78	5	3984	0.0384615	0.00125502	4	4	GO:0045261
Rv1828	up	molecular_function	e	proton-transporting ATP synthase activity, rotational mechanism	8.9726e-06	0.00732972	4	78	8	3984	0.0512821	0.00200803	8	3	GO:0046933
Rv1830	up	biological_process	e	cell wall organization	2.1644e-08	2.21978e-05	13	111	67	3984	0.117117	0.0168173	5	3	GO:0071555
Rv1830	up	biological_process	e	cell division	7.87229e-06	0.00285402	7	111	28	3984	0.0630631	0.00702811	2	2	GO:0051301
Rv1830	up	biological_process	e	cell wall macromolecule biosynthetic process	8.34844e-06	0.00285402	9	111	51	3984	0.0810811	0.0128012	5	4	GO:0044038
Rv1830	up	biological_process	e	peptidoglycan metabolic process	1.51168e-05	0.0044296	8	111	42	3984	0.0720721	0.0105422	5	5	GO:0000270
Rv1830	up	biological_process	e	cell wall macromolecule catabolic process	2.10626e-05	0.00508271	3	111	3	3984	0.027027	0.000753012	4	4	GO:0016998
Rv1830	up	cellular_component	e	extracellular region	2.58438e-06	0.00143355	28	111	401	3984	0.252252	0.100653	2	2	GO:0005576
Rv1830	up	molecular_function	e	N-acetylmuramoyl-L-alanine amidase activity	2.79557e-06	0.00143355	4	111	5	3984	0.036036	0.00125502	5	3	GO:0008745
Rv1846c	up	biological_process	e	aerobic electron transport chain	1.04235e-05	0.0214681	3	56	4	3984	0.0535714	0.00100402	7	6	GO:0019646
Rv1846c	up	molecular_function	e	oxidoreductase activity, acting on diphenols and related substances as donors	1.04235e-05	0.0214681	3	56	4	3984	0.0535714	0.00100402	3	3	GO:0016679
Rv1960c	up	biological_process	e	positive regulation of growth	3.54183e-05	0.0488526	4	27	29	3984	0.148148	0.00727912	4	4	GO:0045927
Rv2009	up	biological_process	e	positive regulation of growth	1.58886e-08	1.30028e-05	7	44	29	3984	0.159091	0.00727912	4	4	GO:0045927
Rv2009	up	biological_process	e	negative regulation of growth	1.4426e-07	9.83814e-05	7	44	39	3984	0.159091	0.00978916	4	4	GO:0045926
Rv2009	up	biological_process	e	regulation of primary metabolic process	6.38887e-05	0.014819	11	44	253	3984	0.25	0.063504	4	4	GO:0080090
Rv2009	up	biological_process	e	regulation of gene expression	7.37956e-05	0.015098	11	44	257	3984	0.25	0.064508	7	6	GO:0010468
Rv2009	up	molecular_function	e	RNA nuclease activity	2.97978e-09	3.0482e-06	10	44	72	3984	0.227273	0.0180723	5	4	GO:0004540
Rv2009	up	molecular_function	e	magnesium ion binding	1.79549e-05	0.00524776	10	44	180	3984	0.227273	0.0451807	6	6	GO:0000287
Rv2009	up	biological_process	p	cellular process	1.136e-05	0.00357566	3	44	1420	3984	0.0681818	0.356426	1	1	GO:0009987
Rv2009	up	biological_process	p	primary metabolic process	0.000214293	0.0324762	3	44	1211	3984	0.0681818	0.303966	2	2	GO:0044238
Rv2009	up	cellular_component	p	plasma membrane	2.43399e-06	0.000905412	3	44	1546	3984	0.0681818	0.388052	3	3	GO:0005886
Rv2034	down	biological_process	e	aerobic respiration	6.751e-05	0.0463	3	31	11	3984	0.0967742	0.00276104	6	6	GO:0009060
Rv2034	down	molecular_function	e	quinone binding	5.11835e-06	0.0136964	4	31	16	3984	0.129032	0.00401606	3	3	GO:0048038
Rv2034	down	molecular_function	e	NADH dehydrogenase activity	6.65691e-06	0.0136964	4	31	17	3984	0.129032	0.00426707	4	4	GO:0003954
Rv2034	down	molecular_function	e	NADH dehydrogenase (ubiquinone) activity	6.751e-05	0.0463	3	31	11	3984	0.0967742	0.00276104	6	2	GO:0008137
Rv2069	up	biological_process	e	proton transmembrane transport	1.4401e-14	2.89871e-11	13	90	30	3984	0.144444	0.00753012	7	5	GO:1902600
Rv2069	up	biological_process	e	aerobic electron transport chain	4.38902e-05	0.0026771	3	90	4	3984	0.0333333	0.00100402	7	6	GO:0019646
Rv2069	up	biological_process	e	positive regulation of proteolysis	4.38902e-05	0.0026771	3	90	4	3984	0.0333333	0.00100402	7	7	GO:0045862
Rv2069	up	biological_process	e	sulfur compound transport	0.000365496	0.0183922	3	90	7	3984	0.0333333	0.00175703	4	4	GO:0072348
Rv2069	up	biological_process	e	proton motive force-driven plasma membrane ATP synthesis	0.000504781	0.0225788	2	90	2	3984	0.0222222	0.000502008	12	9	GO:0042777
Rv2069	up	biological_process	e	protein peptidyl-prolyl isomerization	0.000504781	0.0225788	2	90	2	3984	0.0222222	0.000502008	7	7	GO:0000413
Rv2069	up	cellular_component	e	proton-transporting ATP synthase complex, coupling factor F(o)	2.43787e-07	2.51645e-05	4	90	4	3984	0.0444444	0.00100402	4	4	GO:0045263
Rv2069	up	cellular_component	e	proton-transporting ATP synthase complex, catalytic core F(1)	1.19787e-06	0.000109597	4	90	5	3984	0.0444444	0.00125502	4	4	GO:0045261
Rv2069	up	cellular_component	e	plasma membrane	2.76247e-06	0.000222418	57	90	1546	3984	0.633333	0.388052	3	3	GO:0005886
Rv2069	up	cellular_component	e	extracellular region	1.64944e-05	0.00113367	23	90	401	3984	0.255556	0.100653	2	2	GO:0005576
Rv2069	up	cellular_component	e	cytochrome complex	0.000504781	0.0225788	2	90	2	3984	0.0222222	0.000502008	3	3	GO:0070069
Rv2069	up	cellular_component	e	proton-transporting ATP synthase complex	0.000504781	0.0225788	2	90	2	3984	0.0222222	0.000502008	6	3	GO:0045259
Rv2069	up	molecular_function	e	proton-transporting ATP synthase activity, rotational mechanism	1.86626e-11	1.25217e-08	7	90	8	3984	0.0777778	0.00200803	8	3	GO:0046933
Rv2069	up	molecular_function	e	cytochrome-c oxidase activity	2.43787e-07	2.51645e-05	4	90	4	3984	0.0444444	0.00100402	6	2	GO:0004129
Rv2069	up	molecular_function	e	proton-transporting ATPase activity, rotational mechanism	1.11554e-05	0.000787863	3	90	3	3984	0.0333333	0.000753012	8	4	GO:0046961
Rv2069	up	molecular_function	e	oxidoreductase activity, acting on diphenols and related substances as donors, oxygen as acceptor	0.000504781	0.0225788	2	90	2	3984	0.0222222	0.000502008	4	4	GO:0016682
Rv2069	up	molecular_function	e	ubiquinol-cytochrome-c reductase activity	0.000504781	0.0225788	2	90	2	3984	0.0222222	0.000502008	6	2	GO:0008121
Rv2160A	down	biological_process	e	phthiocerol biosynthetic process	6.63187e-08	9.07804e-05	3	7	6	3984	0.428571	0.00150602	8	4	GO:0097040
Rv2160A	down	biological_process	e	DIM/DIP cell wall layer assembly	5.79762e-06	0.0033986	3	7	23	3984	0.428571	0.00577309	5	5	GO:0071770
Rv2160A	down	biological_process	e	phenolic phthiocerol biosynthetic process	2.64015e-05	0.00903492	2	7	5	3984	0.285714	0.00125502	6	4	GO:0097041
Rv2160A	down	cellular_component	e	polyketide synthase complex	5.53503e-05	0.0162356	2	7	7	3984	0.285714	0.00175703	3	3	GO:0034081
Rv2215	up	biological_process	e	tricarboxylic acid cycle	5.16735e-12	1.1189e-09	15	277	25	3984	0.0541516	0.0062751	3	3	GO:0006099
Rv2215	up	biological_process	e	proton transmembrane transport	2.81224e-07	2.1922e-05	12	277	30	3984	0.0433213	0.00753012	7	5	GO:1902600
Rv2215	up	biological_process	e	proton motive force-driven ATP synthesis	2.66594e-06	0.000164933	6	277	8	3984	0.0216606	0.00200803	11	8	GO:0015986
Rv2215	up	biological_process	e	'de novo' UMP biosynthetic process	2.93388e-05	0.00128484	5	277	7	3984	0.0180505	0.00175703	11	8	GO:0044205
Rv2215	up	biological_process	e	glycolytic process	3.67459e-05	0.00144667	6	277	11	3984	0.0216606	0.00276104	11	4	GO:0006096
Rv2215	up	biological_process	e	gluconeogenesis	0.000156621	0.00462459	5	277	9	3984	0.0180505	0.00225904	7	6	GO:0006094
Rv2215	up	biological_process	e	pentose-phosphate shunt	0.000156621	0.00462459	5	277	9	3984	0.0180505	0.00225904	11	4	GO:0006098
Rv2215	up	biological_process	e	cellular oxidant detoxification	0.000449929	0.010825	8	277	28	3984	0.0288809	0.00702811	3	3	GO:0098869
Rv2215	up	biological_process	e	cellular aldehyde metabolic process	0.00090039	0.0201687	7	277	24	3984	0.0252708	0.0060241	3	3	GO:0006081
Rv2215	up	biological_process	e	fatty acid beta-oxidation	0.001104	0.0244486	9	277	39	3984	0.032491	0.00978916	9	6	GO:0006635
Rv2215	up	biological_process	e	protein modification process	0.00114282	0.0251653	11	277	55	3984	0.0397112	0.0138052	4	4	GO:0036211
Rv2215	up	biological_process	e	'de novo' pyrimidine nucleobase biosynthetic process	0.00126221	0.0262595	3	277	4	3984	0.0108303	0.00100402	8	6	GO:0006207
Rv2215	up	biological_process	e	oxaloacetate metabolic process	0.00126221	0.0262595	3	277	4	3984	0.0108303	0.00100402	7	7	GO:0006107
Rv2215	up	biological_process	e	fatty acid derivative biosynthetic process	0.0012801	0.0262595	4	277	8	3984	0.0144404	0.00200803	5	4	GO:1901570
Rv2215	up	biological_process	e	peptidyl-lysine modification	0.0012801	0.0262595	4	277	8	3984	0.0144404	0.00200803	6	6	GO:0018205
Rv2215	up	biological_process	e	L-amino acid biosynthetic process	0.00211633	0.0402372	14	277	86	3984	0.0505415	0.0215863	8	5	GO:0170034
Rv2215	up	biological_process	e	proteinogenic amino acid biosynthetic process	0.00211633	0.0402372	14	277	86	3984	0.0505415	0.0215863	7	4	GO:0170038
Rv2215	up	biological_process	e	tricarboxylic acid metabolic process	0.00217888	0.0410261	4	277	9	3984	0.0144404	0.00225904	6	6	GO:0072350
Rv2215	up	biological_process	e	acyl-CoA metabolic process	0.00263522	0.0477722	5	277	15	3984	0.0180505	0.00376506	9	3	GO:0006637
Rv2215	up	cellular_component	e	peptidoglycan-based cell wall	2.17546e-15	1.21129e-12	99	277	667	3984	0.357401	0.16742	4	4	GO:0009274
Rv2215	up	cellular_component	e	plasma membrane	1.11914e-14	5.45247e-12	169	277	1546	3984	0.610108	0.388052	3	3	GO:0005886
Rv2215	up	cellular_component	e	cytosol	5.36886e-11	7.75024e-09	82	277	589	3984	0.296029	0.147841	2	2	GO:0005829
Rv2215	up	cellular_component	e	cytoplasm	1.68241e-08	1.72562e-06	66	277	483	3984	0.238267	0.121235	2	2	GO:0005737
Rv2215	up	cellular_component	e	proton-transporting ATP synthase complex, catalytic core F(1)	0.00010822	0.00351499	4	277	5	3984	0.0144404	0.00125502	4	4	GO:0045261
Rv2215	up	cellular_component	e	tricarboxylic acid cycle heteromeric enzyme complex	0.000332729	0.00857006	3	277	3	3984	0.0108303	0.000753012	3	3	GO:0045239
Rv2215	up	cellular_component	e	extracellular region	0.000404772	0.0100487	46	277	401	3984	0.166065	0.100653	2	2	GO:0005576
Rv2215	up	cellular_component	e	pyruvate dehydrogenase complex	0.00126221	0.0262595	3	277	4	3984	0.0108303	0.00100402	5	5	GO:0045254
Rv2215	up	cellular_component	e	proton-transporting ATP synthase complex, coupling factor F(o)	0.00126221	0.0262595	3	277	4	3984	0.0108303	0.00100402	4	4	GO:0045263
Rv2215	up	molecular_function	e	proton-transporting ATP synthase activity, rotational mechanism	2.66594e-06	0.000164933	6	277	8	3984	0.0216606	0.00200803	8	3	GO:0046933
Rv2215	up	molecular_function	e	proton-transporting ATPase activity, rotational mechanism	0.000332729	0.00857006	3	277	3	3984	0.0108303	0.000753012	8	4	GO:0046961
Rv2215	up	molecular_function	e	catalytic activity, acting on a protein	0.000360786	0.0091541	24	277	162	3984	0.0866426	0.0406627	2	2	GO:0140096
Rv2215	up	molecular_function	e	active monoatomic ion transmembrane transporter activity	0.000364041	0.0091541	10	277	41	3984	0.0361011	0.0102912	4	4	GO:0022853
Rv2215	up	molecular_function	e	metallopeptidase activity	0.000449929	0.010825	8	277	28	3984	0.0288809	0.00702811	4	4	GO:0008237
Rv2215	up	molecular_function	e	antioxidant activity	0.000449929	0.010825	8	277	28	3984	0.0288809	0.00702811	1	1	GO:0016209
Rv2215	up	molecular_function	e	transketolase or transaldolase activity	0.000511143	0.0117884	5	277	11	3984	0.0180505	0.00276104	3	3	GO:0016744
Rv2215	up	molecular_function	e	purine ribonucleoside triphosphate binding	0.00138122	0.0276075	43	277	383	3984	0.155235	0.0961345	5	4	GO:0035639
Rv2215	up	molecular_function	e	magnesium ion binding	0.00148636	0.0294073	24	277	180	3984	0.0866426	0.0451807	6	6	GO:0000287
Rv2215	up	molecular_function	e	oxidoreductase activity, acting on the CH-OH group of donors, NAD or NADP as acceptor	0.00155565	0.0306228	11	277	57	3984	0.0397112	0.0143072	4	4	GO:0016616
Rv2215	up	molecular_function	e	aminopeptidase activity	0.00217888	0.0410261	4	277	9	3984	0.0144404	0.00225904	5	5	GO:0004177
Rv2215	up	molecular_function	e	adenyl ribonucleotide binding	0.00236762	0.0441534	40	277	363	3984	0.144404	0.0911145	7	5	GO:0032559
Rv2215	up	molecular_function	e	oxidoreductase activity, acting on the aldehyde or oxo group of donors, NAD or NADP as acceptor	0.00238081	0.0441748	6	277	21	3984	0.0216606	0.00527108	4	4	GO:0016620
Rv2215	up	molecular_function	e	oxidoreductase activity, acting on the CH-CH group of donors	0.0024579	0.0449762	12	277	69	3984	0.0433213	0.0173193	3	3	GO:0016627
Rv2215	up	biological_process	p	regulation of DNA-templated transcription	2.74636e-05	0.00123037	2	277	219	3984	0.00722022	0.0549699	8	7	GO:0006355
Rv2215	up	molecular_function	p	DNA binding	3.0909e-05	0.00133856	6	277	325	3984	0.0216606	0.0815763	4	4	GO:0003677
Rv2215	up	molecular_function	p	DNA-binding transcription factor activity	0.000208381	0.00592837	0	277	123	3984	0	0.0308735	2	2	GO:0003700
Rv2258c	up	biological_process	e	translation	1.57674e-08	3.90612e-06	29	403	94	3984	0.0719603	0.0235944	5	4	GO:0006412
Rv2258c	up	biological_process	e	glycolytic process	0.000306542	0.0129261	6	403	11	3984	0.0148883	0.00276104	11	4	GO:0006096
Rv2258c	up	biological_process	e	cellular lipid catabolic process	0.000456435	0.0172304	15	403	58	3984	0.0372208	0.0145582	5	4	GO:0044242
Rv2258c	up	biological_process	e	nucleoside monophosphate phosphorylation	0.000475089	0.0174364	4	403	5	3984	0.00992556	0.00125502	8	6	GO:0046940
Rv2258c	up	biological_process	e	amine metabolic process	0.0005231	0.0185129	7	403	16	3984	0.0173697	0.00401606	3	3	GO:0009308
Rv2258c	up	biological_process	e	carbohydrate biosynthetic process	0.000557821	0.0195098	14	403	53	3984	0.0347395	0.0133032	4	3	GO:0016051
Rv2258c	up	biological_process	e	alpha-amino acid biosynthetic process	0.000709288	0.023363	22	403	104	3984	0.0545906	0.0261044	7	4	GO:1901607
Rv2258c	up	biological_process	e	'de novo' IMP biosynthetic process	0.000953902	0.0295393	6	403	13	3984	0.0148883	0.00326305	11	8	GO:0006189
Rv2258c	up	biological_process	e	extracellular polysaccharide biosynthetic process	0.00127507	0.0363601	8	403	23	3984	0.0198511	0.00577309	6	5	GO:0045226
Rv2258c	up	biological_process	e	purine ribonucleoside monophosphate biosynthetic process	0.00127507	0.0363601	8	403	23	3984	0.0198511	0.00577309	9	7	GO:0009168
Rv2258c	up	biological_process	e	proteolysis	0.00146637	0.0406457	17	403	76	3984	0.0421836	0.0190763	4	4	GO:0006508
Rv2258c	up	biological_process	e	potassium ion transport	0.00169267	0.045029	5	403	10	3984	0.0124069	0.00251004	7	7	GO:0006813
Rv2258c	up	biological_process	e	lysine biosynthetic process via diaminopimelate	0.00169267	0.045029	5	403	10	3984	0.0124069	0.00251004	11	4	GO:0009089
Rv2258c	up	biological_process	e	purine ribonucleoside triphosphate metabolic process	0.00174659	0.0461536	8	403	24	3984	0.0198511	0.0060241	8	7	GO:0009205
Rv2258c	up	cellular_component	e	plasma membrane	1.41755e-13	7.02354e-11	226	403	1546	3984	0.560794	0.388052	3	3	GO:0005886
Rv2258c	up	cellular_component	e	cytosol	3.81738e-07	6.43984e-05	96	403	589	3984	0.238213	0.147841	2	2	GO:0005829
Rv2258c	up	cellular_component	e	cytoplasm	5.41606e-06	0.000447248	79	403	483	3984	0.19603	0.121235	2	2	GO:0005737
Rv2258c	up	cellular_component	e	peptidoglycan-based cell wall	8.10748e-06	0.000591206	101	403	667	3984	0.25062	0.16742	4	4	GO:0009274
Rv2258c	up	cellular_component	e	ribosome	1.4088e-05	0.000915432	18	403	60	3984	0.044665	0.0150602	5	5	GO:0005840
Rv2258c	up	cellular_component	e	cytosolic small ribosomal subunit	0.000187943	0.00886854	7	403	14	3984	0.0173697	0.00351406	5	5	GO:0022627
Rv2258c	up	cellular_component	e	cytosolic large ribosomal subunit	0.000473132	0.0174364	9	403	25	3984	0.0223325	0.0062751	5	5	GO:0022625
Rv2258c	up	cellular_component	e	catalytic complex	0.00137859	0.0384816	21	403	103	3984	0.0521092	0.0258534	2	2	GO:1902494
Rv2258c	up	molecular_function	e	structural constituent of ribosome	4.74831e-06	0.000418247	18	403	56	3984	0.044665	0.0140562	2	2	GO:0003735
Rv2258c	up	molecular_function	e	rRNA binding	6.94821e-06	0.000540019	15	403	42	3984	0.0372208	0.0105422	5	5	GO:0019843
Rv2258c	up	molecular_function	e	metalloaminopeptidase activity	0.000103303	0.00545956	4	403	4	3984	0.00992556	0.00100402	6	6	GO:0070006
Rv2258c	up	molecular_function	e	ion binding	0.000424646	0.0167908	137	403	1053	3984	0.33995	0.264307	3	3	GO:0043167
Rv2258c	up	molecular_function	e	NAD binding	0.000436316	0.0167908	11	403	35	3984	0.0272953	0.00878514	7	7	GO:0051287
Rv2258c	up	molecular_function	e	nucleoside monophosphate kinase activity	0.000475089	0.0174364	4	403	5	3984	0.00992556	0.00125502	6	5	GO:0050145
Rv2258c	up	molecular_function	e	ligase activity	0.000787938	0.0255999	27	403	139	3984	0.0669975	0.0348896	2	2	GO:0016874
Rv2258c	up	molecular_function	e	peptide binding	0.00102812	0.0309068	3	403	3	3984	0.00744417	0.000753012	2	2	GO:0042277
Rv2258c	up	molecular_function	e	hydro-lyase activity	0.00102925	0.0309068	13	403	50	3984	0.0322581	0.0125502	4	4	GO:0016836
Rv2258c	up	molecular_function	e	heterocyclic compound binding	0.00122101	0.0361177	88	403	638	3984	0.218362	0.160141	3	3	GO:1901363
Rv2258c	up	biological_process	p	regulation of DNA-templated transcription	1.40816e-06	0.000161738	4	403	219	3984	0.00992556	0.0549699	8	7	GO:0006355
Rv2258c	up	molecular_function	p	DNA-binding transcription factor activity	0.000362089	0.0147962	2	403	123	3984	0.00496278	0.0308735	2	2	GO:0003700
Rv2258c	up	molecular_function	p	DNA binding	0.000713193	0.023363	16	403	325	3984	0.0397022	0.0815763	4	4	GO:0003677
Rv2327	up	biological_process	e	chorismate biosynthetic process	2.61591e-06	0.0107753	4	68	7	3984	0.0588235	0.00175703	8	7	GO:0009423
Rv2359	up	biological_process	e	cellular response to starvation	7.28701e-06	0.0146664	6	64	31	3984	0.09375	0.00778112	4	4	GO:0009267
Rv2359	up	biological_process	e	aerobic electron transport chain	1.56431e-05	0.0160967	3	64	4	3984	0.046875	0.00100402	7	6	GO:0019646
Rv2359	down	cellular_component	e	ribosome	1.71801e-05	0.0194613	6	38	60	3984	0.157895	0.0150602	5	5	GO:0005840
Rv2359	down	cellular_component	e	ribonucleoprotein complex	1.89225e-05	0.0194613	6	38	61	3984	0.157895	0.0153112	2	2	GO:1990904
Rv2359	down	molecular_function	e	structural constituent of ribosome	1.14558e-05	0.0194613	6	38	56	3984	0.157895	0.0140562	2	2	GO:0003735
Rv2359	down	molecular_function	e	rRNA binding	3.95935e-05	0.0325767	5	38	42	3984	0.131579	0.0105422	5	5	GO:0019843
Rv2374c	up	biological_process	e	primary metabolic process	8.39348e-05	0.0131597	23	37	1211	3984	0.621622	0.303966	2	2	GO:0044238
Rv2374c	up	biological_process	e	organonitrogen compound metabolic process	9.04441e-05	0.013654	16	37	649	3984	0.432432	0.162902	2	2	GO:1901564
Rv2374c	up	biological_process	e	translational termination	0.000250348	0.0283456	2	37	3	3984	0.0540541	0.000753012	6	6	GO:0006415
Rv2374c	up	biological_process	e	cellular metabolic process	0.000401086	0.0441856	19	37	978	3984	0.513514	0.245482	2	2	GO:0044237
Rv2374c	up	biological_process	e	cellular component organization or biogenesis	0.000517372	0.0490433	8	37	209	3984	0.216216	0.0524598	2	2	GO:0071840
Rv2374c	up	cellular_component	e	peptidoglycan-based cell wall	1.23087e-06	0.000501506	19	37	667	3984	0.513514	0.16742	4	4	GO:0009274
Rv2374c	up	cellular_component	e	cytoplasm	1.06285e-05	0.00270768	15	37	483	3984	0.405405	0.121235	2	2	GO:0005737
Rv2374c	up	cellular_component	e	excinuclease repair complex	0.000497763	0.0483079	2	37	4	3984	0.0540541	0.00100402	5	4	GO:0009380
Rv2374c	up	molecular_function	e	ATP binding	4.80691e-05	0.00890612	12	37	354	3984	0.324324	0.0888554	8	5	GO:0005524
Rv2374c	up	molecular_function	e	translation release factor activity, codon specific	8.39411e-05	0.0131597	2	37	2	3984	0.0540541	0.000502008	8	6	GO:0016149
Rv2374c	up	molecular_function	e	ribonucleoside triphosphate phosphatase activity	0.000193033	0.0260203	7	37	135	3984	0.189189	0.0338855	6	6	GO:0017111
Rv2374c	up	molecular_function	e	excinuclease ABC activity	0.000250348	0.0283456	2	37	3	3984	0.0540541	0.000753012	7	6	GO:0009381
Rv2478c	up	biological_process	e	phenolic phthiocerol biosynthetic process	1.04413e-06	0.00316222	4	87	5	3984	0.045977	0.00125502	6	4	GO:0097041
Rv2478c	up	biological_process	e	phthiocerol biosynthetic process	3.08017e-06	0.00316222	4	87	6	3984	0.045977	0.00150602	8	4	GO:0097040
Rv2478c	up	biological_process	e	DIM/DIP cell wall layer assembly	0.000109191	0.0344923	5	87	23	3984	0.0574713	0.00577309	5	5	GO:0071770
Rv2478c	up	molecular_function	e	phosphopantetheine binding	5.13974e-06	0.00422132	6	87	22	3984	0.0689655	0.00552209	4	3	GO:0031177
Rv2478c	up	molecular_function	e	3-oxoacyl-[acyl-carrier-protein] synthase activity	2.22693e-05	0.00918442	5	87	17	3984	0.0574713	0.00426707	5	5	GO:0004315
Rv2478c	up	molecular_function	e	fatty acid synthase activity	2.22693e-05	0.00918442	5	87	17	3984	0.0574713	0.00426707	5	5	GO:0004312
Rv2488c	up	biological_process	e	organelle organization	9.23439e-05	0.0421888	7	145	31	3984	0.0482759	0.00778112	4	4	GO:0006996
Rv2488c	up	cellular_component	e	exodeoxyribonuclease V complex	4.72537e-05	0.02541	3	145	3	3984	0.0206897	0.000753012	3	3	GO:0009338
Rv2488c	up	molecular_function	e	ATP binding	1.98027e-05	0.0231582	29	145	354	3984	0.2	0.0888554	8	5	GO:0005524
Rv2488c	up	molecular_function	e	exodeoxyribonuclease V activity	4.72537e-05	0.02541	3	145	3	3984	0.0206897	0.000753012	8	7	GO:0008854
Rv2506	down	molecular_function	e	succinyl-CoA:3-oxo-acid CoA-transferase activity	1.89057e-06	0.00778752	2	6	2	3984	0.333333	0.000502008	5	5	GO:0008260
Rv2595	up	biological_process	p	metabolic process	4.87267e-05	0.0429737	21	109	1492	3984	0.192661	0.374498	1	1	GO:0008152
Rv2595	up	cellular_component	p	membrane	3.41169e-05	0.0429737	28	109	1791	3984	0.256881	0.449548	2	2	GO:0016020
Rv2595	up	cellular_component	p	cellular_component	5.22033e-05	0.0429737	47	109	2475	3984	0.431193	0.621235	0	0	GO:0005575
Rv2595	up	molecular_function	p	catalytic activity	2.17863e-06	0.00732077	30	109	1988	3984	0.275229	0.498996	1	1	GO:0003824
Rv2610c	up	biological_process	e	cell wall organization	1.21351e-06	9.19026e-05	19	334	67	3984	0.0568862	0.0168173	5	3	GO:0071555
Rv2610c	up	biological_process	e	threonine biosynthetic process	4.0287e-06	0.000209251	5	334	5	3984	0.0149701	0.00125502	10	6	GO:0009088
Rv2610c	up	biological_process	e	tryptophan biosynthetic process	2.2465e-05	0.000996302	6	334	9	3984	0.0179641	0.00225904	8	5	GO:0000162
Rv2610c	up	biological_process	e	glutamine metabolic process	3.42302e-05	0.00140362	9	334	22	3984	0.0269461	0.00552209	9	5	GO:0006541
Rv2610c	up	biological_process	e	L-amino acid biosynthetic process	6.18985e-05	0.00207867	19	334	86	3984	0.0568862	0.0215863	8	5	GO:0170034
Rv2610c	up	biological_process	e	proteinogenic amino acid biosynthetic process	6.18985e-05	0.00207867	19	334	86	3984	0.0568862	0.0215863	7	4	GO:0170038
Rv2610c	up	biological_process	e	'de novo' UMP biosynthetic process	7.33558e-05	0.00238131	5	334	7	3984	0.0149701	0.00175703	11	8	GO:0044205
Rv2610c	up	biological_process	e	ATP synthesis coupled electron transport	7.33558e-05	0.00238131	5	334	7	3984	0.0149701	0.00175703	6	6	GO:0042773
Rv2610c	up	biological_process	e	regulation of cell shape	0.000107979	0.00328618	11	334	36	3984	0.0329341	0.00903614	6	3	GO:0008360
Rv2610c	up	biological_process	e	proton motive force-driven ATP synthesis	0.000182189	0.004998	5	334	8	3984	0.0149701	0.00200803	11	8	GO:0015986
Rv2610c	up	biological_process	e	cytochrome complex assembly	0.00063547	0.0144765	4	334	6	3984	0.011976	0.00150602	6	6	GO:0017004
Rv2610c	up	biological_process	e	tetrapyrrole biosynthetic process	0.000702984	0.0157384	9	334	31	3984	0.0269461	0.00778112	4	4	GO:0033014
Rv2610c	up	biological_process	e	glycerophospholipid biosynthetic process	0.000865354	0.0188323	6	334	15	3984	0.0179641	0.00376506	7	5	GO:0046474
Rv2610c	up	biological_process	e	ribonucleoside triphosphate biosynthetic process	0.000865354	0.0188323	6	334	15	3984	0.0179641	0.00376506	8	6	GO:0009201
Rv2610c	up	biological_process	e	RNA processing	0.00112758	0.0236973	12	334	53	3984	0.0359281	0.0133032	3	3	GO:0006396
Rv2610c	up	biological_process	e	aerobic respiration	0.00121538	0.024659	5	334	11	3984	0.0149701	0.00276104	6	6	GO:0009060
Rv2610c	up	biological_process	e	peptidoglycan biosynthetic process	0.0014598	0.0291623	9	334	34	3984	0.0269461	0.00853414	7	5	GO:0009252
Rv2610c	up	biological_process	e	cell division	0.00156479	0.0311001	8	334	28	3984	0.0239521	0.00702811	2	2	GO:0051301
Rv2610c	up	biological_process	e	tRNA metabolic process	0.00159121	0.0314647	12	334	55	3984	0.0359281	0.0138052	6	5	GO:0006399
Rv2610c	up	biological_process	e	arsenite transport	0.00219177	0.0410482	3	334	4	3984	0.00898204	0.00100402	4	4	GO:0015700
Rv2610c	up	biological_process	e	electron transport coupled proton transport	0.00219177	0.0410482	3	334	4	3984	0.00898204	0.00100402	9	7	GO:0015990
Rv2610c	up	biological_process	e	'de novo' pyrimidine nucleobase biosynthetic process	0.00219177	0.0410482	3	334	4	3984	0.00898204	0.00100402	8	6	GO:0006207
Rv2610c	up	cellular_component	e	plasma membrane	3.63918e-10	8.86027e-08	184	334	1546	3984	0.550898	0.388052	3	3	GO:0005886
Rv2610c	up	cellular_component	e	respiratory chain complex I	4.0287e-06	0.000209251	5	334	5	3984	0.0149701	0.00125502	5	4	GO:0045271
Rv2610c	up	cellular_component	e	proton-transporting ATP synthase complex, catalytic core F(1)	4.0287e-06	0.000209251	5	334	5	3984	0.0149701	0.00125502	4	4	GO:0045261
Rv2610c	up	cellular_component	e	cytoplasm	0.00041947	0.0100248	62	334	483	3984	0.185629	0.121235	2	2	GO:0005737
Rv2610c	up	molecular_function	e	quinone binding	3.60494e-12	1.75538e-09	13	334	16	3984	0.0389222	0.00401606	3	3	GO:0048038
Rv2610c	up	molecular_function	e	NADH dehydrogenase (ubiquinone) activity	2.96999e-07	2.96656e-05	8	334	11	3984	0.0239521	0.00276104	6	2	GO:0008137
Rv2610c	up	molecular_function	e	arabinosyltransferase activity	4.85885e-05	0.00180263	4	334	4	3984	0.011976	0.00100402	5	5	GO:0052636
Rv2610c	up	molecular_function	e	NADH:ubiquinone reductase (non-electrogenic) activity	5.22097e-05	0.00183228	6	334	10	3984	0.0179641	0.00251004	5	5	GO:0050136
Rv2610c	up	molecular_function	e	ligase activity, forming carbon-nitrogen bonds	0.000163001	0.0047386	13	334	50	3984	0.0389222	0.0125502	3	3	GO:0016879
Rv2610c	up	molecular_function	e	ATP binding	0.000171758	0.00495619	50	334	354	3984	0.149701	0.0888554	8	5	GO:0005524
Rv2610c	up	molecular_function	e	proton-transporting ATP synthase activity, rotational mechanism	0.000182189	0.004998	5	334	8	3984	0.0149701	0.00200803	8	3	GO:0046933
Rv2610c	up	molecular_function	e	phosphotransferase activity, for other substituted phosphate groups	0.000381843	0.00929669	5	334	9	3984	0.0149701	0.00225904	4	4	GO:0016780
Rv2610c	up	molecular_function	e	intramolecular oxidoreductase activity, interconverting aldoses and ketoses	0.00063547	0.0144765	4	334	6	3984	0.011976	0.00150602	4	4	GO:0016861
Rv2610c	up	molecular_function	e	metal ion binding	0.00108346	0.0231901	73	334	611	3984	0.218563	0.153363	5	5	GO:0046872
Rv2610c	up	molecular_function	e	hexosyltransferase activity	0.00182309	0.0353327	9	334	35	3984	0.0269461	0.00878514	4	4	GO:0016758
Rv2610c	up	molecular_function	e	arsenite transmembrane transporter activity	0.00219177	0.0410482	3	334	4	3984	0.00898204	0.00100402	5	5	GO:0015105
Rv2610c	up	molecular_function	e	intramolecular transferase activity	0.00270271	0.0485179	7	334	24	3984	0.0209581	0.0060241	3	3	GO:0016866
Rv2610c	up	biological_process	p	regulation of DNA-templated transcription	4.58768e-05	0.00174395	4	334	219	3984	0.011976	0.0549699	8	7	GO:0006355
Rv2610c	up	molecular_function	p	DNA binding	3.54376e-07	3.367e-05	6	334	325	3984	0.0179641	0.0815763	4	4	GO:0003677
Rv2610c	up	molecular_function	p	DNA-binding transcription factor activity	3.768e-05	0.00150478	0	334	123	3984	0	0.0308735	2	2	GO:0003700
Rv2640c	down	biological_process	e	proton transmembrane transport	5.81318e-06	0.0016973	4	17	30	3984	0.235294	0.00753012	7	5	GO:1902600
Rv2640c	down	biological_process	e	cellular respiration	7.03772e-05	0.0151409	3	17	20	3984	0.176471	0.00502008	5	5	GO:0045333
Rv2640c	down	cellular_component	e	respiratory chain complex I	6.42296e-07	0.000328185	3	17	5	3984	0.176471	0.00125502	5	4	GO:0045271
Rv2640c	down	molecular_function	e	quinone binding	3.15122e-09	9.10112e-06	5	17	16	3984	0.294118	0.00401606	3	3	GO:0048038
Rv2640c	down	molecular_function	e	NADH dehydrogenase (ubiquinone) activity	7.35737e-08	6.77813e-05	4	17	11	3984	0.235294	0.00276104	6	2	GO:0008137
Rv2640c	down	molecular_function	e	NADH:ubiquinone reductase (non-electrogenic) activity	7.60643e-06	0.00207283	3	17	10	3984	0.176471	0.00251004	5	5	GO:0050136
Rv2640c	down	molecular_function	e	transporter activity	0.000106088	0.0180689	6	17	197	3984	0.352941	0.0494478	1	1	GO:0005215
Rv2703	up	biological_process	e	translation	1.59899e-22	6.43965e-19	26	91	94	3984	0.285714	0.0235944	5	4	GO:0006412
Rv2703	up	biological_process	e	DNA-templated transcription	3.69237e-06	0.000292599	4	91	6	3984	0.043956	0.00150602	7	6	GO:0006351
Rv2703	up	biological_process	e	translational elongation	1.66345e-05	0.00124495	4	91	8	3984	0.043956	0.00200803	5	4	GO:0006414
Rv2703	up	biological_process	e	cellular component assembly	0.000196488	0.0132349	8	91	72	3984	0.0879121	0.0180723	4	4	GO:0022607
Rv2703	up	biological_process	e	protein transport by the Sec complex	0.000219438	0.014077	3	91	6	3984	0.032967	0.00150602	8	4	GO:0043952
Rv2703	up	biological_process	e	cellular component disassembly	0.000219438	0.014077	3	91	6	3984	0.032967	0.00150602	4	4	GO:0022411
Rv2703	up	biological_process	e	intracellular protein transmembrane transport	0.000377668	0.0221207	3	91	7	3984	0.032967	0.00175703	8	4	GO:0065002
Rv2703	up	biological_process	e	cell wall organization or biogenesis	0.000572018	0.0321081	8	91	84	3984	0.0879121	0.0210843	2	2	GO:0071554
Rv2703	up	biological_process	e	protein targeting	0.000594288	0.0329012	3	91	8	3984	0.032967	0.00200803	6	4	GO:0006605
Rv2703	up	biological_process	e	cellular component biogenesis	0.000688615	0.0371067	5	91	32	3984	0.0549451	0.00803213	3	3	GO:0044085
Rv2703	up	cellular_component	e	ribosome	3.45148e-19	4.64966e-16	20	91	60	3984	0.21978	0.0150602	5	5	GO:0005840
Rv2703	up	cellular_component	e	peptidoglycan-based cell wall	2.81513e-16	8.75169e-14	49	91	667	3984	0.538462	0.16742	4	4	GO:0009274
Rv2703	up	cellular_component	e	plasma membrane	1.09101e-11	1.76371e-09	67	91	1546	3984	0.736264	0.388052	3	3	GO:0005886
Rv2703	up	cellular_component	e	cytosol	1.09176e-09	1.37884e-07	37	91	589	3984	0.406593	0.147841	2	2	GO:0005829
Rv2703	up	cellular_component	e	cytosolic large ribosomal subunit	1.71795e-09	2.10394e-07	9	91	25	3984	0.0989011	0.0062751	5	5	GO:0022625
Rv2703	up	cellular_component	e	DNA-directed RNA polymerase complex	1.25268e-06	0.000107716	4	91	5	3984	0.043956	0.00125502	6	4	GO:0000428
Rv2703	up	cellular_component	e	cytoplasm	2.22713e-05	0.00163651	26	91	483	3984	0.285714	0.121235	2	2	GO:0005737
Rv2703	up	cellular_component	e	cytosolic small ribosomal subunit	0.000214061	0.014077	4	91	14	3984	0.043956	0.00351406	5	5	GO:0022627
Rv2703	up	molecular_function	e	structural constituent of ribosome	2.01374e-18	2.03461e-15	19	91	56	3984	0.208791	0.0140562	2	2	GO:0003735
Rv2703	up	molecular_function	e	rRNA binding	2.85692e-12	5.49815e-10	13	91	42	3984	0.142857	0.0105422	5	5	GO:0019843
Rv2703	up	molecular_function	e	DNA-directed 5'-3' RNA polymerase activity	3.69237e-06	0.000292599	4	91	6	3984	0.043956	0.00150602	7	6	GO:0003899
Rv2703	up	molecular_function	e	translation elongation factor activity	8.46503e-06	0.000657903	4	91	7	3984	0.043956	0.00175703	6	4	GO:0003746
Rv2703	up	molecular_function	e	zymogen binding	0.000286825	0.0181123	4	91	15	3984	0.043956	0.00376506	4	4	GO:0035375
Rv2703	up	molecular_function	e	protein-exporting ATPase activity	0.000516124	0.0297984	2	91	2	3984	0.021978	0.000502008	7	4	GO:0008564
Rv2703	up	molecular_function	e	GTPase activity	0.000610061	0.033318	4	91	18	3984	0.043956	0.00451807	7	7	GO:0003924
Rv2710	up	biological_process	e	response to heat	1.77715e-06	0.00233105	5	56	16	3984	0.0892857	0.00401606	4	3	GO:0009408
Rv2710	up	biological_process	e	cellular response to oxidative stress	3.41196e-06	0.00233105	5	56	18	3984	0.0892857	0.00451807	5	4	GO:0034599
Rv2710	up	biological_process	e	chaperone cofactor-dependent protein refolding	5.10829e-05	0.0149571	3	56	6	3984	0.0535714	0.00150602	5	4	GO:0051085
Rv2710	up	biological_process	e	protein refolding	5.10829e-05	0.0149571	3	56	6	3984	0.0535714	0.00150602	3	3	GO:0042026
Rv2710	up	biological_process	e	response to reactive oxygen species	0.000208197	0.0406401	3	56	9	3984	0.0535714	0.00225904	4	4	GO:0000302
Rv2710	up	biological_process	e	cellular response to oxygen-containing compound	0.000208197	0.0406401	3	56	9	3984	0.0535714	0.00225904	4	4	GO:1901701
Rv2710	up	cellular_component	e	peptidoglycan-based cell wall	1.22343e-05	0.00555585	23	56	667	3984	0.410714	0.16742	4	4	GO:0009274
Rv2710	up	molecular_function	e	heat shock protein binding	2.63217e-06	0.00233105	3	56	3	3984	0.0535714	0.000753012	3	3	GO:0031072
Rv2710	up	molecular_function	e	3-methyl-2-oxobutanoate dehydrogenase (2-methylpropanoyl-transferring) activity	0.000194098	0.0406401	2	56	2	3984	0.0357143	0.000502008	5	5	GO:0003863
Rv2711	up	biological_process	e	response to heat	1.62224e-06	0.00668226	5	55	16	3984	0.0909091	0.00401606	4	3	GO:0009408
Rv2720	up	biological_process	e	recombinational repair	6.71952e-05	0.0119606	4	99	10	3984	0.040404	0.00251004	7	6	GO:0000725
Rv2720	up	molecular_function	e	DNA strand exchange activity	5.44569e-09	3.71573e-06	6	99	8	3984	0.0606061	0.00200803	4	4	GO:0000150
Rv2720	up	molecular_function	e	exonuclease activity	2.11263e-06	0.000617787	7	99	26	3984	0.0707071	0.0065261	5	5	GO:0004527
Rv2720	up	molecular_function	e	endonuclease activity	4.48971e-06	0.00122538	9	99	53	3984	0.0909091	0.0133032	5	5	GO:0004519
Rv2720	up	molecular_function	e	damaged DNA binding	0.000152421	0.0260002	4	99	12	3984	0.040404	0.00301205	5	5	GO:0003684
Rv2720	up	molecular_function	e	zinc ion binding	0.000258152	0.0406486	9	99	87	3984	0.0909091	0.0218373	7	7	GO:0008270
Rv2720	both	biological_process	e	DNA repair	2.46353e-06	0.00270956	4	7	67	3984	0.571429	0.0168173	6	5	GO:0006281
Rv2720	both	cellular_component	e	Holliday junction resolvase complex	7.93373e-06	0.00543421	2	7	3	3984	0.285714	0.000753012	5	5	GO:0048476
Rv2720	both	molecular_function	e	four-way junction DNA binding	2.64679e-06	0.00270956	2	7	2	3984	0.285714	0.000502008	6	6	GO:0000400
Rv2720	both	molecular_function	e	four-way junction helicase activity	2.64679e-06	0.00270956	2	7	2	3984	0.285714	0.000502008	6	4	GO:0009378
Rv2745c	up	biological_process	e	response to heat	3.14661e-09	1.29283e-05	6	37	16	3984	0.162162	0.00401606	4	3	GO:0009408
Rv2745c	up	biological_process	e	protein refolding	9.32693e-08	0.000127737	4	37	6	3984	0.108108	0.00150602	3	3	GO:0042026
Rv2745c	up	biological_process	e	chaperone cofactor-dependent protein refolding	1.44744e-05	0.00743379	3	37	6	3984	0.0810811	0.00150602	5	4	GO:0051085
Rv2745c	up	biological_process	e	positive regulation of biological process	3.58403e-05	0.0133868	6	37	70	3984	0.162162	0.0175703	3	3	GO:0048518
Rv2745c	up	biological_process	e	response to reactive oxygen species	5.96329e-05	0.0204175	3	37	9	3984	0.0810811	0.00225904	4	4	GO:0000302
Rv2745c	up	molecular_function	e	heat shock protein binding	7.37805e-07	0.000606276	3	37	3	3984	0.0810811	0.000753012	3	3	GO:0031072
Rv2745c	up	molecular_function	e	unfolded protein binding	2.95744e-06	0.00202518	4	37	12	3984	0.108108	0.00301205	3	3	GO:0051082
Rv2760c	up	biological_process	e	double-strand break repair via homologous recombination	6.8315e-07	0.00280898	4	116	4	3984	0.0344828	0.00100402	8	7	GO:0000724
Rv2760c	up	biological_process	e	DNA duplex unwinding	6.4869e-05	0.0296365	5	116	16	3984	0.0431034	0.00401606	8	8	GO:0032508
Rv2760c	up	cellular_component	e	exodeoxyribonuclease V complex	2.40674e-05	0.0197921	3	116	3	3984	0.0258621	0.000753012	3	3	GO:0009338
Rv2760c	up	molecular_function	e	exodeoxyribonuclease V activity	2.40674e-05	0.0197921	3	116	3	3984	0.0258621	0.000753012	8	7	GO:0008854
Rv2760c	up	molecular_function	e	DNA helicase activity	6.4869e-05	0.0296365	5	116	16	3984	0.0431034	0.00401606	5	3	GO:0003678
Rv2779c	up	cellular_component	p	cellular anatomical entity	2.08636e-07	0.000859404	24	75	2458	3984	0.32	0.616968	1	1	GO:0110165
Rv2779c	both	biological_process	e	symbiont-mediated disruption of host cellular anatomical entity	1.13282e-05	0.0194149	2	6	4	3984	0.333333	0.00100402	4	4	GO:0052008
Rv2779c	both	molecular_function	e	phosphatidylcholine phospholipase C activity	1.88677e-05	0.0194149	2	6	5	3984	0.333333	0.00125502	7	7	GO:0034480
Rv2827c	up	molecular_function	e	heterocyclic compound binding	6.47095e-06	0.0266616	36	108	638	3984	0.333333	0.160141	3	3	GO:1901363
Rv2827c	down	biological_process	e	mycolic acid biosynthetic process	3.79167e-06	0.00526644	4	36	13	3984	0.111111	0.00326305	9	5	GO:0071768
Rv2827c	down	molecular_function	e	protein binding	3.83655e-06	0.00526644	13	36	340	3984	0.361111	0.0853414	2	2	GO:0005515
Rv2884	up	molecular_function	e	succinate dehydrogenase activity	2.199e-08	9.06031e-05	4	34	5	3984	0.117647	0.00125502	4	4	GO:0000104
Rv2986c	up	biological_process	e	translation	4.33413e-23	2.94439e-20	26	87	94	3984	0.298851	0.0235944	5	4	GO:0006412
Rv2986c	up	biological_process	e	cell division	0.000292616	0.0332928	5	87	28	3984	0.0574713	0.00702811	2	2	GO:0051301
Rv2986c	up	biological_process	e	division septum assembly	0.000471507	0.0457597	2	87	2	3984	0.0229885	0.000502008	6	5	GO:0000917
Rv2986c	up	biological_process	e	cellular component organization or biogenesis	0.00050846	0.0481985	13	87	209	3984	0.149425	0.0524598	2	2	GO:0071840
Rv2986c	up	cellular_component	e	ribosome	9.21398e-26	1.2519e-22	24	87	60	3984	0.275862	0.0150602	5	5	GO:0005840
Rv2986c	up	cellular_component	e	cytosolic large ribosomal subunit	4.30147e-16	1.34871e-13	13	87	25	3984	0.149425	0.0062751	5	5	GO:0022625
Rv2986c	up	cellular_component	e	peptidoglycan-based cell wall	8.64597e-09	1.6019e-06	37	87	667	3984	0.425287	0.16742	4	4	GO:0009274
Rv2986c	up	cellular_component	e	extracellular region	3.93544e-08	6.4165e-06	27	87	401	3984	0.310345	0.100653	2	2	GO:0005576
Rv2986c	up	cellular_component	e	cytosolic small ribosomal subunit	0.000179733	0.0228941	4	87	14	3984	0.045977	0.00351406	5	5	GO:0022627
Rv2986c	up	cellular_component	e	phagocytic vesicle lumen	0.000471507	0.0457597	2	87	2	3984	0.0229885	0.000502008	6	6	GO:0097013
Rv2986c	up	molecular_function	e	structural constituent of ribosome	1.18424e-26	4.82706e-23	24	87	56	3984	0.275862	0.0140562	2	2	GO:0003735
Rv2986c	up	molecular_function	e	rRNA binding	2.16826e-15	5.89202e-13	15	87	42	3984	0.172414	0.0105422	5	5	GO:0019843
Rv2986c	up	molecular_function	e	cysteine-type peptidase activity	0.000191898	0.0230058	3	87	6	3984	0.0344828	0.00150602	4	4	GO:0008234
Rv2986c	up	molecular_function	e	protein binding	0.000294041	0.0332928	18	87	340	3984	0.206897	0.0853414	2	2	GO:0005515
Rv2986c	up	molecular_function	p	catalytic activity	0.000191452	0.0230058	26	87	1988	3984	0.298851	0.498996	1	1	GO:0003824
Rv2986c	down	biological_process	e	fatty acid elongation, saturated fatty acid	5.6717e-06	0.0233685	2	10	2	3984	0.2	0.000502008	10	6	GO:0019367
Rv3050c	up	biological_process	e	RNA metabolic process	1.29973e-05	0.00593197	17	174	120	3984	0.0977011	0.0301205	5	4	GO:0016070
Rv3050c	up	biological_process	e	macromolecule biosynthetic process	1.49645e-05	0.0061468	25	174	230	3984	0.143678	0.0577309	4	3	GO:0009059
Rv3050c	up	biological_process	e	negative regulation of growth	3.20728e-05	0.0109785	9	174	39	3984	0.0517241	0.00978916	4	4	GO:0045926
Rv3050c	up	biological_process	e	RNA processing	7.4239e-05	0.0234573	10	174	53	3984	0.0574713	0.0133032	3	3	GO:0006396
Rv3050c	up	cellular_component	e	chromosome	1.69968e-05	0.00634691	4	174	5	3984	0.0229885	0.00125502	5	5	GO:0005694
Rv3050c	up	molecular_function	e	RNA nuclease activity	5.85649e-09	8.01871e-06	17	174	72	3984	0.0977011	0.0180723	5	4	GO:0004540
Rv3050c	up	molecular_function	e	RNA binding	1.89494e-08	1.94591e-05	20	174	107	3984	0.114943	0.0268574	4	4	GO:0003723
Rv3050c	up	molecular_function	e	molecular_function	4.5801e-06	0.00313554	140	174	2577	3984	0.804598	0.646837	0	0	GO:0003674
Rv3050c	up	molecular_function	e	magnesium ion binding	7.85786e-06	0.00461099	22	174	180	3984	0.126437	0.0451807	6	6	GO:0000287
Rv3058c	up	molecular_function	p	small molecule binding	1.11221e-05	0.0458251	7	83	1128	3984	0.0843373	0.283133	2	2	GO:0036094
Rv3082c	up	biological_process	e	cholesterol catabolic process	3.63659e-05	0.0165974	7	107	36	3984	0.0654206	0.00903614	7	5	GO:0006707
Rv3082c	up	biological_process	p	macromolecule metabolic process	2.7523e-05	0.0161505	2	107	564	3984	0.0186916	0.141566	2	2	GO:0043170
Rv3082c	up	biological_process	p	nucleobase-containing compound metabolic process	6.65131e-05	0.0210161	1	107	443	3984	0.00934579	0.111195	3	3	GO:0006139
Rv3095	up	biological_process	e	DIM/DIP cell wall layer assembly	1.4988e-14	6.11869e-11	11	67	23	3984	0.164179	0.00577309	5	5	GO:0071770
Rv3095	up	biological_process	e	phthiocerol biosynthetic process	1.8037e-11	1.84086e-08	6	67	6	3984	0.0895522	0.00150602	8	4	GO:0097040
Rv3095	up	biological_process	e	phenolic phthiocerol biosynthetic process	1.15757e-09	6.6051e-07	5	67	5	3984	0.0746269	0.00125502	6	4	GO:0097041
Rv3095	up	biological_process	e	Actinobacterium-type cell wall biogenesis	5.80945e-07	0.000131758	6	67	20	3984	0.0895522	0.00502008	6	5	GO:0071766
Rv3095	up	biological_process	e	fatty acid biosynthetic process	1.17479e-06	0.000228379	10	67	86	3984	0.149254	0.0215863	8	4	GO:0006633
Rv3095	up	biological_process	e	doxorubicin transport	4.43985e-05	0.00584685	3	67	5	3984	0.0447761	0.00125502	6	5	GO:1900753
Rv3095	up	biological_process	e	daunorubicin transport	4.43985e-05	0.00584685	3	67	5	3984	0.0447761	0.00125502	6	5	GO:0043215
Rv3095	up	cellular_component	e	polyketide synthase complex	2.36818e-08	7.43681e-06	5	67	7	3984	0.0746269	0.00175703	3	3	GO:0034081
Rv3095	up	molecular_function	e	phosphopantetheine binding	1.1079e-09	6.6051e-07	8	67	22	3984	0.119403	0.00552209	4	3	GO:0031177
Rv3095	up	molecular_function	e	fatty acid synthase activity	4.70966e-09	1.74788e-06	7	67	17	3984	0.104478	0.00426707	5	5	GO:0004312
Rv3095	up	molecular_function	e	3-oxoacyl-[acyl-carrier-protein] synthase activity	1.93e-07	4.92439e-05	6	67	17	3984	0.0895522	0.00426707	5	5	GO:0004315
Rv3124	up	biological_process	e	response to host immune response	1.28006e-05	0.00914382	13	77	166	3984	0.168831	0.0416667	7	5	GO:0052572
Rv3133c	up	biological_process	e	response to hypoxia	2.19929e-13	9.02363e-10	13	53	59	3984	0.245283	0.0148092	5	3	GO:0001666
Rv3133c	up	cellular_component	e	peptidoglycan-based cell wall	2.12352e-07	0.000140703	25	53	667	3984	0.471698	0.16742	4	4	GO:0009274
Rv3133c	down	biological_process	e	maintenance of CRISPR repeat elements	3.52905e-06	0.00726835	2	8	2	3984	0.25	0.000502008	7	6	GO:0043571
Rv3143	up	biological_process	p	cellular process	7.54024e-05	0.0286913	22	117	1420	3984	0.188034	0.356426	1	1	GO:0009987
Rv3143	up	biological_process	p	primary metabolic process	8.83569e-05	0.0302523	17	117	1211	3984	0.145299	0.303966	2	2	GO:0044238
Rv3143	up	molecular_function	p	organic cyclic compound binding	1.14889e-06	0.000944074	10	117	1068	3984	0.0854701	0.268072	2	2	GO:0097159
Rv3143	up	molecular_function	p	transferase activity	1.05552e-05	0.00722797	3	117	612	3984	0.025641	0.153614	2	2	GO:0016740
Rv3143	up	molecular_function	p	anion binding	1.58906e-05	0.00932696	3	117	594	3984	0.025641	0.149096	4	4	GO:0043168
Rv3143	up	molecular_function	p	heterocyclic compound binding	2.8432e-05	0.0146022	4	117	638	3984	0.034188	0.160141	3	3	GO:1901363
Rv3183	up	molecular_function	e	RNA nuclease activity	3.11924e-07	0.00128421	7	27	72	3984	0.259259	0.0180723	5	4	GO:0004540
Rv3183	up	biological_process	p	cellular process	7.76392e-06	0.0106548	0	27	1420	3984	0	0.356426	1	1	GO:0009987
Rv3219	up	biological_process	e	translation	8.36311e-32	6.80548e-29	33	96	94	3984	0.34375	0.0235944	5	4	GO:0006412
Rv3219	up	cellular_component	e	ribosome	8.03675e-33	1.08998e-29	29	96	60	3984	0.302083	0.0150602	5	5	GO:0005840
Rv3219	up	cellular_component	e	peptidoglycan-based cell wall	6.62947e-11	1.17277e-08	43	96	667	3984	0.447917	0.16742	4	4	GO:0009274
Rv3219	up	cellular_component	e	cytosolic large ribosomal subunit	2.78998e-09	3.78391e-07	9	96	25	3984	0.09375	0.0062751	5	5	GO:0022625
Rv3219	up	cellular_component	e	cytosolic small ribosomal subunit	1.13287e-08	1.48689e-06	7	96	14	3984	0.0729167	0.00351406	5	5	GO:0022627
Rv3219	up	cellular_component	e	plasma membrane	2.22673e-06	0.000251667	60	96	1546	3984	0.625	0.388052	3	3	GO:0005886
Rv3219	up	cellular_component	e	cytoplasm	4.69422e-05	0.00477491	26	96	483	3984	0.270833	0.121235	2	2	GO:0005737
Rv3219	up	cellular_component	e	cytosol	0.000220108	0.0194688	28	96	589	3984	0.291667	0.147841	2	2	GO:0005829
Rv3219	up	molecular_function	e	structural constituent of ribosome	5.54222e-34	1.1275e-30	29	96	56	3984	0.302083	0.0140562	2	2	GO:0003735
Rv3219	up	molecular_function	e	rRNA binding	7.06184e-26	2.69903e-23	22	96	42	3984	0.229167	0.0105422	5	5	GO:0019843
Rv3219	up	molecular_function	e	protein binding	3.24297e-06	0.000356618	23	96	340	3984	0.239583	0.0853414	2	2	GO:0005515
Rv3219	up	molecular_function	e	tRNA binding	2.04683e-05	0.0021354	6	96	25	3984	0.0625	0.0062751	5	5	GO:0000049
Rv3219	up	molecular_function	e	translation factor activity, RNA binding	0.000191648	0.017722	4	96	13	3984	0.0416667	0.00326305	5	3	GO:0008135
Rv3219	up	molecular_function	e	hydroperoxide reductase activity	0.000574732	0.0467688	2	96	2	3984	0.0208333	0.000502008	5	5	GO:0032843
Rv3219	up	molecular_function	e	alkyl hydroperoxide reductase activity	0.000574732	0.0467688	2	96	2	3984	0.0208333	0.000502008	5	5	GO:0008785
Rv3219	up	molecular_function	e	stearoyl-[ACP] desaturase activity	0.000574732	0.0467688	2	96	2	3984	0.0208333	0.000502008	5	5	GO:0045300
Rv3219	up	molecular_function	p	catalytic activity	0.000258946	0.0224167	30	96	1988	3984	0.3125	0.498996	1	1	GO:0003824
Rv3246c	up	biological_process	e	cell cycle process	3.20736e-05	0.0284536	4	93	9	3984	0.0430108	0.00225904	2	2	GO:0022402
Rv3246c	up	biological_process	e	cell division	3.42568e-05	0.0284536	6	93	28	3984	0.0645161	0.00702811	2	2	GO:0051301
Rv3246c	up	biological_process	e	symbiont-mediated disruption of host cellular anatomical entity	4.84523e-05	0.0284536	3	93	4	3984	0.0322581	0.00100402	4	4	GO:0052008
Rv3246c	up	biological_process	e	cellular component organization	0.000103666	0.0489503	14	93	190	3984	0.150538	0.0476908	3	3	GO:0016043
Rv3246c	up	cellular_component	e	extracellular region	1.85522e-07	0.000762633	27	93	401	3984	0.290323	0.100653	2	2	GO:0005576
Rv3246c	up	cellular_component	e	Holliday junction resolvase complex	1.2322e-05	0.0253263	3	93	3	3984	0.0322581	0.000753012	5	5	GO:0048476
Rv3246c	up	molecular_function	e	lipase activity	4.23872e-05	0.0284536	6	93	29	3984	0.0645161	0.00727912	4	4	GO:0016298
Rv3246c	up	molecular_function	e	phosphatidylcholine phospholipase C activity	0.000119079	0.0489503	3	93	5	3984	0.0322581	0.00125502	7	7	GO:0034480
Rv3249c	down	biological_process	e	heme biosynthetic process	7.00085e-06	0.00766089	3	15	11	3984	0.2	0.00276104	6	4	GO:0006783
Rv3249c	both	biological_process	e	alkane catabolic process	1.69923e-05	0.0349969	2	10	3	3984	0.2	0.000753012	4	4	GO:0043448
Rv3260c	up	biological_process	e	cell wall organization	1.44032e-05	0.0148171	10	113	67	3984	0.0884956	0.0168173	5	3	GO:0071555
Rv3260c	up	cellular_component	e	extracellular region	1.15752e-06	0.00476316	29	113	401	3984	0.256637	0.100653	2	2	GO:0005576
Rv3295	up	biological_process	e	ATP synthesis coupled electron transport	3.37508e-07	9.15727e-05	5	113	7	3984	0.0442478	0.00175703	6	6	GO:0042773
Rv3295	up	biological_process	e	biological process involved in interaction with host	3.60435e-06	0.000543295	23	113	288	3984	0.20354	0.0722892	3	3	GO:0051701
Rv3295	up	biological_process	e	electron transport coupled proton transport	8.70871e-05	0.00864456	3	113	4	3984	0.0265487	0.00100402	9	7	GO:0015990
Rv3295	up	biological_process	e	aerobic respiration	0.000173663	0.016063	4	113	11	3984	0.0353982	0.00276104	6	6	GO:0009060
Rv3295	up	cellular_component	e	respiratory chain complex I	1.68241e-08	6.22462e-06	5	113	5	3984	0.0442478	0.00125502	5	4	GO:0045271
Rv3295	up	molecular_function	e	quinone binding	1.10336e-20	4.49047e-17	14	113	16	3984	0.123894	0.00401606	3	3	GO:0048038
Rv3295	up	molecular_function	e	NADH dehydrogenase (ubiquinone) activity	4.53377e-13	3.69031e-10	9	113	11	3984	0.079646	0.00276104	6	2	GO:0008137
Rv3295	up	molecular_function	e	NADH:ubiquinone reductase (non-electrogenic) activity	1.37323e-09	6.98595e-07	7	113	10	3984	0.0619469	0.00251004	5	5	GO:0050136
Rv3295	up	molecular_function	e	transporter activity	0.000372929	0.0316197	15	113	197	3984	0.132743	0.0494478	1	1	GO:0005215
Rv3301c	up	biological_process	e	generation of precursor metabolites and energy	5.5742e-06	0.0229668	10	112	61	3984	0.0892857	0.0153112	3	3	GO:0006091
Rv3301c	both	biological_process	e	generation of precursor metabolites and energy	3.34319e-05	0.0196429	3	5	61	3984	0.6	0.0153112	3	3	GO:0006091
Rv3301c	both	biological_process	e	aerobic respiration	6.90078e-05	0.0354774	2	5	11	3984	0.4	0.00276104	6	6	GO:0009060
Rv3301c	both	cellular_component	e	NADH dehydrogenase complex	2.64015e-05	0.0180976	2	5	7	3984	0.4	0.00175703	4	3	GO:0030964
Rv3301c	both	molecular_function	e	NADH:ubiquinone reductase (non-electrogenic) activity	1.13646e-07	0.00046741	3	5	10	3984	0.6	0.00251004	5	5	GO:0050136
Rv3301c	both	molecular_function	e	quinone binding	5.2915e-07	0.000880556	3	5	16	3984	0.6	0.00401606	3	3	GO:0048038
Rv3328c	up	biological_process	e	chorismate biosynthetic process	2.61607e-06	0.005915	5	170	7	3984	0.0294118	0.00175703	8	7	GO:0009423
Rv3328c	up	biological_process	e	tetrapyrrole biosynthetic process	3.40332e-06	0.005915	9	170	31	3984	0.0529412	0.00778112	4	4	GO:0033014
Rv3334	up	biological_process	e	response to oxidative stress	1.33929e-05	0.0326801	6	56	39	3984	0.107143	0.00978916	3	3	GO:0006979
Rv3334	up	molecular_function	e	oxidoreductase activity, acting on a sulfur group of donors, disulfide as acceptor	2.57988e-05	0.035414	3	56	5	3984	0.0535714	0.00125502	4	4	GO:0016671
Rv3414c	up	biological_process	e	cell wall organization	5.166e-07	0.000595182	11	99	67	3984	0.111111	0.0168173	5	3	GO:0071555
Rv3414c	up	biological_process	e	symbiont-mediated disruption of host cellular anatomical entity	5.84973e-05	0.0159616	3	99	4	3984	0.030303	0.00100402	4	4	GO:0052008
Rv3414c	up	biological_process	e	peptidoglycan metabolic process	6.25355e-05	0.015997	7	99	42	3984	0.0707071	0.0105422	5	5	GO:0000270
Rv3414c	up	biological_process	e	regulation of cell shape	0.000215357	0.0352573	6	99	36	3984	0.0606061	0.00903614	6	3	GO:0008360
Rv3414c	up	cellular_component	e	extracellular region	2.89693e-09	1.18568e-05	31	99	401	3984	0.313131	0.100653	2	2	GO:0005576
Rv3414c	up	cellular_component	e	Holliday junction resolvase complex	1.48937e-05	0.00609584	3	99	3	3984	0.030303	0.000753012	5	5	GO:0048476
Rv3414c	up	cellular_component	e	cellular_component	0.000205071	0.0352573	79	99	2475	3984	0.79798	0.621235	0	0	GO:0005575
Rv3414c	up	molecular_function	e	sphingomyelin phosphodiesterase activity	1.48937e-05	0.00609584	3	99	3	3984	0.030303	0.000753012	6	6	GO:0004767
Rv3414c	up	molecular_function	e	N-acetylmuramoyl-L-alanine amidase activity	0.000143601	0.0279878	3	99	5	3984	0.030303	0.00125502	5	3	GO:0008745
Rv3414c	up	molecular_function	e	phosphatidylcholine phospholipase C activity	0.000143601	0.0279878	3	99	5	3984	0.030303	0.00125502	7	7	GO:0034480
Rv3414c	up	molecular_function	e	cysteine-type peptidase activity	0.000282018	0.0443951	3	99	6	3984	0.030303	0.00150602	4	4	GO:0008234
Rv3416	down	cellular_component	e	respiratory chain complex I	9.97787e-06	0.0407959	3	41	5	3984	0.0731707	0.00125502	5	4	GO:0045271
Rv3416	both	cellular_component	e	respiratory chain complex I	4.52142e-05	0.0371919	2	9	5	3984	0.222222	0.00125502	5	4	GO:0045271
Rv3416	both	molecular_function	e	4 iron, 4 sulfur cluster binding	2.64295e-06	0.01087	4	9	50	3984	0.444444	0.0125502	5	5	GO:0051539
Rv3416	both	molecular_function	e	dinitrosyl-iron complex binding	9.47274e-05	0.0486999	2	9	7	3984	0.222222	0.00175703	4	4	GO:0035731
Rv3417c	up	biological_process	e	chaperone cofactor-dependent protein refolding	2.47559e-09	2.51944e-06	5	55	6	3984	0.0909091	0.00150602	5	4	GO:0051085
Rv3417c	up	biological_process	e	protein refolding	2.47559e-09	2.51944e-06	5	55	6	3984	0.0909091	0.00150602	3	3	GO:0042026
Rv3417c	up	biological_process	e	arginine biosynthetic process	0.000501667	0.0471977	3	55	12	3984	0.0545455	0.00301205	10	5	GO:0006526
Rv3417c	up	biological_process	e	cellular response to superoxide	0.000556515	0.0471977	2	55	3	3984	0.0363636	0.000753012	8	7	GO:0071451
Rv3417c	up	biological_process	e	cellular response to heat	0.000556515	0.0471977	2	55	3	3984	0.0363636	0.000753012	5	4	GO:0034605
Rv3417c	up	cellular_component	e	cytoplasm	5.9208e-07	0.000241027	21	55	483	3984	0.381818	0.121235	2	2	GO:0005737
Rv3417c	up	cellular_component	e	peptidoglycan-based cell wall	2.17741e-06	0.000590926	24	55	667	3984	0.436364	0.16742	4	4	GO:0009274
Rv3417c	up	cellular_component	e	cytosol	0.000190469	0.0213658	19	55	589	3984	0.345455	0.147841	2	2	GO:0005829
Rv3417c	up	cellular_component	e	plasma membrane	0.000225325	0.0235196	35	55	1546	3984	0.636364	0.388052	3	3	GO:0005886
Rv3417c	up	molecular_function	e	unfolded protein binding	4.54266e-09	3.69849e-06	6	55	12	3984	0.109091	0.00301205	3	3	GO:0051082
Rv3417c	up	molecular_function	e	heat shock protein binding	2.49116e-06	0.000596537	3	55	3	3984	0.0545455	0.000753012	3	3	GO:0031072
Rv3417c	up	molecular_function	e	protein folding chaperone	1.48336e-05	0.00262545	4	55	12	3984	0.0727273	0.00301205	1	1	GO:0044183
Rv3417c	up	molecular_function	e	ATP binding	5.51224e-05	0.00723854	15	55	354	3984	0.272727	0.0888554	8	5	GO:0005524
Rv3417c	up	molecular_function	e	carbamoyl-phosphate synthase (glutamine-hydrolyzing) activity	0.000187166	0.0213658	2	55	2	3984	0.0363636	0.000502008	5	5	GO:0004088
Rv3417c	up	molecular_function	e	protein-folding chaperone binding	0.000187166	0.0213658	2	55	2	3984	0.0363636	0.000502008	3	3	GO:0051087
Rv3557c	both	biological_process	e	cholesterol catabolic process	1.19219e-13	8.1471e-11	8	15	36	3984	0.533333	0.00903614	7	5	GO:0006707
Rv3557c	both	molecular_function	e	CoA-transferase activity	7.90585e-05	0.0180089	2	15	4	3984	0.133333	0.00100402	4	4	GO:0008410
Rv3557c	both	molecular_function	e	oxidoreductase activity, acting on the CH-CH group of donors	9.74472e-05	0.0210294	4	15	69	3984	0.266667	0.0173193	3	3	GO:0016627
Rv3557c	both	cellular_component	p	cellular anatomical entity	1.36328e-05	0.00328812	1	15	2458	3984	0.0666667	0.616968	1	1	GO:0110165
Rv3574	up	biological_process	e	cholesterol catabolic process	1.09135e-14	1.65195e-11	10	28	36	3984	0.357143	0.00903614	7	5	GO:0006707
Rv3574	up	cellular_component	p	cellular anatomical entity	0.000106828	0.0273974	7	28	2458	3984	0.25	0.616968	1	1	GO:0110165
Rv3574	down	biological_process	e	cholesterol catabolic process	3.0143e-05	0.0257087	4	21	36	3984	0.190476	0.00903614	7	5	GO:0006707
Rv3574	both	biological_process	e	cholesterol catabolic process	9.80317e-16	7.98762e-13	10	23	36	3984	0.434783	0.00903614	7	5	GO:0006707
Rv3574	both	biological_process	e	steroid biosynthetic process	9.97343e-10	2.70878e-07	5	23	10	3984	0.217391	0.00251004	5	4	GO:0006694
Rv3574	both	biological_process	e	fatty acid beta-oxidation	5.27228e-08	1.26349e-05	6	23	39	3984	0.26087	0.00978916	9	6	GO:0006635
Rv3574	both	biological_process	e	phenylacetate catabolic process	3.18875e-05	0.00333102	2	23	2	3984	0.0869565	0.000502008	8	3	GO:0010124
Rv3574	both	molecular_function	e	3-ketosteroid 9-alpha-monooxygenase activity	3.18875e-05	0.00333102	2	23	2	3984	0.0869565	0.000502008	5	5	GO:0036200
Rv3574	both	molecular_function	e	ketosteroid monooxygenase activity	3.18875e-05	0.00333102	2	23	2	3984	0.0869565	0.000502008	5	5	GO:0047086
Rv3574	both	molecular_function	e	acetyl-CoA C-acyltransferase activity	0.000315525	0.0292147	2	23	5	3984	0.0869565	0.00125502	6	6	GO:0003988
Rv3583c	up	biological_process	e	translation	1.44199e-05	0.00591706	11	98	94	3984	0.112245	0.0235944	5	4	GO:0006412
Rv3583c	up	cellular_component	e	ribosome	1.38992e-06	0.00114068	10	98	60	3984	0.102041	0.0150602	5	5	GO:0005840
Rv3583c	up	cellular_component	e	ribosomal subunit	1.72754e-06	0.00118147	9	98	48	3984	0.0918367	0.0120482	3	3	GO:0044391
Rv3583c	up	cellular_component	e	peptidoglycan-based cell wall	4.63327e-05	0.0141013	33	98	667	3984	0.336735	0.16742	4	4	GO:0009274
Rv3583c	up	molecular_function	e	structural constituent of ribosome	7.1218e-07	0.00073059	10	98	56	3984	0.102041	0.0140562	2	2	GO:0003735
Rv3583c	up	molecular_function	e	rRNA binding	5.85685e-05	0.0150206	7	98	42	3984	0.0714286	0.0105422	5	5	GO:0019843
Rv3583c	down	biological_process	e	translation	1.56618e-06	0.00645298	8	37	94	3984	0.216216	0.0235944	5	4	GO:0006412
Rv3597c	up	biological_process	e	translation	6.01506e-06	0.00247264	10	73	94	3984	0.136986	0.0235944	5	4	GO:0006412
Rv3597c	up	cellular_component	e	ribosome	8.24333e-08	4.8409e-05	10	73	60	3984	0.136986	0.0150602	5	5	GO:0005840
Rv3597c	up	cellular_component	e	ribonucleoprotein complex	9.71686e-08	4.99295e-05	10	73	61	3984	0.136986	0.0153112	2	2	GO:1990904
Rv3597c	up	molecular_function	e	structural constituent of ribosome	4.12707e-08	4.8409e-05	10	73	56	3984	0.136986	0.0140562	2	2	GO:0003735
Rv3597c	up	molecular_function	p	catalytic activity	7.87781e-08	4.8409e-05	14	73	1988	3984	0.191781	0.498996	1	1	GO:0003824
Rv3676	up	biological_process	e	mycolic acid biosynthetic process	2.13831e-05	0.0440401	5	117	13	3984	0.042735	0.00326305	9	5	GO:0071768
Rv3676	down	biological_process	e	heme biosynthetic process	8.60343e-06	0.0152661	3	16	11	3984	0.1875	0.00276104	6	4	GO:0006783
Rv3676	both	biological_process	e	cellular homeostasis	2.35861e-06	0.00827942	4	10	43	3984	0.4	0.0107932	2	2	GO:0019725
Rv3692	up	biological_process	e	cell wall organization	6.05176e-07	0.000332391	16	227	67	3984	0.0704846	0.0168173	5	3	GO:0071555
Rv3692	up	biological_process	e	cellular metabolic process	4.92978e-06	0.00142717	86	227	978	3984	0.378855	0.245482	2	2	GO:0044237
Rv3692	up	biological_process	e	peptidoglycan biosynthetic process	8.0904e-05	0.0126117	9	227	34	3984	0.0396476	0.00853414	7	5	GO:0009252
Rv3692	up	biological_process	e	regulation of cell shape	0.000131356	0.0143888	9	227	36	3984	0.0396476	0.00903614	6	3	GO:0008360
Rv3692	up	biological_process	e	cell wall polysaccharide biosynthetic process	0.000182678	0.0172185	3	227	3	3984	0.0132159	0.000753012	6	5	GO:0070592
Rv3692	up	biological_process	e	capsule polysaccharide biosynthetic process	0.0003331	0.0233835	6	227	18	3984	0.0264317	0.00451807	7	6	GO:0045227
Rv3692	up	biological_process	e	glutamine family amino acid metabolic process	0.000662892	0.0426461	9	227	44	3984	0.0396476	0.0110442	8	4	GO:0009064
Rv3692	up	cellular_component	e	plasma membrane	7.82984e-08	7.93359e-05	127	227	1546	3984	0.559471	0.388052	3	3	GO:0005886
Rv3692	up	cellular_component	e	extracellular region	0.000145775	0.0147706	41	227	401	3984	0.180617	0.100653	2	2	GO:0005576
Rv3692	up	molecular_function	e	ATP binding	1.77006e-05	0.00377582	40	227	354	3984	0.176211	0.0888554	8	5	GO:0005524
Rv3692	up	molecular_function	e	ATP-dependent activity	4.17614e-05	0.00805995	18	227	111	3984	0.0792952	0.0278614	1	1	GO:0140657
Rv3692	up	molecular_function	e	penicillin binding	4.90902e-05	0.00865055	4	227	5	3984	0.0176211	0.00125502	7	3	GO:0008658
Rv3692	up	molecular_function	e	hexosyltransferase activity	0.000103582	0.0127906	9	227	35	3984	0.0396476	0.00878514	4	4	GO:0016758
Rv3692	up	molecular_function	e	ligase activity	0.000273454	0.0213136	19	227	139	3984	0.0837004	0.0348896	2	2	GO:0016874
Rv3692	up	molecular_function	e	P-type ion transporter activity	0.000327256	0.0233835	5	227	12	3984	0.0220264	0.00301205	7	4	GO:0015662
Rv3692	up	molecular_function	e	ATPase-coupled monoatomic cation transmembrane transporter activity	0.0003331	0.0233835	6	227	18	3984	0.0264317	0.00451807	6	3	GO:0019829
Rv3692	up	molecular_function	e	catalytic activity, acting on a protein	0.000337647	0.0233835	21	227	162	3984	0.092511	0.0406627	2	2	GO:0140096
Rv3692	up	molecular_function	e	serine-type D-Ala-D-Ala carboxypeptidase activity	0.000699875	0.0436399	3	227	4	3984	0.0132159	0.00100402	7	7	GO:0009002
Rv3692	up	molecular_function	e	arabinosyltransferase activity	0.000699875	0.0436399	3	227	4	3984	0.0132159	0.00100402	5	5	GO:0052636
Rv3692	up	biological_process	p	regulation of gene expression	0.000249138	0.0207383	3	227	257	3984	0.0132159	0.064508	7	6	GO:0010468
Rv3833	up	biological_process	e	regulation of DNA-templated transcription	3.19016e-05	0.0273159	10	39	219	3984	0.25641	0.0549699	8	7	GO:0006355
Rv3833	up	molecular_function	e	DNA-binding transcription factor activity	1.84404e-06	0.00687172	9	39	123	3984	0.230769	0.0308735	2	2	GO:0003700
Rv3840	down	biological_process	e	catechol-containing siderophore biosynthetic process	3.56847e-06	0.00293082	3	17	8	3984	0.176471	0.00200803	6	5	GO:0019540
Rv3840	down	biological_process	e	response to host iron concentration	1.71411e-05	0.00879886	2	17	2	3984	0.117647	0.000502008	6	4	GO:0075139
Rv3840	down	biological_process	e	cellular response to iron ion starvation	2.28303e-05	0.00937539	3	17	14	3984	0.176471	0.00351406	5	5	GO:0010106
Rv3852	up	biological_process	e	tricarboxylic acid cycle	5.52678e-07	0.00227715	7	85	25	3984	0.0823529	0.0062751	3	3	GO:0006099
Rv3852	down	biological_process	e	monocarboxylic acid biosynthetic process	6.21007e-06	0.0102031	5	12	100	3984	0.416667	0.0251004	7	6	GO:0072330
Rv3852	down	biological_process	e	polyol biosynthetic process	7.46335e-06	0.0102031	3	12	14	3984	0.25	0.00351406	5	5	GO:0046173
Rv3852	down	biological_process	e	Actinobacterium-type cell wall biogenesis	2.31372e-05	0.0141948	3	12	20	3984	0.25	0.00502008	6	5	GO:0071766
Rv3852	down	biological_process	e	phthiocerol biosynthetic process	0.000123944	0.0317707	2	12	6	3984	0.166667	0.00150602	8	4	GO:0097040
Rv3852	down	molecular_function	e	acid-thiol ligase activity	3.11494e-05	0.0141948	3	12	22	3984	0.25	0.00552209	4	4	GO:0016878
Rv3862c	up	biological_process	e	protein secretion by the type VII secretion system	3.6963e-06	0.00996049	4	48	10	3984	0.0833333	0.00251004	8	4	GO:0044315
Rv3862c	up	biological_process	e	phenolic phthiocerol biosynthetic process	1.61463e-05	0.00996049	3	48	5	3984	0.0625	0.00125502	6	4	GO:0097041
Rv3862c	up	biological_process	e	phthiocerol biosynthetic process	3.2019e-05	0.0124173	3	48	6	3984	0.0625	0.00150602	8	4	GO:0097040
Rv3862c	up	biological_process	e	DIM/DIP cell wall layer assembly	0.000138894	0.028475	4	48	23	3984	0.0833333	0.00577309	5	5	GO:0071770
Rv3862c	up	cellular_component	e	polyketide synthase complex	5.55587e-05	0.0162718	3	48	7	3984	0.0625	0.00175703	3	3	GO:0034081
Rv3862c	up	molecular_function	e	3-oxoacyl-[acyl-carrier-protein] synthase activity	3.93694e-05	0.0124173	4	48	17	3984	0.0833333	0.00426707	5	5	GO:0004315
Rv3862c	up	molecular_function	e	fatty acid synthase activity	3.93694e-05	0.0124173	4	48	17	3984	0.0833333	0.00426707	5	5	GO:0004312
Rv3862c	up	molecular_function	e	phosphopantetheine binding	0.000115759	0.028475	4	48	22	3984	0.0833333	0.00552209	4	3	GO:0031177
Rv3911	up	biological_process	p	biological_process	5.72877e-06	0.0236037	50	136	2236	3984	0.367647	0.561245	0	0	GO:0008150
											#DIV/0!	#DIV/0!
											#DIV/0!	#DIV/0!
											#DIV/0!	#DIV/0!
											#DIV/0!	#DIV/0!
											#DIV/0!	#DIV/0!
											#DIV/0!	#DIV/0!
											#DIV/0!	#DIV/0!
											#DIV/0!	#DIV/0!
											#DIV/0!	#DIV/0!
											#DIV/0!	#DIV/0!
											#DIV/0!	#DIV/0!
											#DIV/0!	#DIV/0!
											#DIV/0!	#DIV/0!
											#DIV/0!	#DIV/0!
											#DIV/0!	#DIV/0!
											#DIV/0!	#DIV/0!
											#DIV/0!	#DIV/0!
											#DIV/0!	#DIV/0!
											#DIV/0!	#DIV/0!
											#DIV/0!	#DIV/0!
											#DIV/0!	#DIV/0!
											#DIV/0!	#DIV/0!
											#DIV/0!	#DIV/0!
											#DIV/0!	#DIV/0!
											#DIV/0!	#DIV/0!
											#DIV/0!	#DIV/0!
											#DIV/0!	#DIV/0!
											#DIV/0!	#DIV/0!
											#DIV/0!	#DIV/0!
											#DIV/0!	#DIV/0!
											#DIV/0!	#DIV/0!
											#DIV/0!	#DIV/0!
											#DIV/0!	#DIV/0!
											#DIV/0!	#DIV/0!
											#DIV/0!	#DIV/0!
											#DIV/0!	#DIV/0!
											#DIV/0!	#DIV/0!
											#DIV/0!	#DIV/0!
											#DIV/0!	#DIV/0!
											#DIV/0!	#DIV/0!
											#DIV/0!	#DIV/0!
											#DIV/0!	#DIV/0!
											#DIV/0!	#DIV/0!
											#DIV/0!	#DIV/0!
											#DIV/0!	#DIV/0!
											#DIV/0!	#DIV/0!
											#DIV/0!	#DIV/0!
											#DIV/0!	#DIV/0!
											#DIV/0!	#DIV/0!
											#DIV/0!	#DIV/0!
											#DIV/0!	#DIV/0!
											#DIV/0!	#DIV/0!
											#DIV/0!	#DIV/0!
											#DIV/0!	#DIV/0!
											#DIV/0!	#DIV/0!
											#DIV/0!	#DIV/0!
											#DIV/0!	#DIV/0!
											#DIV/0!	#DIV/0!
											#DIV/0!	#DIV/0!
											#DIV/0!	#DIV/0!
											#DIV/0!	#DIV/0!
											#DIV/0!	#DIV/0!
											#DIV/0!	#DIV/0!
											#DIV/0!	#DIV/0!
											#DIV/0!	#DIV/0!
											#DIV/0!	#DIV/0!
											#DIV/0!	#DIV/0!
											#DIV/0!	#DIV/0!
											#DIV/0!	#DIV/0!
											#DIV/0!	#DIV/0!
											#DIV/0!	#DIV/0!
											#DIV/0!	#DIV/0!
											#DIV/0!	#DIV/0!
											#DIV/0!	#DIV/0!
											#DIV/0!	#DIV/0!
											#DIV/0!	#DIV/0!
											#DIV/0!	#DIV/0!
											#DIV/0!	#DIV/0!
											#DIV/0!	#DIV/0!
											#DIV/0!	#DIV/0!
											#DIV/0!	#DIV/0!
											#DIV/0!	#DIV/0!
											#DIV/0!	#DIV/0!
											#DIV/0!	#DIV/0!
											#DIV/0!	#DIV/0!
											#DIV/0!	#DIV/0!
											#DIV/0!	#DIV/0!
											#DIV/0!	#DIV/0!
											#DIV/0!	#DIV/0!
											#DIV/0!	#DIV/0!
											#DIV/0!	#DIV/0!
											#DIV/0!	#DIV/0!
											#DIV/0!	#DIV/0!
											#DIV/0!	#DIV/0!
											#DIV/0!	#DIV/0!
											#DIV/0!	#DIV/0!
											#DIV/0!	#DIV/0!
											#DIV/0!	#DIV/0!
											#DIV/0!	#DIV/0!
											#DIV/0!	#DIV/0!
											#DIV/0!	#DIV/0!
											#DIV/0!	#DIV/0!
											#DIV/0!	#DIV/0!
											#DIV/0!	#DIV/0!
											#DIV/0!	#DIV/0!
											#DIV/0!	#DIV/0!
											#DIV/0!	#DIV/0!
											#DIV/0!	#DIV/0!
											#DIV/0!	#DIV/0!
											#DIV/0!	#DIV/0!
											#DIV/0!	#DIV/0!
											#DIV/0!	#DIV/0!
											#DIV/0!	#DIV/0!
											#DIV/0!	#DIV/0!
											#DIV/0!	#DIV/0!
											#DIV/0!	#DIV/0!
											#DIV/0!	#DIV/0!
											#DIV/0!	#DIV/0!
											#DIV/0!	#DIV/0!
											#DIV/0!	#DIV/0!
											#DIV/0!	#DIV/0!
											#DIV/0!	#DIV/0!
											#DIV/0!	#DIV/0!
											#DIV/0!	#DIV/0!
											#DIV/0!	#DIV/0!
											#DIV/0!	#DIV/0!
											#DIV/0!	#DIV/0!
											#DIV/0!	#DIV/0!
											#DIV/0!	#DIV/0!
											#DIV/0!	#DIV/0!
											#DIV/0!	#DIV/0!
											#DIV/0!	#DIV/0!
											#DIV/0!	#DIV/0!
											#DIV/0!	#DIV/0!
											#DIV/0!	#DIV/0!
											#DIV/0!	#DIV/0!
											#DIV/0!	#DIV/0!
											#DIV/0!	#DIV/0!
											#DIV/0!	#DIV/0!
											#DIV/0!	#DIV/0!
											#DIV/0!	#DIV/0!
											#DIV/0!	#DIV/0!
											#DIV/0!	#DIV/0!
											#DIV/0!	#DIV/0!
											#DIV/0!	#DIV/0!
											#DIV/0!	#DIV/0!
											#DIV/0!	#DIV/0!
											#DIV/0!	#DIV/0!
											#DIV/0!	#DIV/0!
											#DIV/0!	#DIV/0!
											#DIV/0!	#DIV/0!
											#DIV/0!	#DIV/0!
											#DIV/0!	#DIV/0!
											#DIV/0!	#DIV/0!
											#DIV/0!	#DIV/0!
											#DIV/0!	#DIV/0!
											#DIV/0!	#DIV/0!
											#DIV/0!	#DIV/0!
											#DIV/0!	#DIV/0!
											#DIV/0!	#DIV/0!
											#DIV/0!	#DIV/0!
											#DIV/0!	#DIV/0!
											#DIV/0!	#DIV/0!
											#DIV/0!	#DIV/0!
											#DIV/0!	#DIV/0!
											#DIV/0!	#DIV/0!
											#DIV/0!	#DIV/0!
											#DIV/0!	#DIV/0!
											#DIV/0!	#DIV/0!
											#DIV/0!	#DIV/0!
											#DIV/0!	#DIV/0!
											#DIV/0!	#DIV/0!
											#DIV/0!	#DIV/0!
											#DIV/0!	#DIV/0!
											#DIV/0!	#DIV/0!
											#DIV/0!	#DIV/0!
											#DIV/0!	#DIV/0!
											#DIV/0!	#DIV/0!
											#DIV/0!	#DIV/0!
											#DIV/0!	#DIV/0!
											#DIV/0!	#DIV/0!
											#DIV/0!	#DIV/0!
											#DIV/0!	#DIV/0!
											#DIV/0!	#DIV/0!
											#DIV/0!	#DIV/0!
											#DIV/0!	#DIV/0!
											#DIV/0!	#DIV/0!
											#DIV/0!	#DIV/0!
											#DIV/0!	#DIV/0!
											#DIV/0!	#DIV/0!
											#DIV/0!	#DIV/0!
											#DIV/0!	#DIV/0!
											#DIV/0!	#DIV/0!
											#DIV/0!	#DIV/0!
											#DIV/0!	#DIV/0!
											#DIV/0!	#DIV/0!
											#DIV/0!	#DIV/0!
											#DIV/0!	#DIV/0!
											#DIV/0!	#DIV/0!
											#DIV/0!	#DIV/0!
											#DIV/0!	#DIV/0!
											#DIV/0!	#DIV/0!
											#DIV/0!	#DIV/0!
											#DIV/0!	#DIV/0!
											#DIV/0!	#DIV/0!
											#DIV/0!	#DIV/0!
											#DIV/0!	#DIV/0!
											#DIV/0!	#DIV/0!
											#DIV/0!	#DIV/0!
											#DIV/0!	#DIV/0!
											#DIV/0!	#DIV/0!
											#DIV/0!	#DIV/0!
											#DIV/0!	#DIV/0!
											#DIV/0!	#DIV/0!
											#DIV/0!	#DIV/0!
											#DIV/0!	#DIV/0!
											#DIV/0!	#DIV/0!
											#DIV/0!	#DIV/0!
											#DIV/0!	#DIV/0!
											#DIV/0!	#DIV/0!
											#DIV/0!	#DIV/0!
											#DIV/0!	#DIV/0!
											#DIV/0!	#DIV/0!
											#DIV/0!	#DIV/0!
											#DIV/0!	#DIV/0!
											#DIV/0!	#DIV/0!
											#DIV/0!	#DIV/0!
											#DIV/0!	#DIV/0!
											#DIV/0!	#DIV/0!
											#DIV/0!	#DIV/0!
											#DIV/0!	#DIV/0!
											#DIV/0!	#DIV/0!
											#DIV/0!	#DIV/0!
											#DIV/0!	#DIV/0!
											#DIV/0!	#DIV/0!
											#DIV/0!	#DIV/0!
											#DIV/0!	#DIV/0!
											#DIV/0!	#DIV/0!
											#DIV/0!	#DIV/0!
											#DIV/0!	#DIV/0!
											#DIV/0!	#DIV/0!
											#DIV/0!	#DIV/0!
											#DIV/0!	#DIV/0!
											#DIV/0!	#DIV/0!
											#DIV/0!	#DIV/0!
											#DIV/0!	#DIV/0!
											#DIV/0!	#DIV/0!
											#DIV/0!	#DIV/0!
											#DIV/0!	#DIV/0!
											#DIV/0!	#DIV/0!
											#DIV/0!	#DIV/0!
											#DIV/0!	#DIV/0!
											#DIV/0!	#DIV/0!
											#DIV/0!	#DIV/0!
											#DIV/0!	#DIV/0!
											#DIV/0!	#DIV/0!
											#DIV/0!	#DIV/0!
											#DIV/0!	#DIV/0!
											#DIV/0!	#DIV/0!
											#DIV/0!	#DIV/0!
											#DIV/0!	#DIV/0!
											#DIV/0!	#DIV/0!
											#DIV/0!	#DIV/0!
											#DIV/0!	#DIV/0!
											#DIV/0!	#DIV/0!
											#DIV/0!	#DIV/0!
											#DIV/0!	#DIV/0!
											#DIV/0!	#DIV/0!
											#DIV/0!	#DIV/0!
											#DIV/0!	#DIV/0!
											#DIV/0!	#DIV/0!
											#DIV/0!	#DIV/0!
											#DIV/0!	#DIV/0!
											#DIV/0!	#DIV/0!
											#DIV/0!	#DIV/0!
											#DIV/0!	#DIV/0!
											#DIV/0!	#DIV/0!
											#DIV/0!	#DIV/0!
											#DIV/0!	#DIV/0!
											#DIV/0!	#DIV/0!
											#DIV/0!	#DIV/0!
											#DIV/0!	#DIV/0!
											#DIV/0!	#DIV/0!
											#DIV/0!	#DIV/0!
											#DIV/0!	#DIV/0!
											#DIV/0!	#DIV/0!
											#DIV/0!	#DIV/0!
											#DIV/0!	#DIV/0!
											#DIV/0!	#DIV/0!
											#DIV/0!	#DIV/0!
											#DIV/0!	#DIV/0!
											#DIV/0!	#DIV/0!
											#DIV/0!	#DIV/0!
											#DIV/0!	#DIV/0!
											#DIV/0!	#DIV/0!
											#DIV/0!	#DIV/0!
											#DIV/0!	#DIV/0!
											#DIV/0!	#DIV/0!
											#DIV/0!	#DIV/0!
											#DIV/0!	#DIV/0!
											#DIV/0!	#DIV/0!
											#DIV/0!	#DIV/0!
											#DIV/0!	#DIV/0!
											#DIV/0!	#DIV/0!
											#DIV/0!	#DIV/0!
											#DIV/0!	#DIV/0!
											#DIV/0!	#DIV/0!
											#DIV/0!	#DIV/0!
											#DIV/0!	#DIV/0!
											#DIV/0!	#DIV/0!
											#DIV/0!	#DIV/0!
											#DIV/0!	#DIV/0!
											#DIV/0!	#DIV/0!
											#DIV/0!	#DIV/0!
											#DIV/0!	#DIV/0!
											#DIV/0!	#DIV/0!
											#DIV/0!	#DIV/0!
											#DIV/0!	#DIV/0!
											#DIV/0!	#DIV/0!
											#DIV/0!	#DIV/0!
											#DIV/0!	#DIV/0!
											#DIV/0!	#DIV/0!
											#DIV/0!	#DIV/0!
											#DIV/0!	#DIV/0!
											#DIV/0!	#DIV/0!
											#DIV/0!	#DIV/0!
											#DIV/0!	#DIV/0!
											#DIV/0!	#DIV/0!
											#DIV/0!	#DIV/0!
											#DIV/0!	#DIV/0!
											#DIV/0!	#DIV/0!
											#DIV/0!	#DIV/0!
											#DIV/0!	#DIV/0!
											#DIV/0!	#DIV/0!
											#DIV/0!	#DIV/0!
											#DIV/0!	#DIV/0!
											#DIV/0!	#DIV/0!
											#DIV/0!	#DIV/0!
											#DIV/0!	#DIV/0!
											#DIV/0!	#DIV/0!
											#DIV/0!	#DIV/0!
											#DIV/0!	#DIV/0!
											#DIV/0!	#DIV/0!
											#DIV/0!	#DIV/0!
											#DIV/0!	#DIV/0!
											#DIV/0!	#DIV/0!
											#DIV/0!	#DIV/0!
											#DIV/0!	#DIV/0!
											#DIV/0!	#DIV/0!
											#DIV/0!	#DIV/0!
											#DIV/0!	#DIV/0!
											#DIV/0!	#DIV/0!
											#DIV/0!	#DIV/0!
											#DIV/0!	#DIV/0!
											#DIV/0!	#DIV/0!
											#DIV/0!	#DIV/0!
											#DIV/0!	#DIV/0!
											#DIV/0!	#DIV/0!
											#DIV/0!	#DIV/0!
											#DIV/0!	#DIV/0!
											#DIV/0!	#DIV/0!
											#DIV/0!	#DIV/0!
											#DIV/0!	#DIV/0!
											#DIV/0!	#DIV/0!
											#DIV/0!	#DIV/0!
											#DIV/0!	#DIV/0!
											#DIV/0!	#DIV/0!
											#DIV/0!	#DIV/0!
											#DIV/0!	#DIV/0!
											#DIV/0!	#DIV/0!
											#DIV/0!	#DIV/0!
											#DIV/0!	#DIV/0!
											#DIV/0!	#DIV/0!
											#DIV/0!	#DIV/0!
											#DIV/0!	#DIV/0!
											#DIV/0!	#DIV/0!
											#DIV/0!	#DIV/0!
											#DIV/0!	#DIV/0!
											#DIV/0!	#DIV/0!
											#DIV/0!	#DIV/0!
											#DIV/0!	#DIV/0!
											#DIV/0!	#DIV/0!
											#DIV/0!	#DIV/0!
											#DIV/0!	#DIV/0!
											#DIV/0!	#DIV/0!
											#DIV/0!	#DIV/0!
											#DIV/0!	#DIV/0!
											#DIV/0!	#DIV/0!
											#DIV/0!	#DIV/0!
											#DIV/0!	#DIV/0!
											#DIV/0!	#DIV/0!
											#DIV/0!	#DIV/0!
											#DIV/0!	#DIV/0!
											#DIV/0!	#DIV/0!
											#DIV/0!	#DIV/0!
											#DIV/0!	#DIV/0!
											#DIV/0!	#DIV/0!
											#DIV/0!	#DIV/0!
											#DIV/0!	#DIV/0!
											#DIV/0!	#DIV/0!
											#DIV/0!	#DIV/0!
											#DIV/0!	#DIV/0!
											#DIV/0!	#DIV/0!
											#DIV/0!	#DIV/0!
											#DIV/0!	#DIV/0!
											#DIV/0!	#DIV/0!
											#DIV/0!	#DIV/0!
											#DIV/0!	#DIV/0!
											#DIV/0!	#DIV/0!
											#DIV/0!	#DIV/0!
											#DIV/0!	#DIV/0!
											#DIV/0!	#DIV/0!
											#DIV/0!	#DIV/0!
											#DIV/0!	#DIV/0!
											#DIV/0!	#DIV/0!
											#DIV/0!	#DIV/0!
											#DIV/0!	#DIV/0!
											#DIV/0!	#DIV/0!
											#DIV/0!	#DIV/0!
											#DIV/0!	#DIV/0!
											#DIV/0!	#DIV/0!
											#DIV/0!	#DIV/0!
											#DIV/0!	#DIV/0!
											#DIV/0!	#DIV/0!
											#DIV/0!	#DIV/0!
											#DIV/0!	#DIV/0!
											#DIV/0!	#DIV/0!
											#DIV/0!	#DIV/0!
											#DIV/0!	#DIV/0!
											#DIV/0!	#DIV/0!
											#DIV/0!	#DIV/0!
											#DIV/0!	#DIV/0!
											#DIV/0!	#DIV/0!
											#DIV/0!	#DIV/0!
											#DIV/0!	#DIV/0!
											#DIV/0!	#DIV/0!
											#DIV/0!	#DIV/0!
											#DIV/0!	#DIV/0!
											#DIV/0!	#DIV/0!
											#DIV/0!	#DIV/0!
											#DIV/0!	#DIV/0!
											#DIV/0!	#DIV/0!
											#DIV/0!	#DIV/0!
											#DIV/0!	#DIV/0!
											#DIV/0!	#DIV/0!
											#DIV/0!	#DIV/0!
											#DIV/0!	#DIV/0!
											#DIV/0!	#DIV/0!
											#DIV/0!	#DIV/0!
											#DIV/0!	#DIV/0!
											#DIV/0!	#DIV/0!
											#DIV/0!	#DIV/0!
											#DIV/0!	#DIV/0!
											#DIV/0!	#DIV/0!
											#DIV/0!	#DIV/0!
											#DIV/0!	#DIV/0!
											#DIV/0!	#DIV/0!
											#DIV/0!	#DIV/0!
											#DIV/0!	#DIV/0!
											#DIV/0!	#DIV/0!
											#DIV/0!	#DIV/0!
											#DIV/0!	#DIV/0!
											#DIV/0!	#DIV/0!
											#DIV/0!	#DIV/0!
											#DIV/0!	#DIV/0!
											#DIV/0!	#DIV/0!
											#DIV/0!	#DIV/0!
											#DIV/0!	#DIV/0!
											#DIV/0!	#DIV/0!
											#DIV/0!	#DIV/0!
											#DIV/0!	#DIV/0!
											#DIV/0!	#DIV/0!
											#DIV/0!	#DIV/0!
											#DIV/0!	#DIV/0!
											#DIV/0!	#DIV/0!
											#DIV/0!	#DIV/0!
											#DIV/0!	#DIV/0!
											#DIV/0!	#DIV/0!
											#DIV/0!	#DIV/0!
											#DIV/0!	#DIV/0!
											#DIV/0!	#DIV/0!
											#DIV/0!	#DIV/0!
											#DIV/0!	#DIV/0!
											#DIV/0!	#DIV/0!
											#DIV/0!	#DIV/0!
											#DIV/0!	#DIV/0!
											#DIV/0!	#DIV/0!
											#DIV/0!	#DIV/0!
											#DIV/0!	#DIV/0!
											#DIV/0!	#DIV/0!
											#DIV/0!	#DIV/0!
											#DIV/0!	#DIV/0!
											#DIV/0!	#DIV/0!
											#DIV/0!	#DIV/0!
											#DIV/0!	#DIV/0!
											#DIV/0!	#DIV/0!
											#DIV/0!	#DIV/0!
											#DIV/0!	#DIV/0!
											#DIV/0!	#DIV/0!
											#DIV/0!	#DIV/0!
											#DIV/0!	#DIV/0!
											#DIV/0!	#DIV/0!
											#DIV/0!	#DIV/0!
											#DIV/0!	#DIV/0!
											#DIV/0!	#DIV/0!
											#DIV/0!	#DIV/0!
											#DIV/0!	#DIV/0!
											#DIV/0!	#DIV/0!
											#DIV/0!	#DIV/0!
											#DIV/0!	#DIV/0!
											#DIV/0!	#DIV/0!
											#DIV/0!	#DIV/0!
											#DIV/0!	#DIV/0!
											#DIV/0!	#DIV/0!
											#DIV/0!	#DIV/0!
											#DIV/0!	#DIV/0!
											#DIV/0!	#DIV/0!
											#DIV/0!	#DIV/0!
											#DIV/0!	#DIV/0!
											#DIV/0!	#DIV/0!
											#DIV/0!	#DIV/0!
											#DIV/0!	#DIV/0!
											#DIV/0!	#DIV/0!
											#DIV/0!	#DIV/0!
											#DIV/0!	#DIV/0!
											#DIV/0!	#DIV/0!
											#DIV/0!	#DIV/0!
											#DIV/0!	#DIV/0!
											#DIV/0!	#DIV/0!
											#DIV/0!	#DIV/0!
											#DIV/0!	#DIV/0!
											#DIV/0!	#DIV/0!
											#DIV/0!	#DIV/0!
											#DIV/0!	#DIV/0!
											#DIV/0!	#DIV/0!
											#DIV/0!	#DIV/0!
											#DIV/0!	#DIV/0!
											#DIV/0!	#DIV/0!
											#DIV/0!	#DIV/0!
											#DIV/0!	#DIV/0!
											#DIV/0!	#DIV/0!
											#DIV/0!	#DIV/0!
											#DIV/0!	#DIV/0!
											#DIV/0!	#DIV/0!
											#DIV/0!	#DIV/0!
											#DIV/0!	#DIV/0!
											#DIV/0!	#DIV/0!
											#DIV/0!	#DIV/0!
											#DIV/0!	#DIV/0!
											#DIV/0!	#DIV/0!
											#DIV/0!	#DIV/0!
											#DIV/0!	#DIV/0!
											#DIV/0!	#DIV/0!
											#DIV/0!	#DIV/0!
											#DIV/0!	#DIV/0!
											#DIV/0!	#DIV/0!
											#DIV/0!	#DIV/0!
											#DIV/0!	#DIV/0!
											#DIV/0!	#DIV/0!
											#DIV/0!	#DIV/0!
											#DIV/0!	#DIV/0!
											#DIV/0!	#DIV/0!
											#DIV/0!	#DIV/0!
											#DIV/0!	#DIV/0!
											#DIV/0!	#DIV/0!
											#DIV/0!	#DIV/0!
											#DIV/0!	#DIV/0!
											#DIV/0!	#DIV/0!
											#DIV/0!	#DIV/0!
											#DIV/0!	#DIV/0!
											#DIV/0!	#DIV/0!
											#DIV/0!	#DIV/0!
											#DIV/0!	#DIV/0!
											#DIV/0!	#DIV/0!
											#DIV/0!	#DIV/0!
											#DIV/0!	#DIV/0!
											#DIV/0!	#DIV/0!
											#DIV/0!	#DIV/0!
											#DIV/0!	#DIV/0!
											#DIV/0!	#DIV/0!
											#DIV/0!	#DIV/0!
											#DIV/0!	#DIV/0!
											#DIV/0!	#DIV/0!
											#DIV/0!	#DIV/0!
											#DIV/0!	#DIV/0!
											#DIV/0!	#DIV/0!
											#DIV/0!	#DIV/0!
											#DIV/0!	#DIV/0!
											#DIV/0!	#DIV/0!
											#DIV/0!	#DIV/0!
											#DIV/0!	#DIV/0!
											#DIV/0!	#DIV/0!
											#DIV/0!	#DIV/0!
											#DIV/0!	#DIV/0!
											#DIV/0!	#DIV/0!
											#DIV/0!	#DIV/0!
											#DIV/0!	#DIV/0!
											#DIV/0!	#DIV/0!
											#DIV/0!	#DIV/0!
											#DIV/0!	#DIV/0!
											#DIV/0!	#DIV/0!
											#DIV/0!	#DIV/0!
											#DIV/0!	#DIV/0!
											#DIV/0!	#DIV/0!
											#DIV/0!	#DIV/0!
											#DIV/0!	#DIV/0!
											#DIV/0!	#DIV/0!
											#DIV/0!	#DIV/0!
											#DIV/0!	#DIV/0!
											#DIV/0!	#DIV/0!
											#DIV/0!	#DIV/0!
											#DIV/0!	#DIV/0!
											#DIV/0!	#DIV/0!
											#DIV/0!	#DIV/0!
											#DIV/0!	#DIV/0!
											#DIV/0!	#DIV/0!
											#DIV/0!	#DIV/0!
											#DIV/0!	#DIV/0!
											#DIV/0!	#DIV/0!
											#DIV/0!	#DIV/0!
											#DIV/0!	#DIV/0!
											#DIV/0!	#DIV/0!
											#DIV/0!	#DIV/0!
											#DIV/0!	#DIV/0!
											#DIV/0!	#DIV/0!
											#DIV/0!	#DIV/0!
											#DIV/0!	#DIV/0!
											#DIV/0!	#DIV/0!
											#DIV/0!	#DIV/0!
											#DIV/0!	#DIV/0!
											#DIV/0!	#DIV/0!
											#DIV/0!	#DIV/0!
											#DIV/0!	#DIV/0!
											#DIV/0!	#DIV/0!
											#DIV/0!	#DIV/0!
											#DIV/0!	#DIV/0!
											#DIV/0!	#DIV/0!
											#DIV/0!	#DIV/0!
											#DIV/0!	#DIV/0!
											#DIV/0!	#DIV/0!
											#DIV/0!	#DIV/0!
											#DIV/0!	#DIV/0!
											#DIV/0!	#DIV/0!
											#DIV/0!	#DIV/0!
											#DIV/0!	#DIV/0!
											#DIV/0!	#DIV/0!
											#DIV/0!	#DIV/0!
											#DIV/0!	#DIV/0!
											#DIV/0!	#DIV/0!
											#DIV/0!	#DIV/0!
											#DIV/0!	#DIV/0!
											#DIV/0!	#DIV/0!
											#DIV/0!	#DIV/0!
											#DIV/0!	#DIV/0!
											#DIV/0!	#DIV/0!
											#DIV/0!	#DIV/0!
											#DIV/0!	#DIV/0!
											#DIV/0!	#DIV/0!
											#DIV/0!	#DIV/0!
											#DIV/0!	#DIV/0!
											#DIV/0!	#DIV/0!
											#DIV/0!	#DIV/0!
											#DIV/0!	#DIV/0!
											#DIV/0!	#DIV/0!
											#DIV/0!	#DIV/0!
											#DIV/0!	#DIV/0!
											#DIV/0!	#DIV/0!
											#DIV/0!	#DIV/0!
											#DIV/0!	#DIV/0!
											#DIV/0!	#DIV/0!
											#DIV/0!	#DIV/0!
											#DIV/0!	#DIV/0!
											#DIV/0!	#DIV/0!
											#DIV/0!	#DIV/0!
											#DIV/0!	#DIV/0!
											#DIV/0!	#DIV/0!
											#DIV/0!	#DIV/0!
											#DIV/0!	#DIV/0!
											#DIV/0!	#DIV/0!
											#DIV/0!	#DIV/0!
											#DIV/0!	#DIV/0!
											#DIV/0!	#DIV/0!
											#DIV/0!	#DIV/0!
											#DIV/0!	#DIV/0!
											#DIV/0!	#DIV/0!
											#DIV/0!	#DIV/0!
											#DIV/0!	#DIV/0!
											#DIV/0!	#DIV/0!
											#DIV/0!	#DIV/0!
											#DIV/0!	#DIV/0!
											#DIV/0!	#DIV/0!
											#DIV/0!	#DIV/0!
											#DIV/0!	#DIV/0!
											#DIV/0!	#DIV/0!
											#DIV/0!	#DIV/0!
											#DIV/0!	#DIV/0!
											#DIV/0!	#DIV/0!
											#DIV/0!	#DIV/0!
											#DIV/0!	#DIV/0!
											#DIV/0!	#DIV/0!
											#DIV/0!	#DIV/0!
											#DIV/0!	#DIV/0!
											#DIV/0!	#DIV/0!
											#DIV/0!	#DIV/0!
											#DIV/0!	#DIV/0!
											#DIV/0!	#DIV/0!
											#DIV/0!	#DIV/0!
											#DIV/0!	#DIV/0!
											#DIV/0!	#DIV/0!
											#DIV/0!	#DIV/0!
											#DIV/0!	#DIV/0!
											#DIV/0!	#DIV/0!
											#DIV/0!	#DIV/0!
											#DIV/0!	#DIV/0!
											#DIV/0!	#DIV/0!
											#DIV/0!	#DIV/0!
											#DIV/0!	#DIV/0!
											#DIV/0!	#DIV/0!
											#DIV/0!	#DIV/0!
											#DIV/0!	#DIV/0!
											#DIV/0!	#DIV/0!
											#DIV/0!	#DIV/0!
											#DIV/0!	#DIV/0!
											#DIV/0!	#DIV/0!
											#DIV/0!	#DIV/0!
											#DIV/0!	#DIV/0!
											#DIV/0!	#DIV/0!
											#DIV/0!	#DIV/0!
											#DIV/0!	#DIV/0!
											#DIV/0!	#DIV/0!
											#DIV/0!	#DIV/0!
											#DIV/0!	#DIV/0!
											#DIV/0!	#DIV/0!
											#DIV/0!	#DIV/0!
											#DIV/0!	#DIV/0!
											#DIV/0!	#DIV/0!
											#DIV/0!	#DIV/0!
											#DIV/0!	#DIV/0!
											#DIV/0!	#DIV/0!
											#DIV/0!	#DIV/0!
											#DIV/0!	#DIV/0!
											#DIV/0!	#DIV/0!
											#DIV/0!	#DIV/0!
											#DIV/0!	#DIV/0!
											#DIV/0!	#DIV/0!
											#DIV/0!	#DIV/0!
											#DIV/0!	#DIV/0!
											#DIV/0!	#DIV/0!
											#DIV/0!	#DIV/0!
											#DIV/0!	#DIV/0!
											#DIV/0!	#DIV/0!
											#DIV/0!	#DIV/0!
											#DIV/0!	#DIV/0!
											#DIV/0!	#DIV/0!
											#DIV/0!	#DIV/0!
											#DIV/0!	#DIV/0!
											#DIV/0!	#DIV/0!
											#DIV/0!	#DIV/0!
											#DIV/0!	#DIV/0!
											#DIV/0!	#DIV/0!
											#DIV/0!	#DIV/0!
											#DIV/0!	#DIV/0!
											#DIV/0!	#DIV/0!
											#DIV/0!	#DIV/0!
											#DIV/0!	#DIV/0!
											#DIV/0!	#DIV/0!
											#DIV/0!	#DIV/0!
											#DIV/0!	#DIV/0!
											#DIV/0!	#DIV/0!
											#DIV/0!	#DIV/0!
											#DIV/0!	#DIV/0!
											#DIV/0!	#DIV/0!
											#DIV/0!	#DIV/0!
											#DIV/0!	#DIV/0!
											#DIV/0!	#DIV/0!
											#DIV/0!	#DIV/0!
											#DIV/0!	#DIV/0!
											#DIV/0!	#DIV/0!
											#DIV/0!	#DIV/0!
											#DIV/0!	#DIV/0!
											#DIV/0!	#DIV/0!
											#DIV/0!	#DIV/0!
											#DIV/0!	#DIV/0!
											#DIV/0!	#DIV/0!
											#DIV/0!	#DIV/0!
											#DIV/0!	#DIV/0!
											#DIV/0!	#DIV/0!
											#DIV/0!	#DIV/0!
											#DIV/0!	#DIV/0!
											#DIV/0!	#DIV/0!
											#DIV/0!	#DIV/0!
											#DIV/0!	#DIV/0!
											#DIV/0!	#DIV/0!
											#DIV/0!	#DIV/0!
											#DIV/0!	#DIV/0!
											#DIV/0!	#DIV/0!
											#DIV/0!	#DIV/0!
											#DIV/0!	#DIV/0!
											#DIV/0!	#DIV/0!
											#DIV/0!	#DIV/0!
											#DIV/0!	#DIV/0!
											#DIV/0!	#DIV/0!
											#DIV/0!	#DIV/0!
											#DIV/0!	#DIV/0!
											#DIV/0!	#DIV/0!
											#DIV/0!	#DIV/0!
											#DIV/0!	#DIV/0!
											#DIV/0!	#DIV/0!
											#DIV/0!	#DIV/0!
											#DIV/0!	#DIV/0!
											#DIV/0!	#DIV/0!
											#DIV/0!	#DIV/0!
											#DIV/0!	#DIV/0!
											#DIV/0!	#DIV/0!
											#DIV/0!	#DIV/0!
											#DIV/0!	#DIV/0!
											#DIV/0!	#DIV/0!
											#DIV/0!	#DIV/0!
											#DIV/0!	#DIV/0!
											#DIV/0!	#DIV/0!
											#DIV/0!	#DIV/0!
											#DIV/0!	#DIV/0!
											#DIV/0!	#DIV/0!
											#DIV/0!	#DIV/0!
											#DIV/0!	#DIV/0!
											#DIV/0!	#DIV/0!
											#DIV/0!	#DIV/0!
											#DIV/0!	#DIV/0!
											#DIV/0!	#DIV/0!
											#DIV/0!	#DIV/0!
											#DIV/0!	#DIV/0!
											#DIV/0!	#DIV/0!
											#DIV/0!	#DIV/0!
											#DIV/0!	#DIV/0!
											#DIV/0!	#DIV/0!
											#DIV/0!	#DIV/0!
											#DIV/0!	#DIV/0!
											#DIV/0!	#DIV/0!
											#DIV/0!	#DIV/0!
											#DIV/0!	#DIV/0!
											#DIV/0!	#DIV/0!
											#DIV/0!	#DIV/0!
											#DIV/0!	#DIV/0!
											#DIV/0!	#DIV/0!
											#DIV/0!	#DIV/0!
											#DIV/0!	#DIV/0!
											#DIV/0!	#DIV/0!
											#DIV/0!	#DIV/0!
											#DIV/0!	#DIV/0!
											#DIV/0!	#DIV/0!
											#DIV/0!	#DIV/0!
											#DIV/0!	#DIV/0!
											#DIV/0!	#DIV/0!
											#DIV/0!	#DIV/0!
											#DIV/0!	#DIV/0!
											#DIV/0!	#DIV/0!
											#DIV/0!	#DIV/0!
											#DIV/0!	#DIV/0!
											#DIV/0!	#DIV/0!
											#DIV/0!	#DIV/0!
											#DIV/0!	#DIV/0!
											#DIV/0!	#DIV/0!
											#DIV/0!	#DIV/0!
											#DIV/0!	#DIV/0!
											#DIV/0!	#DIV/0!
											#DIV/0!	#DIV/0!
											#DIV/0!	#DIV/0!
											#DIV/0!	#DIV/0!
											#DIV/0!	#DIV/0!
											#DIV/0!	#DIV/0!
											#DIV/0!	#DIV/0!
											#DIV/0!	#DIV/0!
											#DIV/0!	#DIV/0!
											#DIV/0!	#DIV/0!
											#DIV/0!	#DIV/0!
											#DIV/0!	#DIV/0!
											#DIV/0!	#DIV/0!
											#DIV/0!	#DIV/0!
											#DIV/0!	#DIV/0!
											#DIV/0!	#DIV/0!
											#DIV/0!	#DIV/0!
											#DIV/0!	#DIV/0!
											#DIV/0!	#DIV/0!
											#DIV/0!	#DIV/0!
											#DIV/0!	#DIV/0!
											#DIV/0!	#DIV/0!
											#DIV/0!	#DIV/0!
											#DIV/0!	#DIV/0!
											#DIV/0!	#DIV/0!
											#DIV/0!	#DIV/0!
											#DIV/0!	#DIV/0!
											#DIV/0!	#DIV/0!
											#DIV/0!	#DIV/0!
											#DIV/0!	#DIV/0!
											#DIV/0!	#DIV/0!
											#DIV/0!	#DIV/0!
											#DIV/0!	#DIV/0!
											#DIV/0!	#DIV/0!
											#DIV/0!	#DIV/0!
											#DIV/0!	#DIV/0!
											#DIV/0!	#DIV/0!
											#DIV/0!	#DIV/0!
											#DIV/0!	#DIV/0!
											#DIV/0!	#DIV/0!
											#DIV/0!	#DIV/0!
											#DIV/0!	#DIV/0!
											#DIV/0!	#DIV/0!
											#DIV/0!	#DIV/0!
											#DIV/0!	#DIV/0!
											#DIV/0!	#DIV/0!
											#DIV/0!	#DIV/0!
											#DIV/0!	#DIV/0!
											#DIV/0!	#DIV/0!
											#DIV/0!	#DIV/0!
											#DIV/0!	#DIV/0!
											#DIV/0!	#DIV/0!
											#DIV/0!	#DIV/0!
											#DIV/0!	#DIV/0!
											#DIV/0!	#DIV/0!
											#DIV/0!	#DIV/0!
											#DIV/0!	#DIV/0!
											#DIV/0!	#DIV/0!
											#DIV/0!	#DIV/0!
											#DIV/0!	#DIV/0!
											#DIV/0!	#DIV/0!
											#DIV/0!	#DIV/0!
											#DIV/0!	#DIV/0!
											#DIV/0!	#DIV/0!
											#DIV/0!	#DIV/0!
											#DIV/0!	#DIV/0!
											#DIV/0!	#DIV/0!
											#DIV/0!	#DIV/0!
											#DIV/0!	#DIV/0!
											#DIV/0!	#DIV/0!
											#DIV/0!	#DIV/0!
											#DIV/0!	#DIV/0!
											#DIV/0!	#DIV/0!
											#DIV/0!	#DIV/0!
											#DIV/0!	#DIV/0!
											#DIV/0!	#DIV/0!
											#DIV/0!	#DIV/0!
											#DIV/0!	#DIV/0!
											#DIV/0!	#DIV/0!
											#DIV/0!	#DIV/0!
											#DIV/0!	#DIV/0!
											#DIV/0!	#DIV/0!
											#DIV/0!	#DIV/0!
											#DIV/0!	#DIV/0!
											#DIV/0!	#DIV/0!
											#DIV/0!	#DIV/0!
											#DIV/0!	#DIV/0!
											#DIV/0!	#DIV/0!
											#DIV/0!	#DIV/0!
											#DIV/0!	#DIV/0!
											#DIV/0!	#DIV/0!
											#DIV/0!	#DIV/0!
											#DIV/0!	#DIV/0!
											#DIV/0!	#DIV/0!
											#DIV/0!	#DIV/0!
											#DIV/0!	#DIV/0!
											#DIV/0!	#DIV/0!
											#DIV/0!	#DIV/0!
											#DIV/0!	#DIV/0!
											#DIV/0!	#DIV/0!
											#DIV/0!	#DIV/0!
											#DIV/0!	#DIV/0!
											#DIV/0!	#DIV/0!
											#DIV/0!	#DIV/0!
											#DIV/0!	#DIV/0!
											#DIV/0!	#DIV/0!
											#DIV/0!	#DIV/0!
											#DIV/0!	#DIV/0!
											#DIV/0!	#DIV/0!
											#DIV/0!	#DIV/0!
											#DIV/0!	#DIV/0!
											#DIV/0!	#DIV/0!
											#DIV/0!	#DIV/0!
											#DIV/0!	#DIV/0!
											#DIV/0!	#DIV/0!
											#DIV/0!	#DIV/0!
											#DIV/0!	#DIV/0!
											#DIV/0!	#DIV/0!
											#DIV/0!	#DIV/0!
											#DIV/0!	#DIV/0!
											#DIV/0!	#DIV/0!
											#DIV/0!	#DIV/0!
											#DIV/0!	#DIV/0!
											#DIV/0!	#DIV/0!
											#DIV/0!	#DIV/0!
											#DIV/0!	#DIV/0!
											#DIV/0!	#DIV/0!
											#DIV/0!	#DIV/0!
											#DIV/0!	#DIV/0!
											#DIV/0!	#DIV/0!
											#DIV/0!	#DIV/0!
											#DIV/0!	#DIV/0!
											#DIV/0!	#DIV/0!
											#DIV/0!	#DIV/0!
											#DIV/0!	#DIV/0!
											#DIV/0!	#DIV/0!
											#DIV/0!	#DIV/0!
											#DIV/0!	#DIV/0!
											#DIV/0!	#DIV/0!
											#DIV/0!	#DIV/0!
											#DIV/0!	#DIV/0!
											#DIV/0!	#DIV/0!
											#DIV/0!	#DIV/0!
											#DIV/0!	#DIV/0!
											#DIV/0!	#DIV/0!
											#DIV/0!	#DIV/0!
											#DIV/0!	#DIV/0!
											#DIV/0!	#DIV/0!
											#DIV/0!	#DIV/0!
											#DIV/0!	#DIV/0!
											#DIV/0!	#DIV/0!
											#DIV/0!	#DIV/0!
											#DIV/0!	#DIV/0!
											#DIV/0!	#DIV/0!
											#DIV/0!	#DIV/0!
											#DIV/0!	#DIV/0!
											#DIV/0!	#DIV/0!
											#DIV/0!	#DIV/0!
											#DIV/0!	#DIV/0!
											#DIV/0!	#DIV/0!
											#DIV/0!	#DIV/0!
											#DIV/0!	#DIV/0!
											#DIV/0!	#DIV/0!
											#DIV/0!	#DIV/0!
											#DIV/0!	#DIV/0!
											#DIV/0!	#DIV/0!
											#DIV/0!	#DIV/0!
											#DIV/0!	#DIV/0!
											#DIV/0!	#DIV/0!
											#DIV/0!	#DIV/0!
											#DIV/0!	#DIV/0!
											#DIV/0!	#DIV/0!
											#DIV/0!	#DIV/0!
											#DIV/0!	#DIV/0!
											#DIV/0!	#DIV/0!
											#DIV/0!	#DIV/0!
											#DIV/0!	#DIV/0!
											#DIV/0!	#DIV/0!
											#DIV/0!	#DIV/0!
											#DIV/0!	#DIV/0!
											#DIV/0!	#DIV/0!
											#DIV/0!	#DIV/0!
											#DIV/0!	#DIV/0!
											#DIV/0!	#DIV/0!
											#DIV/0!	#DIV/0!
											#DIV/0!	#DIV/0!
											#DIV/0!	#DIV/0!
											#DIV/0!	#DIV/0!
											#DIV/0!	#DIV/0!
											#DIV/0!	#DIV/0!
											#DIV/0!	#DIV/0!
											#DIV/0!	#DIV/0!
											#DIV/0!	#DIV/0!
											#DIV/0!	#DIV/0!
											#DIV/0!	#DIV/0!
											#DIV/0!	#DIV/0!
											#DIV/0!	#DIV/0!
											#DIV/0!	#DIV/0!
											#DIV/0!	#DIV/0!
											#DIV/0!	#DIV/0!
											#DIV/0!	#DIV/0!
											#DIV/0!	#DIV/0!
											#DIV/0!	#DIV/0!
											#DIV/0!	#DIV/0!
											#DIV/0!	#DIV/0!
											#DIV/0!	#DIV/0!
											#DIV/0!	#DIV/0!
											#DIV/0!	#DIV/0!
											#DIV/0!	#DIV/0!
											#DIV/0!	#DIV/0!
											#DIV/0!	#DIV/0!
											#DIV/0!	#DIV/0!
											#DIV/0!	#DIV/0!
											#DIV/0!	#DIV/0!
											#DIV/0!	#DIV/0!
											#DIV/0!	#DIV/0!
											#DIV/0!	#DIV/0!
											#DIV/0!	#DIV/0!
											#DIV/0!	#DIV/0!
											#DIV/0!	#DIV/0!
											#DIV/0!	#DIV/0!
											#DIV/0!	#DIV/0!
											#DIV/0!	#DIV/0!
											#DIV/0!	#DIV/0!
											#DIV/0!	#DIV/0!
											#DIV/0!	#DIV/0!
											#DIV/0!	#DIV/0!
											#DIV/0!	#DIV/0!
											#DIV/0!	#DIV/0!
											#DIV/0!	#DIV/0!
											#DIV/0!	#DIV/0!
											#DIV/0!	#DIV/0!
											#DIV/0!	#DIV/0!
											#DIV/0!	#DIV/0!
											#DIV/0!	#DIV/0!
											#DIV/0!	#DIV/0!
											#DIV/0!	#DIV/0!
											#DIV/0!	#DIV/0!
											#DIV/0!	#DIV/0!
											#DIV/0!	#DIV/0!
											#DIV/0!	#DIV/0!
											#DIV/0!	#DIV/0!
											#DIV/0!	#DIV/0!
											#DIV/0!	#DIV/0!
											#DIV/0!	#DIV/0!
											#DIV/0!	#DIV/0!
											#DIV/0!	#DIV/0!
											#DIV/0!	#DIV/0!
											#DIV/0!	#DIV/0!
											#DIV/0!	#DIV/0!
											#DIV/0!	#DIV/0!
											#DIV/0!	#DIV/0!
											#DIV/0!	#DIV/0!
											#DIV/0!	#DIV/0!
											#DIV/0!	#DIV/0!
											#DIV/0!	#DIV/0!
											#DIV/0!	#DIV/0!
											#DIV/0!	#DIV/0!
											#DIV/0!	#DIV/0!
											#DIV/0!	#DIV/0!
											#DIV/0!	#DIV/0!
											#DIV/0!	#DIV/0!
											#DIV/0!	#DIV/0!
											#DIV/0!	#DIV/0!
											#DIV/0!	#DIV/0!
											#DIV/0!	#DIV/0!
											#DIV/0!	#DIV/0!
											#DIV/0!	#DIV/0!
											#DIV/0!	#DIV/0!
											#DIV/0!	#DIV/0!
											#DIV/0!	#DIV/0!
											#DIV/0!	#DIV/0!
											#DIV/0!	#DIV/0!
											#DIV/0!	#DIV/0!
											#DIV/0!	#DIV/0!
											#DIV/0!	#DIV/0!
											#DIV/0!	#DIV/0!
											#DIV/0!	#DIV/0!
											#DIV/0!	#DIV/0!
											#DIV/0!	#DIV/0!
											#DIV/0!	#DIV/0!
											#DIV/0!	#DIV/0!
											#DIV/0!	#DIV/0!
											#DIV/0!	#DIV/0!
											#DIV/0!	#DIV/0!
											#DIV/0!	#DIV/0!
											#DIV/0!	#DIV/0!
											#DIV/0!	#DIV/0!
											#DIV/0!	#DIV/0!
											#DIV/0!	#DIV/0!
											#DIV/0!	#DIV/0!
											#DIV/0!	#DIV/0!
											#DIV/0!	#DIV/0!
											#DIV/0!	#DIV/0!
											#DIV/0!	#DIV/0!
											#DIV/0!	#DIV/0!
											#DIV/0!	#DIV/0!
											#DIV/0!	#DIV/0!
											#DIV/0!	#DIV/0!
											#DIV/0!	#DIV/0!
											#DIV/0!	#DIV/0!
											#DIV/0!	#DIV/0!
											#DIV/0!	#DIV/0!
											#DIV/0!	#DIV/0!
											#DIV/0!	#DIV/0!
											#DIV/0!	#DIV/0!
											#DIV/0!	#DIV/0!
											#DIV/0!	#DIV/0!
											#DIV/0!	#DIV/0!
											#DIV/0!	#DIV/0!
											#DIV/0!	#DIV/0!
											#DIV/0!	#DIV/0!
											#DIV/0!	#DIV/0!
											#DIV/0!	#DIV/0!
											#DIV/0!	#DIV/0!
											#DIV/0!	#DIV/0!
											#DIV/0!	#DIV/0!
											#DIV/0!	#DIV/0!
											#DIV/0!	#DIV/0!
											#DIV/0!	#DIV/0!
											#DIV/0!	#DIV/0!
											#DIV/0!	#DIV/0!
											#DIV/0!	#DIV/0!
											#DIV/0!	#DIV/0!
											#DIV/0!	#DIV/0!
											#DIV/0!	#DIV/0!
											#DIV/0!	#DIV/0!
											#DIV/0!	#DIV/0!
[truncated: 1,046,576+ more rows]
