# Supplementary material for: Predicting fitness in Mycobacterium tuberculosis with transcriptional regulatory network-informed interpretable machine learning
Source: Front Tuberc. Author manuscript; Available in PMC 2025 Jul 17. (PMC12269550; doi:10.3389/ftubr.2025.1500899)
Supplement: Table S1 [file NIHMS2089678-supplement-Table_S1.xlsx]

## Sheet: (A) Group Assignments
TFI Microarry Sample	Group
GSM1426365	1
GSM1426366	1
GSM1426367	1
GSM1426368	2
GSM1426369	2
GSM1426370	2
GSM1426371	3
GSM1426372	3
GSM1426373	3
GSM1426374	4
GSM1426375	4
GSM1426376	4
GSM1426377	5
GSM1426378	5
GSM1426379	5
GSM1426380	5
GSM1426381	6
GSM1426382	6
GSM1426383	6
GSM1426384	7
GSM1426385	7
GSM1426386	7
GSM1426387	8
GSM1426388	8
GSM1426389	8
GSM1426390	9
GSM1426391	9
GSM1426392	9
GSM1426393	10
GSM1426394	10
GSM1426395	10
GSM1426396	11
GSM1426397	11
GSM1426398	11
GSM1426399	11
GSM1426400	12
GSM1426401	12
GSM1426402	12
GSM1426403	12
GSM1426404	12
GSM1426405	12
GSM1426406	13
GSM1426407	13
GSM1426408	13
GSM1426409	13
GSM1426410	14
GSM1426411	14
GSM1426412	14
GSM1426413	15
GSM1426414	15
GSM1426415	15
GSM1426416	15
GSM1426417	16
GSM1426418	16
GSM1426419	16
GSM1426420	17
GSM1426421	17
GSM1426422	17
GSM1426423	18
GSM1426424	18
GSM1426425	18
GSM1426426	19
GSM1426427	19
GSM1426428	19
GSM1426429	20
GSM1426430	20
GSM1426431	20
GSM1426432	21
GSM1426433	21
GSM1426434	21
GSM1426435	21
GSM1426436	21
GSM1426437	22
GSM1426438	22
GSM1426439	22
GSM1426440	23
GSM1426441	23
GSM1426442	23
GSM1426443	24
GSM1426444	24
GSM1426445	24
GSM1426446	25
GSM1426447	25
GSM1426448	25
GSM1426449	26
GSM1426450	26
GSM1426451	26
GSM1426452	27
GSM1426453	27
GSM1426454	27
GSM1426455	27
GSM1426456	27
GSM1426457	27
GSM1426458	28
GSM1426459	28
GSM1426460	28
GSM1426461	29
GSM1426462	29
GSM1426463	29
GSM1426464	29
GSM1426465	30
GSM1426466	30
GSM1426467	30
GSM1426468	31
GSM1426469	31
GSM1426470	31
GSM1426471	32
GSM1426472	32
GSM1426473	32
GSM1426474	33
GSM1426475	33
GSM1426476	33
GSM1426477	34
GSM1426478	34
GSM1426479	34
GSM1426480	35
GSM1426481	35
GSM1426482	35
GSM1426483	36
GSM1426484	36
GSM1426485	36
GSM1426486	36
GSM1426487	36
GSM1426488	37
GSM1426489	37
GSM1426490	37
GSM1426491	38
GSM1426492	38
GSM1426493	38
GSM1426494	38
GSM1426495	39
GSM1426496	39
GSM1426497	39
GSM1426498	40
GSM1426499	40
GSM1426500	40
GSM1426501	41
GSM1426502	41
GSM1426503	41
GSM1426504	41
GSM1426505	42
GSM1426506	43
GSM1426507	43
GSM1426508	43
GSM1426509	44
GSM1426510	44
GSM1426511	44
GSM1426512	45
GSM1426513	45
GSM1426514	45
GSM1426515	46
GSM1426516	46
GSM1426517	46
GSM1426518	47
GSM1426519	47
GSM1426520	47
GSM1426521	48
GSM1426522	48
GSM1426523	48
GSM1426524	49
GSM1426525	49
GSM1426526	49
GSM1426527	49
GSM1426528	49
GSM1426529	50
GSM1426530	50
GSM1426531	50
GSM1426532	51
GSM1426533	51
GSM1426534	51
GSM1426535	51
GSM1426536	52
GSM1426537	52
GSM1426538	52
GSM1426539	52
GSM1426540	53
GSM1426541	53
GSM1426542	53
GSM1426543	54
GSM1426544	54
GSM1426545	54
GSM1426546	55
GSM1426547	55
GSM1426548	55
GSM1426549	56
GSM1426550	56
GSM1426551	56
GSM1426552	57
GSM1426553	57
GSM1426554	57
GSM1426555	57
GSM1426556	58
GSM1426557	58
GSM1426558	58
GSM1426559	59
GSM1426560	59
GSM1426561	59
GSM1426562	59
GSM1426563	59
GSM1426564	60
GSM1426565	60
GSM1426566	60
GSM1426567	61
GSM1426568	61
GSM1426569	61
GSM1426570	62
GSM1426571	62
GSM1426572	62
GSM1426573	62
GSM1426574	63
GSM1426575	63
GSM1426576	63
GSM1426577	63
GSM1426578	64
GSM1426579	64
GSM1426580	64
GSM1426581	65
GSM1426582	65
GSM1426583	65
GSM1426584	66
GSM1426585	66
GSM1426586	66
GSM1426587	67
GSM1426588	67
GSM1426589	67
GSM1426590	68
GSM1426591	68
GSM1426592	68
GSM1426593	69
GSM1426594	69
GSM1426595	69
GSM1426596	70
GSM1426597	70
GSM1426598	70
GSM1426599	70
GSM1426600	70
GSM1426601	71
GSM1426602	71
GSM1426603	71
GSM1426604	72
GSM1426605	72
GSM1426606	72
GSM1426607	72
GSM1426608	73
GSM1426609	73
GSM1426610	73
GSM1426611	74
GSM1426612	74
GSM1426613	74
GSM1426614	75
GSM1426615	75
GSM1426616	75
GSM1426617	76
GSM1426618	76
GSM1426619	76
GSM1426620	77
GSM1426621	77
GSM1426622	77
GSM1426623	77
GSM1426624	77
GSM1426625	78
GSM1426626	78
GSM1426627	78
GSM1426628	79
GSM1426629	79
GSM1426630	79
GSM1426631	80
GSM1426632	80
GSM1426633	80
GSM1426634	81
GSM1426635	81
GSM1426636	81
GSM1426637	82
GSM1426638	82
GSM1426639	82
GSM1426640	83
GSM1426641	83
GSM1426642	83
GSM1426643	84
GSM1426644	84
GSM1426645	84
GSM1426646	84
GSM1426647	84
GSM1426648	85
GSM1426649	85
GSM1426650	85
GSM1426651	86
GSM1426652	86
GSM1426653	86
GSM1426654	86
GSM1426655	87
GSM1426656	87
GSM1426657	87
GSM1426658	88
GSM1426659	88
GSM1426660	88
GSM1426661	89
GSM1426662	89
GSM1426663	89
GSM1426664	90
GSM1426665	90
GSM1426666	90
GSM1426667	91
GSM1426668	91
GSM1426669	91
GSM1426670	92
GSM1426671	92
GSM1426672	92
GSM1426673	93
GSM1426674	93
GSM1426675	93
GSM1426676	94
GSM1426677	94
GSM1426678	94
GSM1426679	95
GSM1426680	95
GSM1426681	95
GSM1426682	96
GSM1426683	96
GSM1426684	96
GSM1426685	97
GSM1426686	97
GSM1426687	97
GSM1426688	98
GSM1426689	98
GSM1426690	98
GSM1426691	98
GSM1426692	98
GSM1426693	99
GSM1426694	99
GSM1426695	99
GSM1426696	100
GSM1426697	100
GSM1426698	100
GSM1426699	101
GSM1426700	101
GSM1426701	101
GSM1426702	102
GSM1426703	102
GSM1426704	102
GSM1426705	103
GSM1426706	103
GSM1426707	103
GSM1426708	104
GSM1426709	104
GSM1426710	104
GSM1426711	105
GSM1426712	105
GSM1426713	105
GSM1426714	106
GSM1426715	106
GSM1426716	106
GSM1426717	107
GSM1426718	107
GSM1426719	107
GSM1426720	108
GSM1426721	108
GSM1426722	108
GSM1426723	109
GSM1426724	109
GSM1426725	109
GSM1426726	110
GSM1426727	110
GSM1426728	110
GSM1426729	111
GSM1426730	111
GSM1426731	111
GSM1426732	112
GSM1426733	112
GSM1426734	112
GSM1426735	113
GSM1426736	113
GSM1426737	113
GSM1426738	114
GSM1426739	114
GSM1426740	114
GSM1426741	114
GSM1426742	114
GSM1426743	115
GSM1426744	115
GSM1426745	115
GSM1426746	116
GSM1426747	116
GSM1426748	116
GSM1426749	116
GSM1426750	116
GSM1426751	117
GSM1426752	117
GSM1426753	117
GSM1426754	118
GSM1426755	118
GSM1426756	118
GSM1426757	119
GSM1426758	119
GSM1426759	119
GSM1426760	119
GSM1426761	119
GSM1426762	119
GSM1426763	120
GSM1426764	120
GSM1426765	120
GSM1426766	121
GSM1426767	121
GSM1426768	121
GSM1426769	121
GSM1426770	121
GSM1426771	122
GSM1426772	122
GSM1426773	122
GSM1426774	123
GSM1426775	123
GSM1426776	123
GSM1426777	124
GSM1426778	124
GSM1426779	124
GSM1426780	125
GSM1426781	125
GSM1426782	125
GSM1426783	125
GSM1426784	125
GSM1426785	126
GSM1426786	126
GSM1426787	126
GSM1426788	126
GSM1426789	126
GSM1426790	127
GSM1426791	127
GSM1426792	127
GSM1426793	128
GSM1426794	128
GSM1426795	128
GSM1426796	128
GSM1426797	128
GSM1426798	128
GSM1426799	129
GSM1426800	129
GSM1426801	129
GSM1426802	130
GSM1426803	130
GSM1426804	130
GSM1426805	131
GSM1426806	131
GSM1426807	131
GSM1426808	132
GSM1426809	132
GSM1426810	132
GSM1426811	132
GSM1426812	133
GSM1426813	133
GSM1426814	133
GSM1426815	134
GSM1426816	134
GSM1426817	134
GSM1426818	134
GSM1426819	135
GSM1426820	135
GSM1426821	135
GSM1426822	135
GSM1426823	135
GSM1426824	136
GSM1426825	136
GSM1426826	136
GSM1426827	137
GSM1426828	137
GSM1426829	137
GSM1426830	138
GSM1426831	138
GSM1426832	139
GSM1426833	139
GSM1426834	139
GSM1426835	140
GSM1426836	140
GSM1426837	140
GSM1426838	141
GSM1426839	141
GSM1426840	141
GSM1426841	142
GSM1426842	142
GSM1426843	142
GSM1426844	142
GSM1426845	143
GSM1426846	143
GSM1426847	143
GSM1426848	143
GSM1426849	143
GSM1426850	144
GSM1426851	144
GSM1426852	144
GSM1426853	145
GSM1426854	145
GSM1426855	145
GSM1426856	146
GSM1426857	146
GSM1426858	146
GSM1426859	147
GSM1426860	147
GSM1426861	147
GSM1426862	147
GSM1426863	147
GSM1426864	148
GSM1426865	148
GSM1426866	148
GSM1426867	148
GSM1426868	149
GSM1426869	149
GSM1426870	149
GSM1426871	150
GSM1426872	150
GSM1426873	150
GSM1426874	151
GSM1426875	151
GSM1426876	151
GSM1426877	152
GSM1426878	152
GSM1426879	152
GSM1426880	153
GSM1426881	153
GSM1426882	153
GSM1426883	154
GSM1426884	154
GSM1426885	154
GSM1426886	155
GSM1426887	155
GSM1426888	155
GSM1426889	156
GSM1426890	156
GSM1426891	156
GSM1426892	157
GSM1426893	157
GSM1426894	157
GSM1426895	158
GSM1426896	158
GSM1426897	158
GSM1426898	159
GSM1426899	159
GSM1426900	159
GSM1426901	160
GSM1426902	160
GSM1426903	160
GSM1426904	161
GSM1426905	161
GSM1426906	161
GSM1426907	162
GSM1426908	162
GSM1426909	162
GSM1426910	162
GSM1426911	162
GSM1426912	162
GSM1426913	163
GSM1426914	163
GSM1426915	163
GSM1426916	164
GSM1426917	164
GSM1426918	164
GSM1426919	164
GSM1426920	164
GSM1426921	165
GSM1426922	165
GSM1426923	165
GSM1426924	166
GSM1426925	166
GSM1426926	166
GSM1426927	167
GSM1426928	167
GSM1426929	167
GSM1426930	168
GSM1426931	168
GSM1426932	168
GSM1426933	169
GSM1426934	169
GSM1426935	169
GSM1426936	170
GSM1426937	170
GSM1426938	170
GSM1426939	171
GSM1426940	171
GSM1426941	171
GSM1426942	172
GSM1426943	172
GSM1426944	172
GSM1426945	173
GSM1426946	173
GSM1426947	173
GSM1426948	174
GSM1426949	174
GSM1426950	174
GSM1426951	175
GSM1426952	175
GSM1426953	175
GSM1426954	176
GSM1426955	176
GSM1426956	176
GSM1426957	177
GSM1426958	177
GSM1426959	177
GSM1426960	178
GSM1426961	178
GSM1426962	178
GSM1426963	178
GSM1426964	178
GSM1426965	179
GSM1426966	179
GSM1426967	179
GSM1426968	180
GSM1426969	180
GSM1426970	180
GSM1426971	181
GSM1426972	181
GSM1426973	181
GSM1426974	182
GSM1426975	182
GSM1426976	182
GSM1426977	182
GSM1426978	182
GSM1426979	183
GSM1426980	183
GSM1426981	183
GSM1426982	184
GSM1426983	184
GSM1426984	184
GSM1426985	185
GSM1426986	185
GSM1426987	185
GSM1426988	185
GSM1426989	185
GSM1426990	186
GSM1426991	186
GSM1426992	186
GSM1426993	187
GSM1426994	187
GSM1426995	187
GSM1426996	188
GSM1426997	188
GSM1426998	188
GSM1426999	189
GSM1427000	189
GSM1427001	189
GSM1427002	190
GSM1427003	190
GSM1427004	190
GSM1427005	191
GSM1427006	191
GSM1427007	191
GSM1427008	192
GSM1427009	192
GSM1427010	192
GSM1427011	192
GSM1427012	192
GSM1427013	193
GSM1427014	193
GSM1427015	193
GSM1427016	194
GSM1427017	194
GSM1427018	194
GSM1427019	194
GSM1427020	195
GSM1427021	195
GSM1427022	195
GSM1427023	196
GSM1427024	196
GSM1427025	196
GSM1427026	197
GSM1427027	197
GSM1427028	197
GSM1427029	198
GSM1427030	198
GSM1427031	198
GSM1427032	199
GSM1427033	199
GSM1427034	199
GSM1427035	200
GSM1427036	200
GSM1427037	200
GSM1427038	201
GSM1427039	201
GSM1427040	201
GSM1427041	202
GSM1427042	202
GSM1427043	202
GSM1427044	203
GSM1427045	203
GSM1427046	203
GSM1427047	204
GSM1427048	204
GSM1427049	204
GSM1427050	205
GSM1427051	205
GSM1427052	205
GSM1427053	206
GSM1427054	206
GSM1427055	206
GSM1427056	207
GSM1427057	207
GSM1427058	207
GSM1427059	207
GSM1427060	208
GSM1427061	208
GSM1427062	208

## Sheet: (B) Expression
Locus ID	Gene	GSM1426365	GSM1426366	GSM1426367	GSM1426368	GSM1426369	GSM1426370	GSM1426371	GSM1426372	GSM1426373	GSM1426374	GSM1426375	GSM1426376	GSM1426377	GSM1426378	GSM1426379	GSM1426380	GSM1426381	GSM1426382	GSM1426383	GSM1426384	GSM1426385	GSM1426386	GSM1426387	GSM1426388	GSM1426389	GSM1426390	GSM1426391	GSM1426392	GSM1426393	GSM1426394	GSM1426395	GSM1426396	GSM1426397	GSM1426398	GSM1426399	GSM1426400	GSM1426401	GSM1426402	GSM1426403	GSM1426404	GSM1426405	GSM1426406	GSM1426407	GSM1426408	GSM1426409	GSM1426410	GSM1426411	GSM1426412
Rv0001	dnaA	13.2051	12.7974	12.9633	12.5655	13.0382	13.0216	12.1449	12.2775	12.1136	10.8306	11.4898	11.1922	13.0212	13.0766	12.5989	13.127	12.9189	13.0905	13.3887	13.0102	12.9666	12.8638	12.9631	13.1432	12.9111	13.3313	12.7081	12.8842	12.6855	12.8639	13.268	12.8948	12.7409	12.9972	13.0581	11.6898	13.2371	13.2192	11.7014	13.2817	13.1824	13.0575	12.7801	13.0985	12.7353	12.6175	12.7084	12.7934
Rv0002	dnaN	13.0021	13.493	13.5223	13.5276	12.8466	13.4586	13.2522	12.8767	13.2421	13.8384	13.8828	13.7953	13.6005	13.2785	13.2824	13.6172	13.4567	13.5088	13.0118	13.5577	13.447	13.622	13.7599	13.6198	13.3696	13.463	13.5378	13.5537	12.7764	13.7742	13.2623	13.4288	13.5597	13.3074	13.4077	12.1248	13.8944	13.3733	12.0408	13.6403	13.3497	13.8797	13.4418	13.3019	13.3263	13.3584	13.3929	13.5744
Rv0003	recF	13.1866	12.4738	12.9251	12.6776	13.2726	12.9573	12.5099	12.9839	12.4383	11.9754	12.1971	12.2094	13.1486	12.7597	12.784	13.3307	12.7101	12.7266	13.1623	12.8392	12.8668	13.0757	13.2428	13.1175	12.9851	13.1852	12.786	12.7925	12.794	12.701	12.8229	12.4515	12.7945	12.9857	12.7263	11.4227	12.5216	12.5547	11.6412	12.4166	12.3774	12.8758	12.6659	12.8963	12.7098	12.5925	12.5543	12.8394
Rv0004	Rv0004	13.2163	12.5986	12.8418	12.5931	13.224	12.7023	12.8504	13.0964	12.7406	11.4874	11.5898	11.7999	13.0417	12.5844	12.6175	12.9477	12.937	12.7016	13.334	12.5134	12.5543	12.9684	13.0535	13.0887	12.9222	12.7347	12.4418	12.5511	12.9546	12.459	12.4109	12.5766	12.596	12.6529	12.6	11.8221	12.4246	12.5927	11.7323	12.3796	12.3953	12.8287	12.9441	12.8701	12.8789	12.9158	12.7257	12.5534
Rv0005	gyrB	14.6236	13.9987	14.092	14.1137	14.6018	14.116	14.0659	14.638	13.8242	13.1741	13.5917	13.5859	14.4133	14.2341	14.0851	14.5197	14.0468	14.2066	14.7372	14.1004	14.1448	14.455	14.3897	14.5053	14.2926	14.2259	14.3621	14.4831	14.257	13.4043	14.1136	14.0898	13.8819	13.7876	14.1882	14.1134	14.0661	14.4433	14.145	14.1932	14.0796	13.9647	14.1404	14.2067	14.1333	13.979	14.0417	13.897
Rv0006	gyrA	14.6126	14.0288	14.1238	14.1436	14.5769	14.0451	14.1084	14.2005	13.8587	12.8204	13.1214	13.1677	14.2404	14.1751	14.04	14.4918	14.1287	14.0844	14.5483	13.9872	13.831	14.2772	14.2977	14.3102	14.1873	14.0507	14.1607	14.3047	14.2927	13.6525	14.0355	13.9159	13.8639	13.8146	14.0437	13.9905	13.9382	14.2731	14.0232	13.9476	13.9328	14.2388	14.1867	14.1385	14.1349	13.8203	13.9821	13.8521
Rv0007	Rv0007	13.9663	13.9344	13.7943	13.9307	14.1308	13.5353	13.757	13.8089	13.6457	13.1851	13.287	13.442	13.935	13.9426	13.8866	13.7901	13.7719	13.8149	14.0702	13.9312	14.0035	13.9579	13.8961	13.82	13.9685	13.9654	14.0019	14.0243	14.0726	13.3949	13.6657	13.7916	13.6841	13.7833	13.646	13.821	13.3641	14.0729	13.7709	13.6926	13.5274	13.9564	13.8797	13.9109	13.8766	13.6079	13.5218	13.6994
Rv0008c	Rv0008c	10.9067	11.5061	11.2562	11.2049	10.3562	10.7721	11.5254	11.0245	11.5067	12.7964	12.5521	12.4007	11.5805	11.1442	11.2363	11.1313	11.2528	11.2377	10.4934	11.39	11.519	10.9194	11.3281	10.956	11.2496	10.9699	11.1659	11.3754	10.4879	10.8398	11.6199	10.6909	11.5645	11.6133	10.4519	11.6738	11.4164	11.3551	11.6963	11.9224	11.9387	11.2826	10.8843	11.2566	11.1058	11.4125	11.0764	11.5831
Rv0009	ppiA	13.9236	14.4317	14.6836	14.5146	13.6527	14.4313	14.4678	13.9743	14.2223	14.2212	14.6381	14.3714	14.2777	14.3613	14.4375	14.9109	14.6221	14.5437	13.7797	14.143	14.2465	14.2015	14.4865	14.3711	14.4174	14.3527	14.3848	14.3818	14.1505	14.8509	14.5616	14.4677	14.6964	14.724	14.5348	13.8677	13.9807	13.5715	13.9459	14.3806	13.681	14.366	14.3713	14.4648	14.1829	14.2751	14.5498	14.7381
Rv0010c	Rv0010c	12.9074	13.0172	13.0392	12.6584	12.78	12.7016	12.6751	12.7109	12.7947	12.7255	12.1788	11.7759	12.7476	12.9462	13.0515	12.2297	12.8004	13.2853	12.7403	12.7756	13.0885	12.9911	13.158	12.458	12.8633	12.9654	12.9091	13.1899	12.8127	11.9413	13.0679	13.2807	13.1665	12.5924	12.9893	13.0701	12.7404	11.5639	12.6653	12.6625	12.6106	12.2824	12.5628	12.6898	13.0054	13.1322	12.4762	13.1968
Rv0011c	Rv0011c	13.8091	13.4664	13.3505	13.247	13.8733	13.6666	13.1726	13.9498	13.4391	13.7663	13.8737	13.6188	14.0485	13.678	13.4609	14.0302	13.2519	13.6858	14.2042	13.7848	13.5106	13.5169	13.9656	14.3418	13.6103	13.7658	13.7563	13.8449	13.8134	13.1234	13.4267	13.5448	13.8329	13.2665	13.5857	13.4055	13.757	13.0669	13.4193	13.7881	13.427	13.2089	13.2629	13.7665	13.3919	13.3124	13.2218	13.8413
Rv0012	Rv0012	12.7769	12.8955	12.7945	13.021	12.8051	12.8577	12.8187	12.8559	12.831	13.8139	13.9318	14.0343	12.7553	13.0033	12.9374	12.7467	12.6659	12.9391	12.888	12.933	12.7313	12.6897	13.0273	12.8865	12.7641	12.5734	12.9541	12.9799	12.8469	12.9996	12.4523	12.8841	12.9759	12.6403	12.8501	12.9126	12.9279	12.7086	12.9246	12.9307	13.031	12.7894	12.7048	12.7721	12.517	12.2415	12.4515	12.9285
Rv0013	trpG	12.1743	12.258	12.1402	12.0718	12.0865	11.9308	12.4317	12.5275	13.0364	13.406	13.2592	13.2027	12.5163	12.6463	12.4805	12.4509	11.8905	12.6751	12.0246	12.9084	13.0682	12.6285	12.5879	12.6924	12.29	12.6149	12.5853	12.6181	12.102	11.5225	12.5096	12.0793	12.4953	12.4358	12.0501	12.4765	12.6135	12.006	12.4916	12.5531	12.7179	12.0753	11.8974	12.3965	11.8381	12.0923	12.0591	12.4892
Rv0014c	pknB	13.4215	12.7781	13.0481	12.8323	13.3422	13.1635	12.9414	13.1701	12.7242	11.7912	12.3083	12.1099	13.0707	13.2117	12.8622	13.1803	13.1197	13.0778	13.4714	12.8365	12.86	13.0515	13.0829	13.1231	13.2218	13.0676	12.8973	12.911	13.2157	12.8307	13.203	12.6174	12.8339	12.7953	12.7592	12.3979	12.7413	12.4742	12.3897	12.8511	12.7086	13.1017	13.0872	13.1048	13.0006	13.1551	13.1647	12.8646
Rv0015c	pknA	13.0551	13.1274	12.9833	13.0103	13.1406	12.8542	13.0158	12.9254	12.7974	12.0974	11.9521	11.9985	13.0973	13.2234	13.1854	12.9587	13.0471	12.9847	13.129	12.8788	12.9211	12.916	12.9366	13.3058	13.1311	12.7316	12.9291	13.0235	13.3292	12.6147	13.1629	12.7805	12.7507	13.1868	12.628	12.9881	11.6748	12.7359	12.6865	12.2528	12.5422	12.9808	13.159	12.9798	13.3288	13.1981	13.0001	12.7884
Rv0016c	pbpA	13.2529	12.5175	12.6138	12.6016	13.231	12.7519	12.4486	12.839	12.5109	11.4417	11.775	11.7958	12.659	12.7158	12.5758	12.7509	12.6844	12.7115	13.2519	12.3244	12.3952	12.5029	12.6645	12.7654	12.7119	12.8291	12.4861	12.616	13.1396	12.5466	12.9519	12.2135	12.5398	12.7638	12.4425	11.9576	12.359	12.1826	11.9565	12.4323	12.1581	12.5728	12.6579	12.662	12.5796	12.5419	12.5232	12.518
Rv0017c	rodA	13.513	13.1223	13.1456	13.136	13.597	13.4325	13.1922	13.4412	12.9899	12.2611	12.373	12.3107	13.1168	13.1692	12.95	13.2171	13.1303	13.2253	13.5026	12.9805	13.0929	13.0068	13.0086	12.8699	13.0943	12.9744	13.0946	13.2161	13.31	13.2112	13.2367	13.0621	13.0309	13.1332	13.0903	12.827	12.9434	12.6521	12.706	13.0519	12.6951	12.9721	13.2807	13.1418	13.1366	13.345	13.2733	13.0616
Rv0018c	ppp	13.295	13.1568	13.1016	13.1257	13.4314	13.1958	13.1294	13.2566	12.9683	12.6381	12.7944	12.7464	13.1845	13.2031	13.2156	13.0561	13.1795	13.1209	13.3359	12.8949	12.8812	12.9168	13.2354	13.1669	13.1231	12.7988	13.0647	13.0451	13.3775	13.1897	13.1722	13.0681	13.0006	13.0665	13.1487	12.7829	12.5457	12.9747	12.6468	12.847	12.8094	13.0836	13.1801	13.1607	13.2235	13.1513	13.1489	13.039
Rv0019c	fhaB	13.576	15.1792	14.6166	13.3262	13.4026	13.279	12.6272	13.0411	12.9343	13.4715	13.2784	13.2294	13.5761	13.5923	13.3684	13.9164	12.8247	13.2796	13.5467	13.4366	13.1883	13.5124	13.5857	13.3474	13.4068	12.858	13.6387	13.4989	13.7704	13.4144	13.2198	13.1118	13.2228	13.2119	13.1419	12.9021	13.1292	13.0759	12.891	12.846	13.035	13.1437	13.0836	13.3941	12.6892	12.8105	13.1537	13.2523
Rv0020c	fhaA	13.7603	13.7902	13.7958	15.1878	13.5257	14.887	13.3167	13.6815	13.4106	13.8606	13.7283	13.8012	13.8408	13.89	13.8225	13.8363	13.7469	13.7852	13.9573	13.9158	13.7777	14.1448	13.7557	13.5995	13.8618	13.7758	13.7436	13.6643	13.9365	13.6085	13.8699	13.6828	13.8471	13.7453	13.7122	13.3878	13.3488	13.5899	13.4397	13.5382	13.3759	13.8231	13.9807	13.8476	13.9013	13.7799	13.8591	13.8651
Rv0021c	Rv0021c	10.9397	11.1124	11.3058	11.2879	10.9125	11.1941	11.7198	11.3302	11.9464	11.8775	11.4649	11.3049	11.0846	11.2255	11.181	11.2081	11.2762	11.1685	11.0244	11.2995	11.3951	11.3621	11.2496	11.2854	11.3221	10.7454	11.497	11.4952	10.9344	11.1975	11.0935	10.9321	11.2838	11.1167	10.9007	10.9335	11.111	11.0703	10.897	11.0618	10.897	11.4439	11.374	11.2794	11.4	11.4819	11.433	11.4554
Rv0022c	whiB5	7.44894	7.65599	7.55028	7.60148	7.14959	7.28346	15.4425	14.4747	13.463	7.45624	7.12572	7.18484	7.59676	7.66093	7.62937	7.51189	7.41696	8.95982	7.25636	7.4835	7.64938	7.57169	7.33108	7.54999	7.60879	7.36191	7.68955	7.56023	7.24364	7.23511	7.51643	7.29116	7.67148	7.64512	7.27701	7.59936	7.78679	7.74703	7.73313	7.62864	7.82596	7.65791	7.42734	7.50091	7.22761	7.19978	7.22147	7.70228
Rv0023	Rv0023	11.3636	10.7445	10.8012	10.4656	11.088	10.7491	12.4612	12.9956	12.7182	15.0207	14.6153	13.8725	10.4523	10.6905	11.026	10.7555	10.5846	10.7089	11.2621	10.6793	10.3557	10.7007	9.70168	10.6966	10.5268	9.92332	10.9623	10.8875	11.4661	11.0235	10.4739	10.5308	10.3197	10.3401	10.2025	9.99834	10.1595	10.3444	10.0215	10.1693	10.3346	10.254	10.9931	10.7896	10.8687	11.0745	11.0607	10.3745
Rv0024	Rv0024	12.1837	11.5346	11.7618	11.5961	12.1788	11.4471	13.2559	13.7197	13.7432	8.52178	9.08021	9.1391	11.6498	11.6265	12.021	11.5016	11.8726	11.2984	12.2445	11.3108	11.1924	11.8638	11.8804	11.9034	11.7466	11.3338	11.3258	11.4237	12.3206	11.696	11.426	11.6078	11.5862	11.6487	11.7291	11.5611	11.0227	11.3351	11.3077	11.1025	11.3652	11.8657	12.0699	11.8797	11.9889	11.9876	12.1055	11.5511
Rv0025	Rv0025	12.309	12.2622	12.3924	12.1642	12.0664	12.3626	13.3595	13.4539	13.6237	11.3096	11.5936	11.2415	11.8373	12.5059	12.4575	11.9771	12.3426	12.3415	12.161	12.3424	12.1536	12.1174	9.95424	9.50204	11.817	11.1927	12.5864	12.4654	12.0527	12.5254	12.2297	11.4721	12.2934	12.5825	11.8423	12.0387	12.4438	12.1921	12.0651	12.3224	12.3796	12.0403	12.3784	12.3079	12.215	12.1216	12.3953	12.3387
Rv0026	Rv0026	11.3823	10.9191	10.9886	10.9149	11.4974	11.0346	14.5536	14.6554	14.7314	9.92228	9.88159	9.73872	11.3558	11.1313	10.8912	11.41	10.6944	11.8615	11.1862	11.1048	11.0403	11.6728	11.5594	11.6137	11.1126	11.3001	11.1254	11.1605	11.1962	10.874	11.1025	10.2045	11.0646	11.3015	10.3421	10.7516	11.5332	11.2686	10.8557	11.4474	11.5752	11.3033	10.8717	11.4015	11.0712	10.7424	10.9145	11.1561
Rv0027	Rv0027	11.3012	11.0635	10.9067	11.1456	11.0102	10.5677	14.8244	14.0499	14.7474	12.7289	12.3371	12.3405	10.9149	11.2379	10.6308	11.3568	11.1194	11.3135	11.3686	11.0069	10.7296	11.2204	11.6787	11.4997	10.9495	10.4064	10.9147	10.9312	10.9108	10.7047	11.1768	10.9646	11.3602	10.8807	11.482	10.8336	11.4297	11.1064	11.5121	11.5707	11.5106	11.0803	10.5721	11.0289	10.0178	10.5877	10.7348	11.4567
Rv0028	Rv0028	11.1199	10.8331	10.9709	10.9373	10.7118	10.4861	14.0446	13.845	14.8131	12.3682	11.6985	11.4697	10.7584	11.0343	10.6586	10.8783	10.8216	11.2836	11.0777	11.0277	11.2146	10.5072	11.4719	11.0085	10.6847	10.8256	10.689	10.7591	11.1799	10.4786	10.927	11.4295	11.0223	10.7814	11.3615	11.2765	11.3321	10.7692	11.4984	11.4541	11.6425	11.1486	10.8398	10.6532	10.9346	10.7778	10.4761	11.1179
Rv0029	Rv0029	12.1482	12.2437	12.1043	12.4311	12.1943	12.3815	12.7022	13.1517	13.1949	11.9769	11.9866	11.9129	12.2249	12.1708	12.0193	12.1149	12.3134	12.1806	12.1096	12.1315	12.1456	11.7175	11.9883	11.8816	11.8701	11.4278	12.0761	12.0794	12.0504	12.2959	11.7954	12.2264	11.8191	12.0584	12.2691	12.3136	12.2593	12.1167	12.3085	12.0513	12.3267	11.7859	12.0436	12.1848	11.9729	11.3604	11.418	11.8764
Rv0030	Rv0030	12.0717	12.3283	12.3121	12.3261	12.0022	12.4631	14.7314	14.5993	14.6871	13.0007	12.7117	12.6602	12.6745	12.4151	12.5862	12.6207	12.3098	12.764	12.3213	12.2676	12.0045	12.4	12.5201	12.7696	12.3335	12.1319	12.3315	12.2009	11.6716	12.1941	12.3358	12.0915	12.4039	12.4897	12.1613	11.9195	12.5079	11.595	12.3244	12.4298	12.2843	12.3548	12.0565	12.3598	11.8808	12.2611	12.2611	12.4515
Rv0031	Rv0031	9.38833	9.58714	9.48689	9.50975	9.44084	9.66379	14.0903	14.3726	14.3754	9.91822	9.16038	8.97046	10.1413	9.82939	9.56897	10.1802	9.58677	10.5758	9.63893	9.58114	9.71559	9.93863	9.29662	8.31338	9.56034	9.53246	8.65782	8.96241	9.08051	9.03225	10.319	9.83431	9.70018	9.63897	9.4648	9.25246	10.947	9.35627	9.41811	10.0509	9.45298	10.2804	9.15377	9.88546	9.48947	9.97665	9.45308	9.82713
Rv0032	bioF2	9.42245	10.5879	9.8991	10.4559	9.25826	9.83453	9.29211	9.8254	9.55102	9.04379	8.77304	8.63662	9.91766	10.0343	10.1819	10.1141	9.62571	10.185	9.33602	10.2006	10.1591	10.2234	9.98919	10.0908	9.82799	10.2064	10.4619	10.2064	8.96702	9.63588	10.4688	9.14012	10.1105	10.4143	9.26411	9.89819	11.838	9.68834	10.0994	11.3856	11.0141	9.90361	9.3507	9.78093	9.37118	9.3645	9.71671	10.2207
Rv0033	acpA	8.68218	11.0369	10.0939	10.5723	8.46976	10.0607	9.69849	8.80966	9.75119	7.604	7.96851	8.02159	8.80219	9.7783	9.93772	9.71904	10.2126	10.3274	8.85909	10.0832	9.93863	9.55819	8.6222	9.63713	9.81227	10.6241	10.7155	10.357	8.52499	10.0117	10.9579	7.85284	10.5224	10.7607	8.26605	9.77478	12.1921	9.30397	10.1264	11.8389	10.1862	10.4116	9.62406	9.47659	9.37717	8.95547	9.93208	10.6362
Rv0034	Rv0034	8.75511	10.628	9.5509	10.7249	8.48263	9.25484	9.53178	9.31212	10.1151	8.70925	8.10669	8.31561	9.55598	9.94773	10.1929	9.47629	9.8369	10.5446	8.83272	9.58765	9.55174	9.7726	9.84982	9.60131	9.73233	10.4795	10.0694	10.1874	8.71701	9.5445	10.9718	9.12735	10.1089	10.7298	8.98925	9.36542	11.5675	9.24557	9.45656	11.4103	10.9405	9.86969	9.34343	9.37717	9.31777	9.88204	9.72077	10.2388
Rv0035	fadD34	10.0839	11.1371	10.5393	11.0184	10.0746	10.3663	10.474	10.1279	10.2653	8.77743	9.13098	9.22519	10.2253	10.5527	10.5186	10.4072	10.5205	10.9111	10.0227	10.724	10.6372	10.4407	10.5523	10.3325	10.4346	11.3109	11.1553	11.1075	10.1327	10.3693	11.4086	9.80939	10.7655	11.2549	9.80038	10.3102	12.0419	10.1523	10.3309	11.9204	11.237	10.5143	10.2676	10.072	10.2409	10.5287	10.4944	10.8666
Rv0036c	Rv0036c	12.4941	13.0818	12.8312	13.0931	12.494	12.8432	12.6955	12.187	12.6903	12.9437	13.2505	13.2819	12.7568	12.7698	12.8975	12.6663	13.1051	12.833	12.5342	12.8674	12.891	12.6013	12.8036	12.8569	12.815	12.6866	13.0101	12.8819	12.9244	13.2139	12.7915	13.0887	12.9476	12.7018	13.0158	12.865	12.6941	12.6207	12.7247	12.7333	12.7792	12.9082	12.791	12.8768	12.9572	12.91	12.7505	12.9821
Rv0037c	Rv0037c	12.0664	12.3311	12.2468	12.3982	12.1548	12.2023	12.2141	12.0496	12.3602	11.5446	11.7178	11.7568	12.2824	11.9346	12.483	11.9512	12.4714	11.9637	12.0415	11.8549	11.9012	12.0124	12.3813	12.313	12.233	12.0673	12.0594	12.0858	12.2695	12.2704	12.0117	12.7162	12.1765	12.2444	12.6179	12.4373	11.4797	11.7492	12.1755	11.7999	11.8754	12.3666	12.5159	12.2614	12.755	12.728	12.3328	12.2115
Rv0038	Rv0038	13.3469	13.0857	13.1984	12.8764	13.2281	13.2219	13.1785	13.1941	12.6661	13.2112	13.4388	13.4303	14.7241	15.1987	13.274	14.0985	13.4345	12.9742	13.6533	13.2535	13.1332	13.2275	14.884	13.4171	12.9302	13.0654	13.1808	13.1085	13.6712	13.3073	12.9141	13.2331	12.9406	12.5882	13.2753	13.3327	13.0884	13.2153	13.3312	12.9434	13.099	13.2686	13.2818	12.9572	13.4675	13.5581	13.3729	12.9215
Rv0039c	Rv0039c	12.6916	13.2147	13.1357	13.0538	12.3729	12.7486	13.5345	12.9151	13.0656	12.6762	13.2546	13.2209	12.4575	12.9808	13.3178	12.228	13.0657	12.8976	12.3089	13.1047	13.1809	13.1707	12.2728	12.1956	12.6917	11.5143	12.9606	13.0912	13.0723	13.293	13.3727	13.1052	12.8694	13.6448	12.8643	13.5434	11.9329	12.6235	13.0061	12.088	12.0757	12.8231	12.9402	12.4872	13.2089	13.3668	13.1306	12.8763
Rv0040c	mtc28	13.1162	13.7648	13.7443	13.8522	13.201	13.7761	12.6703	11.9602	10.8934	13.297	13.7302	13.7802	13.0861	13.861	13.7039	13.2178	13.525	13.6916	12.6293	13.7928	13.8983	14.0085	13.1796	12.9776	13.6132	13.387	13.8728	13.7796	13.6272	14.3158	13.989	13.3033	13.6334	14.1539	13.3418	13.9575	12.8961	12.9469	13.9527	13.0483	13.0413	12.9744	13.8062	13.3376	13.7344	13.9108	13.8834	13.6581
Rv0041	leuS	11.8	12.2892	12.2622	12.3972	11.9326	12.4182	11.7035	11.1202	11.639	12.0835	12.3667	12.3092	12.4805	12.3871	12.1986	12.5551	12.2322	12.2479	11.779	12.5898	12.4769	12.5248	12.5804	12.6061	12.3913	11.8125	12.5355	12.3231	11.8192	12.2652	11.7748	11.9436	12.5197	11.8191	12.1079	11.7645	12.4728	11.7303	11.9276	12.2443	12.1425	12.3697	12.0718	12.1662	12.0385	12.3219	12.44	12.5697
Rv0042c	Rv0042c	12.9065	13.0382	13.2139	12.928	13.0668	13.1547	13.1567	13.4168	13.2843	13.0606	13.3699	13.3359	13.2685	13.3395	13.0869	13.5822	14.9848	15.2086	13.438	13.1599	13.1572	13.5541	13.5373	13.4123	13.2991	13.3958	12.9674	12.9063	13.5699	13.3799	13.4116	12.5871	13.1722	13.0687	12.6458	12.7305	13.4011	13.035	12.9643	13.3174	13.4203	13.0935	13.0408	13.4117	12.6588	12.4563	12.9511	13.1996
Rv0043c	Rv0043c	12.0977	11.9809	11.8923	12.129	11.9833	11.897	11.8275	11.7407	11.6172	12.0473	12.0687	12.1751	12.1317	12.2005	11.9431	12.136	11.9021	11.9627	11.9749	14.1573	14.768	15.0296	12.4428	12.2629	12.1502	11.8208	11.9566	12.0385	11.9321	11.9628	11.6176	11.5434	12.2253	11.7714	11.6691	11.4616	12.3319	12.0602	11.6301	12.3766	12.4885	12.1889	11.7527	12.0773	11.6443	11.8384	11.8147	12.2346
Rv0044c	Rv0044c	11.8164	11.7221	11.6222	11.6473	11.2799	11.3109	11.2536	10.8858	11.1407	12.0248	11.9945	12.2052	11.5859	11.6836	11.4626	11.5272	11.6967	11.5172	11.6507	11.6879	11.4598	11.519	11.3588	11.2557	11.6122	11.0523	11.8149	11.5323	11.2339	11.6062	11.0863	11.1264	11.7729	11.4133	11.2409	11.324	12.1702	11.7798	11.644	12.0183	12.3518	11.6117	11.4961	11.547	11.4529	11.2711	11.7205	11.8082
Rv0045c	Rv0045c	10.9777	11.877	11.6102	11.7275	11.1337	11.0721	11.6236	11.2895	11.2962	12.0407	11.6975	11.9666	11.2885	11.3385	11.5304	11.251	11.6113	11.4046	11.0624	11.5503	11.5817	11.7301	11.1109	11.3127	11.0104	11.7415	11.7439	11.6701	11.0286	11.6763	11.6097	11.2608	12.0196	12.1022	11.4468	12.0019	12.2228	11.6425	12.0778	11.9894	11.97	11.7032	11.5365	11.5687	11.3815	11.3095	11.3234	12.0614
Rv0046c	ino1	12.2685	13.6882	13.0223	13.4238	12.2797	13.0431	13.4137	12.4783	13.1831	13.4368	12.9417	12.8512	12.3938	12.7884	13.2281	12.0377	13.2961	13.5098	12.4198	12.9069	13.1198	12.8709	11.8848	11.5455	11.3691	12.5646	13.3118	13.1742	12.663	12.8569	13.1312	13.9885	13.2873	12.9497	13.8756	13.1354	13.5334	12.3745	13.0321	13.1281	12.5726	12.6997	13.1376	12.686	13.5295	13.5247	13.1259	13.32
Rv0047c	Rv0047c	12.1972	12.6638	12.7003	12.8279	12.1143	12.7182	12.638	12.1593	12.2991	14.0367	13.8452	13.8889	13.9916	12.3339	12.4181	14.9664	12.7711	12.8129	12.2368	12.8769	12.8943	13.0795	14.7189	14.7436	15.1749	12.0438	12.8257	12.5238	12.1881	13.1202	12.2419	13.107	12.6933	12.6641	13.1557	13.2361	13.1569	12.1981	13.3538	12.9065	12.9279	12.2347	12.6363	12.3916	12.4011	12.1031	12.3911	12.7286
Rv0048c	Rv0048c	10.8103	11.6102	11.2013	11.6646	10.811	11.0078	11.9251	11.5394	12.3672	11.6176	11.8096	11.9006	11.162	11.2363	11.3195	10.9701	11.3135	11.3911	10.8671	11.354	11.9544	11.308	11.1881	11.291	11.2245	11.061	11.1152	11.007	10.8531	10.8287	11.1756	11.3486	11.487	10.6926	11.0891	10.9823	11.4727	10.8269	10.6122	11.3139	11.1003	11.4673	11.1077	11.2551	11.5864	11.4792	11.1637	11.5777
Rv0049	Rv0049	13.6043	14.1148	14.0982	14.1754	13.6026	14.2285	14.1155	13.7518	13.7933	13.5161	14.2474	14.3011	13.8458	13.8936	14.1002	13.6819	14.1642	14.0186	13.5132	14.3638	14.1573	14.1532	13.7059	14.0748	13.8176	13.7191	13.9137	13.7294	13.7541	14.3942	13.9072	14.1203	14.0915	14.1085	14.2039	14.0915	14.1077	13.5405	14.0661	13.8663	13.3468	14.0181	13.97	14.0493	14.0011	13.9649	14.0679	14.1183
Rv0050	ponA1	13.6725	13.2257	13.4194	13.4793	13.8134	13.4288	13.3112	13.5251	13.013	12.0764	12.6132	12.6436	13.5182	13.4885	13.2831	13.692	13.4184	13.4345	13.7839	13.3164	13.1077	13.3484	13.4965	13.3615	13.5084	13.4316	13.3529	13.2089	13.2993	13.2013	13.2437	13.2235	13.3173	13.3242	13.4029	13.0476	13.1475	13.2515	13.1677	13.0834	13.1032	13.6707	13.3457	13.5366	13.2221	13.1498	13.3433	13.2782
Rv0051	Rv0051	13.388	12.575	12.914	12.6632	13.5643	12.9028	12.7866	13.1726	12.3948	10.7498	11.6046	11.6754	12.8353	12.8318	12.7833	12.8748	12.8258	12.6339	13.4469	12.7482	12.8027	12.9027	12.7806	12.8998	12.8338	13.105	12.7189	13.1338	13.176	12.7542	12.8511	13.1127	12.6669	12.8928	13.0611	12.706	12.6552	12.7376	12.5976	12.5679	12.5531	13.0906	12.9781	13.116	12.9494	12.9178	12.8394	12.7018
Rv0052	Rv0052	12.8833	11.862	12.0103	11.9025	12.9089	12.0197	12.242	12.9463	11.9531	10.988	10.9938	11.0767	12.1813	12.301	12.2191	12.2621	11.9452	11.8705	12.7798	11.8759	11.8166	11.9575	12.0838	12.5241	12.0433	12.2179	12.0303	12.2619	13.0329	12.2079	12.0884	11.9221	11.9164	11.9589	12.0793	11.9043	11.7376	12.3691	11.9143	11.9008	12.293	12.0633	12.2137	12.3637	12.164	11.8903	11.9405	11.9832
Rv0053	rpsF	12.2313	13.6893	13.3321	14.0605	12.6884	13.5032	13.0022	12.9441	13.8521	15.1102	14.0566	14.1246	13.9599	13.9132	13.648	13.87	13.3516	13.9054	12.7363	13.8185	13.7713	14.7173	14.38	14.587	13.4163	13.3479	13.7826	13.3529	13.2662	13.9706	13.452	12.2325	13.7946	13.6397	12.3922	13.5091	14.6417	13.2564	13.8054	14.2888	14.5161	13.7171	13.1823	13.5938	12.948	12.8133	13.2695	14.107
Rv0054	ssb	12.8955	14.0536	13.951	13.9553	13.2291	13.7732	14.0797	13.6676	14.4205	15.046	14.5629	14.5377	14.2735	13.9599	14.0657	14.3382	13.8592	14.1977	13.1982	14.5613	14.3198	15.174	14.2599	14.5022	14.0284	14.6439	14.727	14.4111	13.3582	14.0412	13.7677	13.2903	14.2266	14.0226	13.3626	14.1016	14.9281	13.9082	13.9905	14.492	14.6697	13.9788	13.8703	13.9013	13.897	13.7589	14.0075	14.231
Rv0055	rpsR	12.0702	13.2584	13.1736	13.3326	11.7049	12.7008	13.5159	12.7385	13.7239	14.8191	14.0966	14.1313	13.3833	13.3122	13.4412	13.2462	13.0593	13.4997	11.9759	13.7026	13.4313	13.5888	13.2859	13.1897	12.8873	12.3981	14.0319	13.7373	12.4598	13.4625	12.7922	12.1267	13.3301	13.3901	12.2299	13.1576	14.0915	13.3267	13.3806	13.6038	14.2294	12.8749	13.2147	12.5453	13.0465	12.8769	13.0159	13.2991
Rv0056	rplI	12.9525	14.0634	14.1017	14.0495	13.0431	14.2561	14.122	13.641	14.5096	14.7677	14.4263	14.5211	14.0361	14.1019	14.0302	14.1501	14.1372	14.2559	13.3516	14.0354	14.0642	14.793	14.3441	14.4498	14.0374	13.8	14.3745	14.2281	13.3407	14.5898	13.7403	13.2359	14.2407	14.3335	13.5033	14.1116	14.8477	13.951	14.1251	14.6602	14.4747	14.168	13.9647	13.8829	13.8687	13.9351	14.4573	14.2472
Rv0057	Rv0057	12.8157	13.0654	13.2808	13.1239	13.4096	13.2883	13.0553	13.6187	13.6106	14.9981	13.93	13.8828	13.9411	13.7407	13.4814	13.4565	12.8337	13.6481	13.1845	13.6602	13.9117	13.9764	13.7652	13.9194	13.548	13.7242	13.5236	13.5874	13.3125	13.481	13.4835	12.6421	13.6694	13.4735	12.6106	13.62	14.2707	13.9476	13.5481	14.1665	14.4172	13.0966	13.1882	13.2597	13.3975	13.1073	13.2365	13.6875
Rv0058	dnaB	12.9349	13.5085	13.6424	13.5835	13.4048	13.7189	12.4711	12.9899	12.5567	13.4021	13.0249	13.1078	13.7407	13.5066	13.5678	13.7608	13.5836	13.6448	13.0893	13.6324	13.7204	14.1289	13.655	13.6326	13.7019	13.7539	13.8801	13.7984	13.3938	13.7584	13.5984	13.0059	13.5033	14.0074	13.0967	13.6611	14.2954	13.9681	13.7068	13.9936	14.4956	13.6319	13.4631	13.3491	13.4641	13.4205	13.4458	13.5296
Rv0059	Rv0059	12.5887	12.6442	12.9041	12.7877	13.1966	12.9985	11.761	12.6138	11.3766	11.4368	11.3714	11.2025	13.1277	12.9603	12.5627	13.0241	12.6363	13.1005	12.988	12.7167	12.7867	12.6435	13.0442	13.1677	12.7772	13.2529	12.7732	13.0203	12.7732	12.6416	13.0686	12.1622	12.8578	13.0697	12.2724	12.6207	13.4512	13.3741	12.6634	13.462	13.8889	12.6488	12.6909	12.314	12.6579	12.6072	12.6072	12.9728
Rv0060	Rv0060	12.9813	12.7903	13.0924	12.7562	13.1878	13.0986	12.143	12.8464	12.0863	13.5038	12.8078	12.5173	13.0878	13.0625	12.9042	13.115	12.9588	13.1533	13.3315	12.8232	12.7958	13.3474	13.1803	13.086	13.0068	13.3228	13.2181	13.2696	12.9928	12.6693	13.2082	12.6237	12.9491	13.0201	12.8224	12.9634	13.2172	13.0236	12.898	12.9803	13.1724	12.7874	12.5298	12.7709	12.5972	12.7779	12.7018	12.9895
Rv0061	Rv0061	9.05201	9.88835	9.28199	9.19748	8.85276	9.13731	8.92158	8.63223	10.2108	10.7395	8.6728	8.43866	8.14035	10.0369	10.1394	8.09199	9.15553	10.7989	8.94571	8.55937	9.18529	8.78186	8.64641	8.212	9.17013	9.88055	9.9553	9.70387	9.16964	8.7912	11.4231	11.378	9.50856	9.29568	10.9664	9.67288	9.17686	8.28283	9.0045	8.34317	8.00885	8.02554	8.47548	9.37382	9.48605	9.5622	9.00979	9.83404
Rv0062	celA1	11.595	13.4209	12.575	13.3727	11.9179	12.4989	11.3651	10.7108	11.6603	13.189	12.8116	12.7235	13.0023	12.5423	13.1074	13.0938	12.3618	12.9559	11.5837	13.2085	13.1627	13.2576	12.8281	13.2354	12.6725	12.2588	13.0753	13.0876	12.1562	12.662	12.392	11.755	13.5782	12.8441	11.4655	11.7606	12.3745	11.7632	11.8246	12.5643	12.0513	13.5552	12.9297	12.9819	12.8661	12.873	12.958	13.5934
Rv0063	Rv0063	11.3923	11.3649	11.6358	11.5935	11.6152	11.6782	10.4414	10.2994	9.06352	11.2761	11.0627	11.2529	11.4801	12.0787	11.7805	11.3424	10.8304	11.4701	10.7511	12.0255	11.937	11.9052	11.6588	11.8195	11.6975	11.3144	11.4924	11.5467	11.9597	11.9838	11.824	10.0739	11.4059	11.6862	10.2495	10.1773	9.98297	10.0155	10.3637	9.97175	9.63623	11.6578	11.3158	11.6376	11.204	11.0509	11.4039	11.5695
Rv0064	Rv0064	12.5342	11.0782	11.6809	11.4179	12.406	11.7077	11.984	12.5649	11.3804	10.8288	11.4958	11.641	11.758	11.9611	11.4838	11.8678	11.5766	11.5395	12.2992	11.8384	11.7557	12.1606	11.7266	11.7551	11.6294	11.4021	11.3411	11.4784	12.2909	11.5942	11.592	12.0356	11.4235	11.3884	12.143	11.5813	10.837	11.2226	11.6138	10.7894	11.1651	11.6068	11.4916	11.7338	11.386	11.7648	11.596	11.4199
Rv0065	vapC1	11.1727	10.0907	10.3121	10.4343	11.2721	10.9362	11.081	11.4182	10.809	9.78661	9.56272	9.78661	10.498	11.0605	10.2452	10.7158	10.4954	10.6398	10.862	10.7296	10.7441	10.9571	9.50782	10.3857	10.4832	10.4503	10.2661	10.796	11.03	10.5172	10.4946	10.7834	10.6635	10.645	10.9117	9.93737	9.46672	10.1235	10.2741	10.208	10.0622	11.0791	10.2182	10.9282	10.4313	9.896	9.53642	10.9272
Rv0066c	icd2	12.6659	12.697	12.6039	12.8647	12.5069	12.8764	12.9777	12.7398	12.5741	13.601	13.3423	13.3727	12.5151	12.6938	12.5605	12.7618	13.0148	12.7776	12.5839	12.1794	12.1401	12.7417	12.6433	12.8554	12.747	12.1148	12.5379	12.3674	12.1392	12.6436	12.3059	12.7325	12.7988	12.569	12.8141	11.7869	12.6625	11.5611	11.9588	12.6039	12.3136	12.6608	12.5827	12.3765	12.5951	12.4937	12.6469	12.836
Rv0067c	Rv0067c	11.0447	9.63983	10.1041	9.95899	10.7371	10.103	9.6085	10.1325	9.46461	11.4082	10.6377	10.5915	9.94314	10.2507	10.5852	10.1006	9.98072	9.82902	10.9349	9.72765	9.6864	9.67532	10.2342	9.99509	9.97221	9.4405	9.56736	9.35482	13.6525	14.1736	14.1016	10.0363	9.68507	9.42158	9.92724	9.71789	9.36273	9.62342	9.53513	9.12119	9.32191	9.56554	10.022	10.0743	10.0761	9.95931	10.3722	9.73576
Rv0068	Rv0068	8.4255	8.82772	8.9196	8.85601	8.18125	8.50521	7.68666	7.67786	7.97815	10.6524	9.69493	9.5749	8.74575	8.48749	8.62645	8.77262	8.59052	8.5138	8.20933	8.57466	8.45677	8.50552	8.51315	9.0965	8.80246	8.50165	8.57859	8.23354	7.55047	7.36995	7.75516	7.8493	8.94858	8.90807	7.85284	9.95966	10.2117	9.86162	10.1075	10.283	10.0535	8.838	8.62586	8.64316	8.40036	8.45676	8.82675	9.08219
Rv0069c	sdaA	11.8249	10.8495	11.1172	11.1539	12.0571	11.3371	11.4663	12.4475	12.27	9.15686	9.30755	9.20095	11.1264	11.2081	10.9437	11.0466	10.7134	11.0714	11.6365	10.9138	10.9494	11.3034	10.8159	10.9395	11.1048	11.805	10.7123	10.945	11.4307	10.5445	11.8748	8.79504	10.9464	11.7505	9.19135	10.0367	11.9576	11.5764	10.2555	11.9767	11.9883	10.8935	11.1808	11.1638	10.8935	10.5629	10.7778	10.9912
Rv0070c	glyA2	11.3874	10.8031	11.1076	10.9431	11.8316	11.2407	11.5353	12.1671	12.4389	10.9194	10.4889	10.3699	11.0878	11.1367	10.851	11.0692	10.6567	11.3562	11.2836	11.3621	11.2598	11.4212	11.0212	11.0341	11.2392	11.7208	10.8805	11.2947	11.623	10.6715	11.7932	9.42802	10.9266	11.5254	8.9424	10.2245	11.9927	11.5154	10.5022	12.0193	12.0567	11.0126	11.103	11.1058	10.9615	10.9802	10.9417	11.0347
Rv0071	Rv0071	8.54973	8.3802	8.18977	8.28109	8.23761	8.07655	13.5389	13.6543	14.0262	8.81524	8.22489	8.37527	8.61237	8.51745	8.57081	8.58851	8.14325	8.39425	8.57217	8.70087	8.53449	8.44429	8.56449	8.60737	8.34834	7.88192	8.61894	8.46627	8.3442	8.25976	8.25578	7.81187	8.42908	8.07825	7.89428	8.52101	8.55586	8.77585	9.00892	8.38601	8.81908	8.22135	8.43909	8.2896	8.3323	8.18405	8.33946	8.50741
Rv0072	Rv0072	13.7345	13.4173	13.5193	13.3879	13.7339	13.5745	13.3089	13.6567	13.294	13.3178	13.6035	13.6057	13.7824	13.6794	13.5319	13.7794	13.5711	13.6309	13.9235	13.6072	13.5651	13.6021	13.7382	13.9111	13.6407	13.6973	13.6366	13.6754	13.7487	13.6449	13.4748	13.3361	13.5739	13.5847	13.5457	13.2436	13.5925	13.0652	13.2875	13.4653	13.5251	13.5675	13.4738	13.7405	13.5146	13.5074	13.5637	13.5924
Rv0073	Rv0073	13.5783	13.3213	13.4468	13.2511	13.7466	13.4134	13.2427	13.3302	13.2646	12.8452	13.0763	13.1292	13.8144	13.5226	13.5079	13.7313	13.4142	13.4111	13.7016	13.7752	13.7265	13.5781	13.8277	13.5689	13.4965	13.464	13.4915	13.4386	13.4537	13.3904	13.4889	13.3654	13.4448	13.5423	13.4355	13.2817	13.4084	13.2661	13.2867	13.3568	13.3834	13.7252	13.2954	13.5617	13.3027	13.4973	13.3658	13.4666
Rv0074	Rv0074	13.5575	12.9594	13.1467	13.1083	13.6738	13.0049	13.0546	13.2843	12.7696	11.8169	12.1906	12.2548	13.3927	13.0869	13.1364	13.3684	13.1297	12.972	13.3978	12.9205	12.8689	13.1133	13.4132	13.4467	13.0906	13.138	13.2664	13.3718	13.7447	12.884	13.1944	12.9617	12.9421	13.2862	12.796	12.8411	12.7344	13.0262	12.8629	12.7028	13.0966	13.0985	13.0259	13.1448	13.0478	13.2432	13.1398	12.9433
Rv0075	Rv0075	13.0274	12.2015	12.7082	12.3537	13.0853	12.5808	12.4827	13.0349	12.3093	11.7475	11.9445	11.8937	12.7287	12.5797	12.3829	12.6368	12.3839	12.4782	12.9847	12.471	12.6406	12.4926	12.54	12.7355	12.5902	12.8361	12.4278	12.4332	12.7603	12.313	12.7094	12.3655	12.3262	12.6421	12.4662	12.1146	12.3809	12.2196	12.079	12.4184	12.6195	12.5249	12.575	12.4789	12.5882	12.394	12.3481	12.3589
Rv0076c	Rv0076c	9.5509	10.2971	10.1229	10.1885	9.49284	10.0059	10.0227	9.46953	10.2802	10.9995	10.6544	10.2651	9.31932	9.96785	10.2956	9.31489	9.85921	10.4127	9.42535	9.92481	10.1419	9.38764	8.90185	8.7019	9.65347	10.2186	10.0663	10.0976	9.6063	9.60967	10.5908	10.6147	10.1418	9.77639	10.5972	11.178	10.4362	8.76684	11.494	10.9172	9.75432	9.38796	9.72968	10.0158	10.1925	9.98984	9.37959	10.2956
Rv0077c	Rv0077c	8.81308	10.1278	9.42802	10.0953	8.7276	9.75061	8.73213	7.93596	9.25048	12.7972	12.5217	12.6294	9.00069	9.3393	9.31489	9.0661	9.64964	9.6874	8.82429	9.8186	9.56069	9.48395	9.29909	9.78346	9.15412	9.34123	9.48146	9.26384	8.76453	9.75612	9.30026	7.74254	9.68041	7.03702	7.88396	12.0349	10.7571	10.1751	12.2693	10.7281	10.8526	9.48605	9.65718	9.36653	9.7838	9.15603	9.29664	9.80562
Rv0078	Rv0078	8.8819	10.9972	10.1318	10.9997	9.40959	10.1909	9.36104	8.59775	12.7011	9.5656	9.62891	9.78023	9.94512	9.9902	10.9381	9.83677	9.95917	10.608	8.91977	10.3609	10.372	10.4219	9.92438	10.0331	9.69573	9.61435	10.7899	10.3673	9.47147	10.0236	9.47147	14.3509	10.6818	14.587	14.1558	10.0281	10.2689	8.48546	10.0281	10.626	10.3403	10.3102	9.74474	10.0519	9.71954	9.70996	9.68688	10.7987
Rv0078A	Rv0078A	13.9845	12.8729	13.1646	12.8289	13.5802	13.1318	13.1775	13.8862	13.1461	12.8676	12.8529	12.9029	13.1199	13.1568	13.0611	12.6817	12.9643	13.1397	13.9412	12.7149	12.5778	13.0765	13.0719	13.3456	12.8789	12.5511	13.0126	13.1065	13.36	12.9431	12.7359	13.2054	12.8107	13.0355	13.3074	12.7743	13.1715	12.923	13.035	12.9988	13.0786	13.0398	12.8476	13.0699	12.7077	13.2107	12.966	12.8922
Rv0079	Rv0079	13.9725	13.6189	12.7412	12.9062	13.6813	12.7603	12.5681	13.1234	12.8243	13.2706	12.6688	12.4782	11.7768	11.1001	12.2872	11.5304	13.1804	13.9886	14.0759	12.9895	13.0661	10.7135	11.8504	11.7466	11.0583	9.78072	13.1796	12.6923	13.4988	12.2456	11.8329	13.1577	11.7113	10.4218	13.6299	12.9781	13.3267	13.5055	12.7515	12.9781	13.9135	10.3371	12.7809	10.8187	12.4453	13.7035	13.1138	11.7765
Rv0080	Rv0080	13.1675	11.8183	12.0142	10.2252	13.1728	11.9562	11.3591	12.2029	11.3651	11.3628	11.1459	10.8288	10.5653	9.76018	10.3602	10.2539	12.2564	12.1559	13.0966	11.3256	11.9178	10.7818	10.7413	10.9627	10.1776	9.53532	12.2142	11.9874	13.3904	12.392	9.41218	12.2634	10.0106	8.22636	12.923	12.6251	12.7936	12.9161	12.1628	12.7926	13.4471	10.8367	11.7471	10.2696	11.7639	12.7713	12.1836	10.1317
Rv0081	Rv0081	12.3513	12.7534	11.8712	12.0937	12.1418	11.4551	11.3549	12.4806	12.7466	13.2939	11.3142	11.2132	12.529	12.5226	12.5298	11.9088	11.2491	12.2169	12.0729	11.6692	11.5	12.3164	12.7143	12.2962	12.0209	13.1074	11.9604	13.0482	12.6847	12.2879	12.2681	10.7683	12.3398	11.4752	11.7714	15.3731	15.0643	15.031	14.0862	15.0643	14.9281	12.35	12.6379	12.3536	12.5237	12.5641	12.4033	12.3814
Rv0082	Rv0082	12.1033	12.3589	11.8119	12.0474	12.2905	11.6424	10.9279	11.8787	12.441	11.9455	10.9449	10.874	11.9225	12.1926	12.2297	11.9611	11.7906	12.0351	12.1576	11.4252	11.5247	12.4778	12.4215	12.2167	12.2667	11.9034	10.7759	11.8355	12.4715	12.1987	11.7597	9.9155	12.0404	11.3868	10.6562	9.32914	9.7343	9.949	8.75928	9.3522	9.54822	12.0885	12.9002	12.1954	12.9515	12.5901	12.4314	12.0987
Rv0083	Rv0083	11.8963	12.0434	11.3188	11.5464	11.6448	10.9344	10.5876	11.4512	11.9617	10.468	9.50239	9.4833	11.5029	11.6472	11.8064	11.1999	11.0044	11.3035	11.4691	10.4631	10.7745	12.0195	11.5772	11.5349	11.8472	11.8961	10.2794	11.3144	11.95	11.3175	11.4807	8.88099	11.2533	10.9321	8.82268	8.4178	9.34856	8.85019	8.02533	8.69093	8.61016	11.8935	12.1929	11.9005	12.4109	12.1849	11.9757	11.2885
Rv0084	hycD	13.0326	12.8247	12.2591	12.6475	12.813	12.3363	12.303	12.9066	13.1382	12.6121	12.0545	12.4077	12.8125	12.7716	12.9215	12.6238	12.2721	12.5951	12.7041	12.2935	12.2244	12.794	12.8737	12.7028	12.8127	12.526	12.2824	12.7719	12.78	12.3321	12.5494	12.0316	12.3282	12.3113	11.487	10.9389	10.1105	10.6279	10.6279	10.4379	10.3904	12.6668	13.1638	12.7894	13.2607	13.0683	12.7437	12.5382
Rv0085	hycP	12.5241	12.1266	11.4788	11.8198	12.2023	11.3674	11.2266	12.0271	11.9181	10.5545	9.66613	9.90595	11.9808	12.0662	11.8783	11.7871	11.2808	11.6587	12.0987	10.8922	11.2252	11.9261	11.866	11.9883	12.3087	12.4405	11.0747	11.8737	12.576	11.2753	11.6582	9.56953	11.2409	11.187	9.48091	9.41357	10.0791	8.93125	8.81595	8.67502	8.90054	11.8287	12.4701	12.2411	12.4625	12.4971	12.1699	11.3338
Rv0086	hycQ	12.4898	11.937	11.5383	11.8139	12.3304	11.5396	11.3146	12.2874	11.8384	10.6977	10.1859	10.0367	11.8275	12.094	11.7547	11.839	11.2411	11.599	12.1053	11.1648	11.237	12.3572	11.938	11.9854	12.1825	11.9938	11.4207	11.8806	12.1579	11.4135	11.7548	10.4668	11.3974	11.3407	10.0515	9.64776	9.69845	9.35991	8.68172	9.3365	9.31882	12.0604	12.3608	12.2443	12.4055	12.313	12.1363	11.4819
Rv0087	hycE	11.7544	10.9048	10.8251	10.8854	11.4134	10.7614	9.9338	10.9264	10.9935	9.92003	9.22519	9.33136	10.9562	11.2782	10.6265	11.0911	10.5224	10.9064	11.3651	10.4197	10.5254	11.1815	11.0946	11.1126	11.2055	10.5165	10.2314	10.6972	11.3383	10.5698	10.8836	9.6982	10.4378	10.2158	9.26671	8.40451	9.18478	8.6183	8.04179	8.78889	8.45137	11.0329	11.2449	11.2449	11.2718	11.0137	10.8756	10.572
Rv0088	Rv0088	13.2673	13.1115	13.1044	13.107	13.2919	13.4221	13.1389	12.9949	13.3406	13.3639	13.3492	13.3964	13.2785	13.3673	12.9011	13.6723	13.0698	13.2563	13.0448	13.3474	13.1381	13.7836	13.2768	13.6339	13.3306	13.0614	13.1352	12.8599	13.0686	13.2714	12.7596	13.0219	13.3196	12.7761	12.9482	11.7622	11.7954	11.197	11.9728	11.8888	11.5048	13.0369	13.2041	13.0232	13.1762	13.1252	13.5066	13.3471
Rv0089	Rv0089	10.8622	10.9753	11.0258	10.8597	11.0676	10.9431	11.2161	10.8074	11.4311	12.6945	11.2351	11.2674	11.0189	11.0027	11.0407	10.9805	10.8592	10.7511	10.5691	11.7017	11.7827	11.6118	11.2466	11.0925	10.9193	10.5081	11.0581	10.8774	10.4898	10.751	9.91372	9.85899	11.1692	10.7505	10.1302	9.7231	9.93471	9.66098	9.89261	10.2029	10.0215	11.2579	10.9299	10.6283	10.9862	10.9862	11.0833	11.2696
Rv0090	Rv0090	7.76367	8.36779	8.09367	8.44055	7.76262	8.28109	8.66488	8.17991	9.4834	10.9146	8.72318	8.90707	8.76856	8.1615	8.45296	8.69294	8.23564	8.10157	7.82207	8.83831	9.00884	8.49836	9.17394	8.74622	8.33773	8.07858	8.85458	8.35921	7.79283	8.00368	7.94095	8.19496	8.35338	7.89428	8.20946	7.8802	7.81734	7.88941	7.94426	8.35458	8.06456	8.67678	8.3323	8.14971	8.2896	8.20057	8.51534	8.43865
Rv0091	mtn	8.93326	10.9178	10.2409	11.2077	9.59485	10.7462	11.7802	12.1368	13.0501	11.4163	10.4255	10.2253	10.2898	10.3218	10.6187	10.3331	10.339	10.7392	9.24939	10.8276	10.7456	10.6725	10.4767	10.5951	10.3063	8.7757	11.0204	10.7215	9.08668	10.5563	10.0215	10.7705	10.6909	9.86116	10.6963	10.2331	11.1592	9.95692	9.94532	11.3228	10.9856	11.1873	10.1988	10.7582	10.4075	9.79681	10.1245	10.9524
Rv0092	ctpA	10.8968	11.4401	11.2354	11.702	10.9837	11.317	11.906	11.9658	12.3273	10.8447	10.854	10.9285	11.1075	10.8031	11.5214	11.0189	11.2699	11.0927	10.8236	10.9919	11.0493	10.9477	11.0863	11.0958	11.0533	10.744	11.3144	11.1368	10.927	11.286	10.8531	11.6168	11.114	10.9897	11.6	10.6449	10.6	10.4121	10.6666	10.7236	10.434	11.2533	11.2105	11.1975	11.3033	11.0571	11.0554	11.2278
Rv0093c	Rv0093c	11.2116	10.9848	11.266	10.9855	10.8583	10.9458	10.9234	10.692	10.8074	12.3561	12.4548	12.5064	11.0361	10.9355	11.6084	10.9672	11.0188	10.9464	11.0149	11.1732	11.0602	11.0403	11.3139	11.1168	10.8905	10.7698	10.8875	10.8664	11.2283	11.1413	11.2339	11.1929	10.7996	10.9253	11.0664	11.8581	10.6217	10.9918	11.6566	10.846	10.8557	10.7112	10.9413	11.1077	11.1284	11.0122	10.8927	10.8981
Rv0094c	Rv0094c	10.9333	9.89666	10.4219	9.914	10.7614	10.2213	10.3167	10.3036	9.59257	10.4581	10.3124	10.3175	10.389	10.0952	10.7123	10.1651	10.6755	10.19	10.768	10.7615	11.0466	10.7867	10.5982	10.6815	10.8688	10.992	10.355	10.992	11.211	10.2112	10.2916	10.3754	9.82764	10.2045	10.1391	10.6985	10.6431	10.6217	10.3749	10.5158	10.4732	10.6691	10.4689	9.5694	10.6498	10.7719	10.243	9.95418
Rv0095c	Rv0095c	10.7334	9.54196	10.4445	9.22355	10.8137	10.7201	9.9187	10.4307	10.463	12.2933	11.0322	10.9995	9.70876	9.81942	10.206	9.96785	10.4577	10.51	11.0314	11.0663	11.0449	11.0602	10.3969	9.37991	10.5784	11.2108	8.65307	8.41537	10.2466	10.0516	10.6492	10.346	9.52764	9.32427	10.2045	10.075	10.8146	10.1641	10.4235	10.3262	10.324	10.2432	10.4049	10.3132	10.416	10.5595	10.3765	9.51085
Rv0096	PPE1	7.39553	7.48413	7.5655	7.49682	7.41865	7.82619	8.13984	7.70249	8.42007	7.49432	7.63952	7.53801	7.37571	7.28571	7.25114	7.47565	7.60978	7.46261	7.39717	7.52056	7.6265	7.33415	7.56419	7.64919	9.35591	7.74133	7.5675	7.44337	7.68219	7.51643	7.59127	7.42908	7.46694	7.50383	7.42595	7.49511	7.6648	7.35647	7.42974	7.7156	7.40164	7.23691	7.41313	7.31849	7.43708	7.42048	7.39613	7.36455
Rv0097	Rv0097	10.5097	9.62176	10.5471	10.0835	10.3058	11.1698	11.7553	10.7858	12.0533	10.233	9.99405	9.94834	9.9739	9.42307	9.36012	10.3233	10.6637	10.2648	10.0759	10.0425	9.54958	9.62054	10.5929	10.5268	12.2699	11.2267	9.63608	9.27603	9.87197	10.4715	10.1989	9.41657	10.0244	10.0668	10.0172	8.90669	11.6099	9.38795	9.67793	10.9074	9.88289	10.2738	10.2497	9.55725	10.09	9.47941	10.0703	9.99576
Rv0098	fcoT	10.6703	9.72805	10.5641	10.2271	10.5489	11.2531	12.0271	11.6814	12.1647	9.87908	9.74642	10.0018	10.4666	9.519	9.42307	10.8644	10.7544	10.3101	10.5464	10.6683	10.6326	9.96814	11.1674	11.0847	12.0965	11.3013	9.49346	9.37995	10.3072	10.7223	10.2349	9.6697	10.199	10.1089	9.84212	9.31434	11.6873	9.89052	9.59685	11.3337	10.1016	9.57208	9.87178	9.75109	9.62715	9.87202	10.0647	10.1724
Rv0099	fadD10	10.7034	9.87402	10.4624	10.2383	11.0271	11.2309	12.162	11.9264	12.3371	10.3352	9.77741	9.83199	10.2698	9.48949	9.7576	10.3106	10.6166	10.449	10.685	10.1303	9.85984	9.92481	10.8723	10.8572	12.4235	11.4908	9.8637	9.78691	10.2543	10.4593	10.5366	9.50642	10.2007	10.4362	9.87415	9.83441	11.475	10.0772	10.1641	11.2686	10.3602	10.1451	10.214	9.70376	10.0389	9.96765	10.1565	10.2448
Rv0100	Rv0100	9.89413	10.4716	9.70734	10.4468	11.161	11.1965	11.9957	11.8957	12.6388	10.9636	9.9328	9.95448	10.3269	10.2737	10.6038	10.1109	10.7365	11.0881	10.9433	10.4288	10.5041	9.85125	10.9945	10.9517	12.6226	11.7548	9.61435	9.42261	10.5224	10.5305	11.1888	10.0481	10.3725	10.888	10.3625	9.72051	10.8626	10.2783	10.0071	11.9631	10.919	9.83034	10.6332	9.9391	10.2738	11.103	10.808	10.4926
Rv0101	nrp	10.5374	9.43802	10.0262	9.56139	11.1087	10.5002	11.3814	11.5836	12.0398	8.85668	9.1778	9.16837	10.011	9.72398	9.90504	10.2184	10.0823	9.95721	10.5808	9.74182	9.83339	10.1242	10.5416	10.7054	12.3008	11.7945	9.54115	9.6822	10.5059	9.88771	10.4836	9.47669	9.27658	10.1247	9.33817	9.4358	10.0557	10.2449	9.27777	10.0003	10.1693	10.0115	10.1473	9.74474	10.1864	10.0566	9.92714	9.29085
Rv0102	Rv0102	12.6678	11.847	12.2535	11.9412	12.8789	12.3634	12.2929	12.8357	12.5673	12.3704	12.3806	12.4679	12.3573	12.3278	12.1826	12.1976	12.1636	12.1171	12.7704	12.3825	12.4858	12.6292	12.402	12.4569	12.5364	12.2516	12.1666	12.2228	12.7789	12.1392	12.0429	12.4671	12.0165	11.9767	12.2954	11.9812	11.2965	11.7164	11.8769	11.3751	11.8657	12.1726	12.4355	12.3308	12.5835	12.3764	12.4243	12.0322
Rv0103c	ctpB	12.2427	12.3604	12.4444	12.5511	12.355	12.6273	12.2593	11.8754	11.9002	11.2796	12.1259	12.2026	12.4617	12.2756	12.5135	12.3848	12.5419	12.3392	12.2969	12.0104	12.0682	12.2495	12.4039	12.4411	12.9435	12.2824	12.3467	12.2498	12.1731	12.4841	11.9905	12.7145	12.3471	12.0834	12.5758	12.1069	12.3149	11.9576	12.0524	12.2093	12.2254	12.5052	12.4881	12.4245	12.6067	12.4065	12.438	12.3562
Rv0104	Rv0104	8.61145	8.75837	8.44989	8.97153	8.68475	8.49046	8.42896	8.43832	7.76437	7.31525	8.29616	8.28402	8.40986	8.67476	8.4649	8.34051	8.38693	8.59614	8.42652	8.35224	8.49465	7.97198	8.57487	8.66654	8.17156	9.15275	8.34092	8.49863	8.54331	8.3377	10.0634	8.95389	8.35816	9.77988	8.97727	8.42347	7.82596	7.70935	8.37759	8.38152	8.08793	8.85468	8.62221	9.14485	8.84189	8.52243	8.35657	8.4453
Rv0105c	rpmB	6.99771	7.19726	6.99771	7.26356	6.9953	6.9953	6.88998	6.88998	7.19113	7.51988	7.10642	7.10642	7.1073	7.06831	7.28025	7.17129	6.98414	7.15286	6.98414	7.07909	7.02147	7.15229	7.15271	7.27769	7.28638	7.00201	7.10586	7.00201	7.0083	7.0083	7.06938	6.9156	7.12779	6.9156	7.03702	6.95039	7.16967	7.11281	7.0362	7.15741	7.16967	7.08405	7.08405	7.04963	7.04963	6.86567	6.86567	7.14351
Rv0106	Rv0106	8.10657	9.14646	8.23455	8.58539	8.07003	8.16977	8.04263	7.95832	10.8974	12.1065	9.35376	9.34516	9.77559	9.36506	9.39491	10.1593	8.08177	8.76863	7.90993	9.00182	8.92196	8.51403	10.0838	10.456	10.9253	9.28453	9.40764	9.22126	8.01668	8.19586	9.28673	8.08575	8.22303	8.50243	8.09378	8.55146	8.88822	10.5053	8.56681	9.34856	10.925	8.79949	8.43057	8.81397	8.20337	7.9907	8.10549	8.22868
Rv0107c	ctpI	12.2892	12.4694	12.0496	12.1815	12.0359	11.9974	11.0874	11.182	10.7413	11.3019	11.8036	11.8399	11.8029	11.9945	12.1769	11.8547	11.9976	12.0326	12.1032	11.9826	11.9416	11.8745	11.7279	11.968	11.9705	12.7264	12.0964	12.1201	11.9988	12.1074	12.663	12.0691	12.0691	12.6049	12.1208	13.2488	12.9139	13.8259	13.2984	12.9716	13.5334	11.9019	12.1662	12.0117	12.2034	11.9863	12.0755	12.1327
Rv0108c	Rv0108c	13.7191	14.5929	14.8849	14.3767	13.1522	14.8092	14.2785	13.3671	13.9435	13.8519	14.587	14.9453	14.0229	14.4953	14.5682	14.5233	14.8733	14.6406	13.1168	14.0549	14.018	13.9275	14.4014	14.4721	13.8527	12.4091	14.5924	14.5282	14.2248	15.0601	15.1087	14.7306	14.6021	14.813	14.9332	14.0712	14.7462	14.7462	14.3186	14.8389	14.5308	13.6052	14.8051	14.7838	14.5741	13.9262	14.3548	14.5865
Rv0109	PE_PGRS1	12.7815	12.6881	12.5401	12.2637	12.7214	12.3261	12.4751	11.8047	12.2864	11.6496	12.8072	12.9015	12.3818	12.1261	12.3393	12.5806	12.7372	12.0375	12.5888	12.0322	11.9803	13.1718	12.6038	12.7172	13.149	13.4386	11.1409	10.8447	12.5292	12.2803	12.8979	12.8976	12.0287	12.0793	12.7968	12.7776	10.3383	12.6012	12.4797	10.8216	9.89819	13.3356	12.4972	12.941	12.4807	12.7818	12.7531	12.1106
Rv0110	Rv0110	12.4032	11.9158	12.1324	11.8991	12.1435	12.2192	11.7231	11.787	11.5037	11.1586	11.6375	11.4501	12.572	12.3194	12.2551	12.447	12.1402	11.8715	12.4173	12.44	12.5445	12.2002	12.4588	12.2225	12.2167	12.0726	12.4176	12.4077	12.2069	12.1449	12.075	12.32	11.9366	12.0005	12.4108	11.6152	11.9087	11.7751	11.4881	11.7781	11.8091	12.2846	12.074	12.2664	12.0726	12.3283	12.3004	11.9611
Rv0111	Rv0111	11.1303	11.6242	11.5604	11.6848	11.5478	11.5053	9.87102	9.9107	8.99792	9.90973	10.007	10.034	12.0576	11.7077	11.9749	11.9325	11.0461	11.4032	10.8557	12.0867	12.1514	12.504	11.9561	11.8406	11.6441	11.4608	11.8252	12.0334	11.5602	11.4184	11.7097	9.98612	11.6555	11.5341	9.88362	9.80308	9.83747	9.9812	9.54495	9.93247	9.61814	11.54	11.4093	11.1302	11.4283	11.4778	11.5925	11.7242
Rv0112	gca	12.1057	12.2063	12.4147	12.567	12.2376	12.4503	10.3691	10.7095	9.15407	13.2242	12.4373	12.4165	12.9996	12.879	12.2371	13.2767	11.8237	12.5509	12.2491	13.1666	12.9489	13.003	12.9355	12.9355	12.5515	12.685	12.7719	12.6662	11.9081	12.34	12.0873	10.8366	12.7455	11.9693	11.3793	12.8789	14.3593	13.0476	13.1419	13.8447	14.0294	12.7117	11.8217	12.2181	11.5894	11.9455	12.4226	12.7787
Rv0113	gmhA	12.1232	12.1453	12.3682	12.2919	12.2715	12.6417	10.3949	10.5707	9.82814	12.3116	12.1426	12.2007	12.7668	12.5806	12.239	12.8975	11.9184	12.6672	12.1533	12.961	12.7184	12.8119	12.7817	12.6369	12.3098	12.6804	12.6729	12.6172	12.1598	12.4406	12.3231	11.2409	12.4261	11.9197	11.7827	12.8998	13.8054	12.6563	12.9009	13.4353	13.6143	12.0565	11.8821	12.4306	11.7191	11.7676	12.0129	12.4731
Rv0114	gmhB	12.2661	11.694	11.9652	11.9364	12.5103	12.183	10.3729	11.0161	8.82801	10.9721	11.0902	11.281	12.6992	12.4915	11.8311	12.9911	11.6075	12.0831	12.1856	12.7138	12.3424	12.5971	12.8348	12.6663	12.0288	12.6523	12.468	12.5312	12.2334	12.102	12.0527	11.2241	11.9313	11.6759	11.2826	12.9058	13.585	12.7028	12.989	13.3014	13.8071	12.3169	11.8632	12.0199	11.5482	11.9786	12.0244	12.1055
Rv0115	hddA	12.0929	11.2282	11.7249	11.2986	12.1373	11.69	10.0093	10.5876	9.18719	9.89693	10.4756	10.5228	12.235	11.7913	11.4957	12.0416	11.3847	11.191	11.9998	12.0442	11.9814	12.0785	12.0574	11.9869	11.669	11.9021	11.8694	12.0303	11.6835	11.3204	11.3414	10.5954	10.9827	11.4468	10.4703	12.3319	12.8842	12.6376	12.3579	12.6541	13.234	11.7281	11.1502	11.4456	11.1963	11.6094	11.6682	11.0906
Rv0116c	ldtA	12.213	12.2269	12.2508	11.9915	11.6729	11.9247	12.2691	12.1118	11.9743	14.3036	11.9611	11.4612	11.857	11.7859	12.0521	11.7935	12.1806	11.838	12.0103	11.641	11.8981	12.0695	11.9438	11.9449	11.7873	11.3249	12.0164	11.8727	11.9349	12.2184	11.2672	12.6618	12.103	11.4614	12.6556	12.6346	12.7852	12.3472	12.6923	12.9661	12.6941	11.977	11.7062	11.8468	11.7032	11.6922	11.8611	12.1492
Rv0117	oxyS	10.34	10.278	10.0658	9.92796	9.90209	10.0495	11.5133	11.4686	11.089	13.2557	12.3601	12.4446	10.5136	9.91505	10.0312	10.7353	10.283	10.1436	10.2625	10.6585	10.6054	10.4686	10.5625	10.5677	10.065	8.83895	10.5479	10.2855	9.89503	9.91188	9.88771	11.28	9.83693	9.88866	11.1733	10.4712	10.4102	10.283	10.3882	10.4076	10.6347	15.0593	14.1604	14.6854	15.1816	10.039	10.1914	9.96093
Rv0118c	oxcA	12.1275	11.3071	11.1939	11.0464	11.8384	11.2024	11.168	11.0183	10.8609	11.4308	12.1702	12.1464	11.0579	10.7221	10.2557	11.2585	11.7925	11.0331	12.1264	11.5409	11.4377	11.2162	11.1076	11.3588	11.2138	11.6338	11.5218	11.3249	11.383	11.211	11.257	11.2652	10.9399	11.8385	11.4147	12.5147	12.5805	12.9576	12.9161	12.3064	13.3069	8.06265	9.0398	8.5203	8.86445	10.8711	10.9969	11.0469
Rv0119	fadD7	9.87683	11.0904	9.98611	10.8172	9.44775	9.8863	9.85102	9.00774	10.1359	11.6985	11.3813	11.2589	10.3179	10.0596	10.1504	10.2837	10.4193	10.4475	9.74441	10.5927	10.7562	10.1443	10.639	10.8272	10.3027	10.6984	10.7777	10.8476	9.62106	10.262	10.3567	10.3401	10.7449	11.1885	9.88646	12.4355	11.8116	12.109	12.6407	11.9728	12.6182	8.47548	9.00172	8.59668	8.93691	9.86382	9.93413	10.8515
Rv0120c	fusA2	11.5909	11.8152	11.4429	11.8792	11.7114	11.5413	11.255	11.2774	10.7095	11.3921	12.0239	12.1065	11.2986	10.9266	11.0526	11.3015	11.6182	11.4269	11.4573	11.5559	11.5365	11.2962	11.2617	11.2811	11.1276	11.7102	11.2245	11.0581	11.1599	11.2551	11.6498	11.6604	11.2691	11.8843	11.5989	12.0473	12.2867	11.6178	12.3833	11.9951	12.0915	11.3949	11.5929	11.3658	11.5698	11.0155	11.3221	11.3604
Rv0121c	Rv0121c	9.43165	9.56825	9.40977	9.49284	9.13387	9.17563	9.88037	9.88851	10.9902	9.39046	9.38693	9.32353	8.8944	9.74118	9.53048	8.87157	9.53933	9.54333	9.4526	9.52743	9.29989	9.27517	9.18962	9.03724	9.37991	7.68489	9.37995	9.24738	9.22465	9.35422	8.36733	10.2456	9.22112	9.14012	9.79344	8.92646	8.81595	9.31882	9.0402	8.94622	9.12119	8.90752	9.37118	9.01132	9.23322	9.88823	9.66458	9.32925
Rv0122	Rv0122	8.84858	9.52846	9.46328	9.51323	8.16691	9.35349	9.21882	8.36535	9.25533	11.4725	10.1217	10.0649	9.3871	9.05248	9.23378	9.62278	9.23748	9.35604	8.81701	9.99265	9.82054	9.42299	9.17714	9.41353	9.22286	8.98964	9.68738	9.23859	8.19116	9.40216	8.91981	10.0418	9.70471	9.08098	10.0851	9.4268	10.7838	9.14976	9.75432	10.3658	9.70182	9.37118	9.30736	8.86766	9.16455	9.22979	9.28334	9.78064
Rv0123	Rv0123	9.22846	10.4341	10.2927	10.0938	8.80757	10.1096	10.2908	9.07563	10.2023	12.0845	11.1299	11.1695	10.084	9.43158	9.69526	10.0142	10.5674	9.73287	9.38445	10.8629	10.6603	10.7717	10.0963	10.3575	9.64704	8.55675	10.6523	10.0074	9.00828	10.436	9.59875	10.5052	10.097	9.80038	10.8899	10.195	11.6696	9.46998	10.5836	11.3438	10.4145	10.4595	10.3489	9.15732	10.1799	9.8362	10.2232	10.2145
Rv0124	PE_PGRS2	11.9762	11.0698	11.6874	10.0688	12.1906	11.3249	11.1803	10.9841	11.1277	10.3993	11.8293	12.1209	11.8521	10.1504	10.9853	11.9287	12.0103	10.9433	11.8892	11.0926	11.4252	12.4311	11.5657	11.7349	12.4897	13.1185	8.76161	8.84636	11.8875	10.8956	12.0329	11.6735	10.0033	10.7427	11.8203	11.7313	10.0046	11.301	11.2137	9.95692	9.0045	12.7612	11.8068	12.0753	11.9625	12.1816	12.1243	9.88567
Rv0125	pepA	13.156	14.0316	13.728	14.0728	13.314	13.5835	13.4585	13.008	13.4327	14.4288	13.9064	13.9789	13.8446	13.5992	13.8118	13.963	13.7975	13.6299	13.1259	13.8472	13.9764	14.0035	13.8979	13.8497	13.7489	13.5874	13.9778	13.7809	13.4509	13.976	13.3799	13.3119	13.8834	13.5436	13.3778	13.8339	13.9645	13.9575	13.765	14.0139	14.1684	14.0775	13.6187	13.6828	13.6539	13.6829	13.8048	13.8855
Rv0126	treS	12.2561	12.0587	12.2215	12.2302	12.0633	12.1642	11.7834	12.0081	12.0685	12.328	11.8516	11.6129	12.7046	12.3753	12.1431	12.7785	12.1194	12.2683	12.2812	12.5578	12.5142	12.2126	12.7183	12.7061	12.3893	12.219	12.4687	12.2874	12.1743	12.2311	12.0741	12.1335	12.3068	12.1508	12.2226	11.6313	12.8734	12.4846	11.9402	12.92	12.8446	12.2192	11.9847	12.1341	11.7583	11.862	12.0078	12.3488
Rv0127	mak	12.5231	12.7212	12.5275	12.7237	12.4098	12.3607	12.5255	12.4131	12.7504	12.079	11.2986	11.4736	12.4517	12.7303	12.7273	12.388	12.5122	12.7815	12.5078	12.7375	12.7764	12.4511	12.435	12.4595	12.5554	12.529	12.8894	12.8396	12.4575	12.5783	12.6118	12.5146	12.8451	13.0318	12.5499	12.2471	12.9391	12.7622	12.2379	13.0171	12.8478	12.4585	12.4733	12.5875	12.2533	12.2566	12.4121	12.8903
Rv0128	Rv0128	11.1675	11.771	11.8689	11.9533	11.3189	11.8405	13.2179	12.7406	14.0833	13.2395	12.5723	12.4413	12.0809	11.7481	11.6387	12.1269	11.7158	12.2564	11.2713	12.1147	12.3269	12.3519	12.3156	12.1336	11.8185	11.6235	11.9269	12.0264	11.7145	11.8119	11.4908	11.65	11.8511	11.6223	11.5045	12.293	12.7161	11.9031	12.2492	12.7053	12.1901	11.7835	11.6525	11.4634	11.8	11.8641	11.6658	11.9076
Rv0129c	fbpC	13.311	14.396	14.374	14.5898	13.5944	14.4096	13.9743	13.2818	12.7594	13.9344	14.217	14.5629	14.1439	14.3863	14.232	14.6789	14.3286	14.2643	13.3675	14.6085	14.4376	14.6507	14.1313	14.3054	14.2246	13.9276	14.3895	14.1652	14.2945	14.8412	14.1429	14.0146	14.4651	14.1997	14.0402	13.817	13.1866	13.0121	13.6901	13.3444	12.4012	14.314	14.0613	14.0357	14.0471	14.0511	14.3017	14.4808
Rv0130	htdZ	9.88672	11.2128	10.8459	11.2011	9.99311	11.0453	11.2599	10.5857	11.4349	12.4881	11.7137	11.8479	11.0511	10.5852	11.0108	10.9502	10.5981	10.8146	9.74925	11.4489	11.2555	11.7761	11.0999	10.9856	10.8764	10.868	11.1833	11.3432	9.4087	10.8899	10.5802	9.9315	10.9427	10.4027	9.87792	10.3989	11.4631	9.50974	10.3785	10.6847	10.6705	11.4514	10.7668	10.8687	10.5343	10.3745	10.6046	11.0528
Rv0131c	fadE1	10.5055	10.7709	10.7829	11.315	10.2777	11.0023	10.875	9.93648	10.2815	12.764	12.0835	12.1617	9.95703	10.5318	10.4893	10.4721	10.9094	10.669	10.3322	10.7717	10.4499	10.6938	10.1646	10.5159	10.5677	9.73438	10.6087	10.3229	10.1178	10.8208	9.98771	11.0183	10.5052	10.2369	11.1966	10.626	10.9597	9.67288	10.8828	10.6776	10.3989	10.9068	10.7311	10.5327	10.6332	10.3703	10.6252	10.6218
Rv0132c	fgd2	8.95048	8.67408	8.82772	9.10774	8.61815	8.96349	8.86857	8.92158	8.40922	9.66913	9.21607	9.12088	8.53811	8.73426	8.79762	8.71036	9.13044	8.44288	8.81004	8.81709	9.00182	8.57466	8.68913	8.70844	8.56449	8.50605	8.66792	8.61465	8.58072	8.81916	8.78443	10.458	8.73888	8.6595	9.73968	9.28692	8.81908	8.67502	9.4268	8.85875	8.74064	8.85885	8.80511	8.87057	8.79434	8.84914	8.55831	8.84914
Rv0133	Rv0133	13.2353	13.4812	13.4741	13.3382	13.1257	13.0746	12.8724	12.8498	12.9839	13.786	13.4963	13.5794	13.3437	13.6016	13.6426	13.1982	13.2868	13.3202	13.2233	13.617	13.6626	13.2415	13.6373	13.4595	13.5782	13.1435	13.4163	13.5215	13.1881	13.5376	13.2377	13.4569	13.3976	13.3704	13.4912	13.5382	13.1824	13.3723	13.482	13.2446	13.462	13.2447	13.399	13.4875	13.4535	13.4124	13.3328	13.4319
Rv0134	ephF	13.6937	13.2339	13.375	13.1824	13.9057	13.476	13.2544	13.7028	13.1975	12.9743	13.298	13.3663	13.4644	13.4412	13.4743	13.4245	13.1915	13.2741	13.8091	13.268	13.475	13.5448	13.4711	13.2596	13.3545	13.3335	13.2089	13.4048	13.6401	13.4018	13.4336	13.3233	13.0798	13.387	13.5204	13.3488	12.9565	13.277	13.3468	12.9565	12.9084	13.3852	13.4504	13.5085	13.3356	13.0068	12.8453	13.1073
Rv0135c	Rv0135c	12.447	12.5613	12.5302	12.7373	12.3667	12.3729	12.3633	12.2838	12.0049	12.9764	12.9473	12.9647	12.756	12.6886	12.8736	12.7187	12.2837	12.7564	12.3804	12.8276	12.6599	12.4479	12.567	12.2705	12.4569	12.5112	12.5815	12.7945	12.3878	12.5458	12.7451	12.8578	14.9685	12.5987	12.8237	13.0594	12.5066	12.0836	13.156	12.6732	12.4076	12.2173	12.2018	12.4717	12.0816	14.7451	14.322	14.9322
Rv0136	cyp138	9.80657	10.5471	10.0644	10.9037	9.80723	9.9116	9.65577	9.67212	9.69849	11.4019	11.5085	11.5461	10.0391	10.2557	9.93481	10.0231	9.90997	10.395	9.70315	10.1366	10.0351	10.149	10.3006	10.3449	9.89363	11.0051	9.75302	9.834	9.54168	10.1745	10.4203	10.6876	8.05825	10.7111	10.7044	11.3945	11.5274	10.9655	11.5513	11.4955	11.8205	9.71487	9.86142	9.6967	9.89705	8.97154	8.75001	8.09751
Rv0137c	msrA	11.7692	11.7103	11.9168	11.9263	11.6044	11.9993	12.0132	11.8585	12.2838	13.4513	12.5875	12.5045	11.6222	11.7385	11.4518	11.5484	11.7608	12.0041	11.683	11.8795	11.7369	11.4361	11.7983	11.6614	11.6871	11.1976	11.9554	11.8277	11.5684	11.8228	11.4723	12.1508	11.6	10.7522	12.1789	12.3757	12.3691	11.4406	12.4751	12.2867	11.945	11.5306	11.6376	11.8049	11.5771	11.7835	11.7728	11.6774
Rv0138	Rv0138	12.2798	12.0608	12.1829	11.934	12.2136	12.1313	11.8863	12.5309	12.5448	12.1099	11.1436	11.0677	12.6712	12.5298	12.3018	12.7916	11.5464	12.7101	12.1206	12.1104	11.9382	12.3385	12.7226	12.9208	12.508	12.3244	12.2228	12.1958	12.4109	12.056	12.4789	11.0692	12.6506	12.3379	11.419	12.1387	12.6563	12.6915	12.2965	12.8344	12.5966	12.0511	11.6957	12.2268	11.528	11.5057	11.7143	12.7061
Rv0139	Rv0139	12.7737	12.3865	12.5296	11.9961	12.3982	12.095	12.5133	12.6	12.7318	10.2723	11.1648	11.1255	12.6293	12.5489	12.5569	12.7206	12.3782	12.3755	12.557	11.9909	12.2259	12.4143	12.5924	12.5393	12.7565	12.6019	12.2327	12.3823	12.597	12.2985	12.7185	11.8327	12.3379	12.6774	11.7401	12.2857	12.4291	12.2316	12.2316	12.4135	12.7209	12.3265	12.5531	12.6534	12.5719	12.4659	12.5053	12.4243
Rv0140	Rv0140	12.3544	12.013	12.4565	12.3451	12.266	12.7411	12.2782	12.0737	12.6272	13.5468	13.9544	13.868	12.2457	12.4517	12.2835	12.4019	12.7213	12.568	12.4222	12.522	12.6274	12.6406	12.452	12.3008	12.4759	12.6729	12.6336	12.4805	12.3558	12.4671	12.4567	13.6679	12.4347	12.1882	13.6554	12.4306	12.5826	11.9996	12.2921	12.5281	12.3679	12.5298	11.9918	12.2925	12.2117	12.3139	12.3184	12.504
Rv0141c	Rv0141c	12.9155	13.0348	13.2915	12.8871	12.5539	13.2632	14.2005	14.276	14.1739	13.3599	13.869	13.4677	12.9766	12.9595	12.8999	13.1486	13.2604	13.4154	12.7894	12.9985	12.9783	12.9592	12.7833	13.1281	12.8745	13.188	13.1731	12.9606	12.4973	13.1413	13.0993	13.4746	13.12	13.1785	13.1839	13.2867	13.9715	13.1228	13.46	13.7389	13.842	13.1245	12.665	12.9486	12.6356	12.8198	12.6518	13.1446
Rv0142	Rv0142	11.266	11.6379	10.9753	11.4859	11.0632	10.9728	10.9542	10.4177	9.7964	10.3684	11.1277	11.1436	10.7827	10.7353	11.4029	10.6756	11.413	10.973	11.1289	10.6308	10.9451	10.6415	11.0727	11.0673	10.9657	12.302	10.9988	11.1382	11.4698	11.0506	11.9394	11.7944	10.7586	11.9301	11.4121	12.5457	11.1823	11.9076	12.2154	10.6181	11.6125	11.3517	11.4029	11.1114	11.5198	11.5137	11.0808	10.8573
Rv0143c	Rv0143c	12.2622	12.6993	12.4482	12.6024	12.1594	12.1594	11.5894	11.2568	11.5332	11.951	12.2084	12.1888	12.5561	12.5037	12.5398	12.7218	12.3804	12.4074	12.2298	12.4591	12.46	12.2199	12.5297	12.5625	12.5637	12.4871	12.6226	12.6699	12.3582	12.3749	12.6207	12.1159	12.6968	12.6446	11.9984	12.6696	12.5268	12.706	12.535	12.6563	12.9365	12.4744	12.5237	12.67	12.4822	12.515	12.5189	12.6862
Rv0144	Rv0144	13.9017	13.8935	13.8079	13.8823	13.8239	13.8122	13.1865	13.1398	13.255	13.6253	14.1282	13.9856	13.6706	13.9532	13.9248	13.7865	13.6732	13.981	13.9545	13.9015	13.9033	13.8057	13.6198	13.8618	13.7871	14.3848	13.8323	13.8741	13.7812	13.8261	14.2207	13.8423	13.8771	13.8695	13.9748	14.1295	14.068	14.1311	14.2508	14.068	14.1546	13.6512	13.7825	13.897	13.7513	13.4413	13.595	13.8426
Rv0145	Rv0145	14.135	14.1017	13.9165	14.0366	14.2495	13.7974	13.3021	13.1922	13.4971	13.6587	14.2373	14.3361	14.0637	14.1973	14.1783	14.1823	13.8883	14.0912	14.1942	13.8342	13.98	13.7752	14.181	14.3173	13.8252	14.186	13.8141	13.7479	14.1795	13.9984	14.1993	14.0524	13.7816	13.9489	14.1382	14.396	13.951	14.3494	14.8222	13.9954	14.2508	14.086	14.0451	14.193	14.0181	14.107	13.9875	13.7979
Rv0146	Rv0146	13.1032	12.5678	12.8465	12.4989	12.892	12.5349	12.0706	11.9928	11.6456	13.0952	13.0906	13.0999	13.1074	12.7746	12.7452	12.86	13.0608	12.4642	13.0851	12.8455	12.8334	12.7802	12.9589	13.0051	12.8906	12.6756	12.9832	12.9324	13.2022	13.1623	11.9513	13.0894	12.4635	11.6348	13.1	13.689	13.6013	14.0876	13.9362	13.43	13.9826	12.6534	12.4331	12.872	12.3248	12.5132	12.6821	12.5023
Rv0147	Rv0147	13.3696	13.1521	13.3107	13.2251	13.2173	13.2698	12.8708	12.7647	12.8655	13.222	13.3073	13.3871	13.115	13.1318	13.1133	13.2031	13.3707	13.2443	13.2918	13.2197	13.0264	13.1375	12.9914	13.1918	13.1341	12.8198	13.1701	13.1267	13.1381	13.2103	12.7964	13.5136	13.2411	12.9121	13.5191	13.444	13.6312	13.6518	13.5091	13.6143	13.7998	13.089	13.2827	13.1428	13.032	13.1168	13.2014	13.2885
Rv0148	Rv0148	13.6686	13.6436	13.739	13.604	13.3404	13.5661	13.3981	12.9479	13.1792	12.731	13.2686	13.297	13.402	13.494	13.5799	13.3695	13.7415	13.6087	13.543	13.4935	13.3656	13.3031	13.2921	13.5006	13.4343	13.4554	13.601	13.5823	13.4748	13.8606	13.5791	13.4631	13.6434	13.7292	13.5802	13.53	14.062	13.8663	13.8632	13.8246	13.9446	13.5732	13.3959	13.563	13.2954	13.3559	13.4873	13.6692
Rv0149	Rv0149	13.0963	12.8833	13.0849	13.0325	12.9071	13.0343	12.9052	12.5848	12.6838	12.0622	12.1557	12.2728	12.9336	12.8681	12.8188	12.6305	13.2889	12.8483	13.1424	12.6987	12.613	12.5608	12.7332	12.884	12.7839	12.9388	12.9314	12.8764	13.1473	13.4131	12.3558	13.3196	12.9617	12.8327	13.2684	13.1475	13.2847	13.444	13.3783	13.2727	13.3934	12.8781	13.1207	12.7374	13.116	13.1558	13.1267	12.988
Rv0150c	Rv0150c	8.94225	8.43955	8.40605	8.48263	9.21036	8.68197	8.30019	8.50535	8.59775	8.86098	8.04274	8.03943	8.77262	8.74575	8.58408	8.74575	8.16033	8.07642	8.3078	8.45677	8.52519	8.25155	9.26503	9.08015	8.6222	8.92674	8.7757	8.85963	8.93661	8.43604	8.46398	8.79205	8.67414	8.76111	8.71927	8.86139	8.97291	9.19489	8.81908	9.16947	9.36273	8.46291	8.08859	8.66945	8.19954	7.85918	7.77428	8.88093
Rv0151c	PE1	9.8481	9.05877	9.26349	8.94592	9.50269	9.07812	9.18315	9.5978	9.09153	8.58797	8.68055	8.72318	9.34246	9.40511	9.05248	9.48206	9.05993	8.99686	9.76955	9.01329	8.87349	9.32931	9.18148	9.25893	9.21541	9.13091	9.37632	9.30106	9.515	9.05504	9.19163	8.77475	9.18228	9.32747	8.89156	8.63517	9.5149	9.36273	8.94259	9.71174	9.50093	9.12933	8.91987	9.43284	8.68886	8.70474	8.92846	9.28334
Rv0152c	PE2	9.36653	8.92355	9.13325	8.9671	9.79024	9.26303	9.36426	9.89424	9.30589	9.44646	8.66358	8.76286	9.31489	9.35673	9.25576	9.30566	9.00121	9.13365	9.50934	9.08121	9.17726	9.12594	9.26779	9.38441	9.11406	9.20985	9.0898	9.23569	9.51216	9.13832	9.33018	8.9424	9.08385	9.06624	9.15535	8.54153	8.83676	8.96113	8.6225	8.9894	8.92646	9.23322	9.03212	9.20774	8.87057	9.07586	8.93526	9.17134
Rv0153c	ptbB	11.9402	12.1772	12.0041	12.3994	11.5202	11.8349	11.9981	11.3937	11.7741	11.5844	11.751	11.7768	11.5123	11.921	12.0056	11.4172	12.0136	11.9872	11.7881	11.9206	11.9897	11.81	10.904	11.4647	11.6559	11.1368	11.9234	11.8336	11.5456	11.9674	11.9232	11.639	12.0757	11.5504	11.7191	11.6463	11.9804	11.4066	11.5182	11.9387	11.6578	11.9428	11.8154	11.9226	11.7418	11.8201	11.9076	12.1275
Rv0154c	fadE2	12.1344	12.6861	12.5123	12.8262	12.1253	12.5371	12.4565	12.0801	12.3985	12.671	13.0007	13.0776	12.3927	12.6726	12.4517	12.4366	12.7084	12.7536	12.2978	12.6717	12.5338	12.6121	11.9548	12.0606	12.4553	12.0602	12.8003	12.7126	12.0089	12.4722	12.5578	12.2253	12.6156	12.1765	12.3243	12.2817	12.777	12.2607	12.4503	12.3745	12.4191	12.6341	12.4648	12.7462	12.4717	12.4854	12.6456	12.6587
Rv0155	pntAa	11.6064	12.9587	12.5342	12.6038	11.7631	12.2107	11.4157	10.726	11.7457	14.048	12.8566	12.8246	12.8999	12.9411	13.1168	12.931	12.2177	12.6276	11.6075	13.015	12.9639	13.5629	12.6604	12.6972	12.5661	12.5575	13.1833	13.1159	12.1571	12.5694	12.8805	11.3289	13.0933	12.7717	11.0443	11.7456	11.7798	11.0242	11.5397	12.1411	11.6138	12.9553	12.4222	12.7732	12.4659	12.5232	12.6246	13.1731
Rv0156	pntAb	12.4631	13.6779	13.5515	13.529	12.3626	13.3594	12.255	11.4778	13.2446	13.817	13.3561	13.286	13.7794	13.8776	13.7679	13.8622	13.2741	13.9457	12.3991	13.8456	13.7279	13.8598	13.681	13.666	13.5567	13.092	13.8504	13.8058	12.9254	13.8406	13.6691	12.3789	13.8917	13.5408	12.4204	12.349	12.826	12.1732	12.0008	13.1645	12.4627	13.6853	13.3931	13.531	13.4117	13.6214	13.663	13.9097
Rv0157	pntB	12.7982	13.5918	13.3614	13.496	13.0517	13.2077	12.7448	12.4123	13.1045	13.3459	12.9282	12.8772	13.5724	13.5875	13.7253	13.4148	13.2314	13.4773	12.8459	13.3131	13.4226	13.5079	13.3786	13.4606	13.2963	12.9428	13.6614	13.5903	13.2377	13.455	13.455	12.8515	13.5847	13.3615	12.6392	12.4751	12.5293	12.1203	12.0969	12.6915	12.4565	13.5602	13.2872	13.2183	13.2902	13.5345	13.5436	13.5913
Rv0157A	Rv0157A	11.8141	12.7202	12.994	12.3274	11.5826	13.1415	12.9058	11.9464	12.3894	14.1074	13.9847	13.6862	12.0293	11.9919	12.4765	11.7977	13.247	12.6126	12.0489	13.114	13.1184	12.4108	6.98276	6.98276	12.0234	10.0057	12.0869	11.8171	11.784	12.5678	11.6449	13.1283	12.7389	12.1802	13.1234	13.8944	14.4715	13.013	14.0876	13.7555	13.0729	11.6592	12.349	11.9019	12.8623	12.6554	12.4297	12.7868
Rv0158	Rv0158	11.2198	10.8736	11.1093	10.8319	11.5935	11.2879	10.3623	11.0798	10.8858	12.7339	11.9218	12.003	11.921	11.954	11.0579	12.023	10.4609	11.0244	11.2554	11.4828	11.443	12.0592	11.913	11.8959	11.3408	11.3633	11.7912	11.7289	11.2506	11.0522	11.3643	9.70471	11.4276	11.4643	10.3041	10.229	11.4778	11.1246	10.5622	11.2031	11.0288	11.5096	10.5465	11.1914	10.3158	10.2081	10.5489	11.3971
Rv0159c	PE3	8.94567	9.57805	9.34127	9.61942	8.92209	9.34758	8.59176	8.51709	8.84317	9.22833	8.89278	9.14381	9.56052	9.46085	9.35673	9.51189	9.16531	9.27587	8.72468	9.81666	9.97892	10.2328	9.34342	9.47456	9.53359	8.80518	9.51183	9.52525	9.18575	9.348	9.45048	9.34691	9.65889	9.1622	9.2035	9.39081	10.0367	8.72456	9.20616	10.0483	9.50974	9.67224	9.24096	9.25299	9.38796	9.36082	9.18333	9.57309
Rv0160c	PE4	7.35917	7.42219	7.47427	7.51786	7.27785	7.46231	7.42325	7.48517	7.48933	7.78943	7.45624	7.44049	7.34045	7.35642	7.34045	7.42254	7.43014	7.36725	7.2615	7.64517	7.47417	7.39886	7.42669	7.41291	7.37816	7.25457	7.4092	7.41931	7.249	7.37838	7.39933	7.42248	7.45313	7.29732	7.4046	7.35647	7.42974	7.3823	7.33954	7.46082	7.3737	7.34155	7.36485	7.38944	7.35012	7.2679	7.33994	7.46853
Rv0161	Rv0161	8.76166	9.84467	9.30747	9.86403	8.85934	9.42399	8.97829	8.73213	9.42693	10.6084	10.1938	10.1756	9.30566	9.20927	9.66403	9.3233	9.40202	9.27937	8.71609	9.7391	9.52506	9.49652	9.35591	9.21541	9.15831	9.10844	9.6302	9.36624	8.68752	9.16701	9.12013	9.07495	9.58054	9.14513	9.18762	8.97291	9.06918	8.42347	8.72856	9.00046	8.73254	10.0539	9.30012	9.3507	9.47659	9.37959	9.32154	9.7072
Rv0162c	adhE1	9.72805	10.1814	9.93636	9.84615	9.31595	9.60796	9.5387	9.17337	9.81835	9.8763	9.98365	9.85335	9.80838	9.94094	10.3658	9.71657	10.028	9.43376	9.6069	9.99031	10.1286	9.87074	10.1325	10.1181	9.81885	9.85563	9.80954	9.95168	9.85596	9.8836	9.54802	10.4725	10.0455	10.0794	10.4401	9.87546	9.36849	10.3309	9.6651	9.56941	9.61482	9.87843	10.231	9.99067	10.4576	10.1638	9.96765	10.1659
Rv0163	Rv0163	10.3263	10.4445	10.4429	10.3403	10.0205	10.5603	10.1918	9.84073	10.1782	10.2883	10.4397	10.5477	11.181	10.6772	10.623	11.1843	10.5368	10.6787	10.3155	10.9322	10.5428	9.95317	10.9725	10.4048	10.1977	10.2746	10.9294	10.8793	9.98223	11.0826	10.082	10.7044	10.5208	10.2007	11.0711	9.3365	10.3827	10.1016	10.0262	10.7184	10.7333	10.1473	10.34	10.5158	9.96795	10.3883	10.4576	10.6775
Rv0164	TB18.5	13.3932	14.2134	14.1212	14.0758	13.2808	14.0794	14.1014	13.5361	13.9996	14.3661	14.4343	14.4915	14.2279	14.0533	14.1151	14.1118	14.0011	14.1515	13.3092	14.2601	14.2015	14.0827	14.0732	14.1034	13.879	14.0113	14.2187	14.1985	13.3827	14.3457	13.9484	14.042	14.4301	14.2484	14.0631	13.8501	14.5456	13.8543	14.1746	14.3374	14.432	13.6818	14.1061	13.8599	14.0246	13.737	13.9776	14.4456
Rv0165c	mce1R	12.5678	12.1526	12.5209	12.1333	13.0813	12.8967	10.9103	11.0499	10.2741	9.77395	11.2473	10.8782	11.0376	11.964	11.869	10.807	11.6573	12.3692	11.8449	11.4675	12.1884	11.0103	10.774	11.2868	11.4957	13.9492	11.5255	11.6584	12.118	10.9706	14.0639	10.7739	12.24	14.0244	10.4763	11.4631	12.5516	11.5169	11.2846	12.95	12.1615	11.8821	12.5188	12.0239	12.8603	12.4005	11.9224	12.2953
Rv0166	fadD5	13.1666	12.8279	12.9091	12.8476	13.4071	12.9856	11.6615	12.1256	11.192	9.33136	11.6726	11.5712	12.4626	12.654	12.4951	12.5627	12.221	12.8824	12.7747	12.4143	12.4096	12.0322	12.6078	12.8117	12.3018	14.1607	12.2385	12.491	12.638	11.9206	13.9633	11.0361	12.5308	14.2067	10.8863	11.9076	13.1525	13.473	12.1274	13.1972	14.0467	12.7676	13.2174	12.9268	13.3333	12.6821	12.7668	12.5782
Rv0167	yrbE1A	13.913	14.0558	14.0232	14.1503	14.2414	14.1233	13.1241	12.9859	13.6773	12.5571	13.0267	13.0063	13.6308	14.0618	14.0322	13.5866	13.6448	14.0281	13.5737	13.9839	14.0827	13.5134	13.6918	13.5439	13.5343	14.4866	13.6095	13.7914	13.8977	13.3827	14.5428	12.4417	13.8525	14.7971	12.661	13.2085	13.2381	13.2115	13.1328	13.6366	13.0845	13.914	14.2527	14.0509	14.3185	14.4092	14.2638	13.8561
Rv0168	yrbE1B	13.1443	13.3932	13.3045	13.4605	13.6212	13.5719	12.0597	12.1291	12.9353	11.3866	12.229	12.206	12.6207	13.0754	13.2586	12.807	12.67	13.3723	12.6086	13.2576	13.268	13.3598	12.8677	12.8692	12.9096	14.083	12.9969	13.3235	12.9148	12.4882	14.0372	11.1608	13.4388	14.6602	10.9507	11.7337	13.0395	12.4246	11.4714	13.141	12.166	13.2807	13.318	13.1366	13.5366	13.1461	13.1347	13.4652
Rv0169	mce1A	13.4824	13.4492	13.5525	13.5138	13.8016	13.8979	12.7263	12.6609	13.2296	11.3686	12.0781	12.2114	12.8797	13.3883	13.3549	12.9485	13.0615	13.6606	13.1023	13.4417	13.3718	13.3141	13.0676	13.1386	13.2119	14.2694	13.2696	13.1532	13.0739	13.0957	14.2968	12.2843	13.6397	14.6358	12.2655	11.9714	13.3794	12.5268	11.9927	13.3034	12.4315	13.3605	13.6503	13.2994	13.736	13.1974	13.4164	13.6641
Rv0170	mce1B	13.7693	13.5654	13.84	13.7414	14.1386	14.0581	13.0529	12.917	13.3557	11.5799	12.5134	12.5272	13.2345	13.5101	13.4865	13.5832	13.3895	13.7924	13.3793	13.753	13.5362	13.3718	13.2825	13.3852	13.4545	14.3261	13.4244	13.4142	13.3347	13.2917	14.3695	12.3471	13.7766	14.8512	12.4867	12.4216	13.3398	12.337	12.3426	13.4993	12.2986	13.5114	13.9338	13.55	13.9423	13.5865	13.6758	13.7424
Rv0171	mce1C	13.3831	13.5074	13.6893	13.6246	13.6944	13.8553	13.1173	12.6596	13.1754	10.9755	12.0721	11.9852	12.5363	13.3206	13.3465	12.5343	13.334	13.5868	13.0249	13.3662	13.3559	13.0191	12.5727	12.6262	13.142	14.2829	13.017	13.1601	13.1731	13.2218	14.3557	12.3273	13.6554	14.7784	12.1916	12.0699	12.9341	12.2907	11.8557	13.0893	11.5829	13.3145	13.8325	13.3276	13.9092	13.547	13.4535	13.6771
Rv0172	mce1D	13.8054	13.7191	13.9049	13.8122	14.1087	13.9574	13.2803	13.0576	13.4038	11.5016	12.1166	12.0629	13.0543	13.5822	13.5596	13.0869	13.588	13.8256	13.3496	13.606	13.6495	13.1229	13.1597	13.1827	13.5922	14.4194	13.4212	13.4527	13.3035	13.3189	14.4427	12.3883	13.8501	14.6762	12.5645	12.4438	13.1953	12.18	12.1992	13.3433	11.5502	13.4379	13.8738	13.5092	14.0111	13.9482	13.8175	13.9044
Rv0173	lprK	13.562	13.6748	13.5869	13.7119	14.0897	13.9138	13.1802	13.0766	13.3756	11.1922	11.7883	11.7405	13.0561	13.5724	13.5152	13.1053	13.4812	13.7415	13.4723	13.3329	13.2731	13.0709	13.2654	13.3192	13.6465	14.3284	13.3289	13.651	13.4581	13.3727	14.255	12.7936	13.7187	14.6542	12.7928	12.0557	12.9829	12.1294	12.2165	13.2044	11.8055	13.549	13.9235	13.4913	13.8703	13.9335	13.7345	13.7122
Rv0174	mce1F	14.415	14.0112	14.167	14.0622	14.5699	14.3787	13.8958	13.8403	13.8403	12.4347	12.9426	12.9866	13.6152	14.0705	13.9838	13.6138	14.0262	14.0826	14.211	13.8993	13.9205	13.5412	13.5922	13.7048	14.0154	14.398	13.7948	14.0851	14.0532	13.9115	14.5469	13.3418	13.9862	14.6896	13.3646	13.0519	13.3257	12.9698	12.9065	13.653	12.8352	13.8613	14.2323	14.055	14.3452	14.1598	13.9906	14.0361
Rv0175	Rv0175	14.374	14.3137	14.3484	14.4616	15.0325	14.2045	14.3555	14.215	14.3389	14.2309	14.1165	14.2193	14.5016	14.3478	14.406	14.6159	14.4904	14.3355	14.3934	14.4501	14.2211	14.1841	14.5165	14.8177	14.4094	14.2883	14.5062	14.4679	14.8292	14.1696	14.1752	14.0328	14.105	14.1707	14.1265	14.4193	13.7596	13.6131	14.042	14.0246	13.7662	14.8925	14.4293	14.4208	14.185	14.2833	14.4854	14.2921
Rv0176	Rv0176	14.0348	13.6643	13.7693	13.784	14.3206	13.7119	13.7974	13.7974	13.6849	13.302	13.3211	13.2527	13.8984	13.8433	13.7544	14.1078	13.5924	13.7962	13.7912	13.6472	13.6771	13.4923	13.9685	13.9546	13.967	14.0126	13.7727	13.9575	14.0103	13.1789	13.9254	13.5895	13.5976	13.697	13.6004	13.3843	13.0373	13.2414	13.2214	13.2896	13.3549	13.9932	13.7489	14.0202	13.8546	13.8716	13.7269	13.5967
Rv0177	Rv0177	14.1326	14.131	13.9547	14.1693	14.7335	14.3399	14.1481	14.3434	14.1337	13.5171	13.9513	13.7318	14.1865	14.2153	14.1594	14.4269	14.2513	14.1762	14.462	14.2581	14.1375	14.2362	14.3321	14.5714	14.2852	14.4537	14.3149	14.2757	14.4625	14.0747	14.1657	14.198	14.2039	14.0915	14.1959	13.5458	13.6541	13.7035	13.6339	14.0191	13.6901	14.4734	14.1267	14.2839	13.9547	14.0737	14.0921	14.2125
Rv0178	Rv0178	14.1759	13.9713	14.135	13.9195	14.3745	14.0366	14.1989	14.1054	13.9904	13.2617	13.6321	13.6497	13.9072	14.011	13.9202	14.0141	14.2042	13.9545	14.2533	13.8842	13.9415	13.9143	13.7099	13.9473	13.8993	13.9874	13.9575	14.0507	13.8341	13.7842	14.1631	13.9918	13.8695	13.7886	14.0012	13.5128	13.7498	13.487	13.5334	13.7403	13.4193	14.1333	14.089	14.0876	14.0633	13.9939	14.184	13.8164
Rv0179c	lprO	13.0418	13.031	13.5575	13.153	13.1273	13.2336	12.3043	12.3183	11.124	13.2609	13.3066	13.1788	13.3596	13.5501	13.2146	13.1897	12.9635	13.2513	12.8408	13.7584	13.7794	13.9519	12.9293	13.2838	13.2318	12.8055	13.261	12.9592	13.0929	13.1537	13.2637	12.385	13.1023	13.0245	12.4835	13.4607	12.9049	13.0587	13.5419	13.0652	13.1972	12.6363	13.2082	12.9676	13.0811	13.4491	13.1713	13.1306
Rv0180c	Rv0180c	12.0562	11.9105	12.1266	12.0197	12.0213	12.1943	12.0992	11.7148	12.0451	11.4993	11.8937	11.8431	12.0219	11.8648	11.7313	12.0532	12.2978	11.9597	11.9021	12.1039	12.1449	12.165	12.4793	12.3388	12.179	11.9778	12.1125	12.1254	11.8381	11.995	11.781	12.1374	11.9573	11.6063	12.2243	11.9204	12.1336	11.6783	11.7239	12.007	12.0303	12.1196	12.0826	12.0138	12.2317	12.1771	12.2263	12.0129
Rv0181c	Rv0181c	12.483	11.2998	11.7499	11.8652	12.4513	11.7938	11.5644	12.1165	10.8733	10.6049	10.9319	10.7757	11.8746	12.3648	11.7334	11.9824	11.3306	11.7973	12.3341	11.8829	11.5839	11.8816	12.1968	12.2979	11.9298	12.0964	11.8005	12.1116	12.2745	11.6357	11.6662	11.4632	11.4857	11.5633	11.7902	11.6479	11.8657	12.4995	12.167	12.0602	12.3547	11.7294	11.493	11.8878	11.346	11.3971	11.5043	11.5173
Rv0182c	sigG	12.6734	12.0893	12.1629	12.0359	12.3634	12.0422	11.5761	11.8827	11.4291	11.9975	11.662	11.6737	12.2478	12.2586	12.1708	12.051	12.1303	12.1495	12.4812	12.3805	12.3737	12.1315	12.5637	12.5995	12.3346	12.3048	12.4547	12.6276	12.6479	12.1053	12.0191	12.073	11.9525	11.8781	12.1279	12.4539	12.0811	12.6334	12.6259	12.2254	12.6297	11.9715	11.999	12.2064	12.0373	12.1996	12.1451	12.0085
Rv0183	Rv0183	12.3395	12.9977	12.9891	12.7257	12.4485	12.8746	12.0206	11.612	11.889	12.8272	12.8754	12.8927	13.0133	12.9814	13.3574	12.6938	12.6424	12.9964	12.236	13.0469	13.0818	13.2926	13.0242	12.8658	12.8959	12.6354	13.3077	13.1919	12.5184	13.2541	12.7674	12.4469	13.0158	12.9882	12.5014	12.1036	12.2326	12.2335	11.8366	12.6779	11.9778	12.8729	12.7381	12.8603	12.7108	12.6486	12.7494	13.0529
Rv0184	Rv0184	12.8679	13.2981	13.0193	13.2387	12.7133	12.7117	12.4693	12.5893	12.2852	13.5475	13.1928	13.2305	13.3549	13.2685	13.3052	13.7094	12.9282	13.1541	12.869	13.3656	13.4356	13.753	13.3019	13.5744	13.3402	13.4822	13.4996	13.5526	13.1481	13.0321	13.2847	12.2792	13.2703	13.5976	12.5239	13.057	13.028	13.6853	13.2106	13.1684	13.2153	13.1376	12.8892	13.2513	12.846	12.927	13.0447	13.305
Rv0185	Rv0185	12.9833	13.05	12.9977	13.0403	12.9252	12.7905	12.3381	12.5714	12.0889	13.2209	12.6614	12.7691	13.1463	13.1555	13.2811	13.027	12.905	12.9819	12.9702	13.3217	13.2179	13.6843	13.0411	13.045	13.3615	13.5613	13.3435	13.2559	12.9042	13.0157	13.1924	12.9685	13.1577	13.3654	12.8681	13.1702	12.6898	13.5044	13.1743	12.6219	13.1805	12.9155	13.0935	13.1269	12.9375	12.8611	12.9226	13.192
Rv0186	bglS	12.7332	12.46	12.6146	12.5043	12.8756	12.3881	11.9909	12.3381	11.9473	11.6129	11.772	11.6595	12.8975	12.7678	12.7509	12.8261	12.3755	12.4695	12.761	12.5749	12.6258	13.0352	13.1163	13.0411	12.9511	13.0946	12.8881	13.0057	12.7931	12.3805	12.6703	12.2095	12.3558	12.6687	12.1936	12.6064	11.7364	12.9952	12.5118	11.9618	12.7161	12.5647	12.6458	12.603	12.6099	12.6237	12.6572	12.4005
Rv0187	Rv0187	11.3344	11.4777	11.6716	11.4551	11.2623	11.1809	11.272	10.9961	11.5084	12.0545	12.3306	12.4276	11.5499	11.5228	11.5336	11.4423	11.672	11.41	11.3548	11.5347	11.642	11.6619	11.5089	11.3633	11.5043	11.4488	11.568	11.5077	11.4333	11.1999	11.3749	11.0278	11.4331	11.2144	10.9442	11.4419	11.4136	11.1312	11.2187	10.8828	11.5089	11.4181	11.4323	11.4942	11.7799	11.6549	11.4411	11.6064
Rv0188	Rv0188	12.5529	12.9172	13.0015	13.0049	12.3571	13.0723	13.1147	12.5821	13.233	13.6369	13.8621	13.9822	12.6193	12.9972	12.92	12.659	13.2355	13.0269	12.7629	12.9603	13.0233	12.824	12.372	12.3496	12.7302	12.2311	13.1545	12.9744	12.6136	13.2589	12.7764	13.4201	13.0717	12.7945	13.2939	13.9755	13.5786	13.0604	14.2821	13.481	13.4661	12.4943	13.008	12.7066	13.0361	13.1647	12.9215	13.0991
Rv0189c	ilvD	12.8253	12.74	12.6838	12.7841	12.7534	12.6097	12.1671	12.4544	12.2383	12.6659	12.8397	12.8321	12.8467	12.8663	12.8427	12.9034	12.5194	12.7059	12.6693	12.7632	12.6628	12.813	12.8507	12.926	12.8658	12.456	12.8366	12.7732	12.7977	12.6895	12.5885	12.4046	12.6593	12.6065	12.5146	12.535	12.3392	12.7684	12.4654	12.3979	12.4618	12.7881	12.6169	12.7266	12.5768	12.6699	12.7297	12.7077
Rv0190	Rv0190	13.5207	13.2378	13.4421	13.2763	13.1958	13.1481	13.5098	13.8434	13.8474	13.9727	13.7591	13.6936	13.5911	13.7878	13.1127	13.9532	13.1259	13.6286	13.3586	13.5679	13.5253	13.6754	13.3813	13.6873	13.2523	13.1373	13.6061	13.8125	13.1706	13.0895	13.1731	13.2519	13.417	13.2577	13.2529	14.007	13.7455	13.8221	14.1784	13.757	14.0829	13.1993	13.1224	13.5167	13.1978	13.1044	13.2934	13.4446
Rv0191	Rv0191	11.4995	11.0384	10.9948	10.9904	11.3825	10.6527	10.6207	11.1788	10.4997	10.8921	10.7498	10.7442	11.1859	11.3668	11.377	11.1367	10.7294	10.7455	11.1595	11.0374	11.1761	11.3151	11.2798	11.3838	11.1535	11.2341	11.1424	11.2282	11.5805	10.9048	11.3077	10.6889	10.6015	11.4314	10.6384	11.6973	9.65534	11.6627	11.6738	9.97371	10.9986	11.0141	11.2169	11.4961	11.161	11.3186	11.0082	10.7778
Rv0192	Rv0192	12.9458	13.1067	13.0247	12.9712	12.8669	12.684	12.6323	12.7034	12.8442	13.4564	13.1757	13.0126	12.92	13.3502	13.1004	12.9639	12.9458	13.1733	12.8504	13.2287	13.1919	13.0102	13.0421	13.0007	13.1918	12.5321	12.9298	13.1009	13.1015	12.9979	13.1109	13.1495	13.0449	13.1467	13.0992	12.9771	12.7228	13.2002	12.8799	13.0395	12.9107	12.8055	12.8182	13.0023	12.8519	13.2297	12.8832	13.0702
Rv0192A	Rv0192A	12.9492	13.6056	13.2378	13.5187	12.9423	12.9129	12.4942	12.141	13.2832	13.9048	13.753	13.6535	12.9578	13.6365	13.7313	13.1378	13.3586	13.5496	12.8854	13.5032	13.7973	13.2206	13.0492	13.2208	13.4113	13.0593	13.5658	13.6264	13.2623	13.1693	13.5339	13.7575	13.6526	13.6018	13.4755	13.8323	12.6468	13.3794	13.5359	12.8968	12.8522	13.0304	13.6268	13.2864	13.8676	13.8696	13.4652	13.6732
Rv0193c	Rv0193c	8.24554	8.39587	8.3991	8.486	8.05762	8.34218	7.7516	7.70758	7.52747	8.26816	8.17893	8.11954	8.34595	8.61627	8.25326	8.39309	8.29645	8.27529	8.17717	8.40169	8.23897	8.42133	8.54459	8.40549	8.08234	9.8637	8.43716	8.28609	8.13859	8.31267	8.3377	8.15576	8.31153	8.36937	8.17097	8.75928	9.21875	8.29157	9.03436	9.55207	9.06918	8.72177	8.26433	8.43057	8.17038	8.00352	8.09002	8.38827
Rv0194	Rv0194	7.63215	8.06775	7.70095	8.04034	7.61778	7.73686	7.64497	7.56308	7.4776	8.80286	8.0587	8.02654	7.65406	7.64603	7.92396	7.75453	7.72779	7.7664	7.65642	7.91751	7.84584	7.74502	7.9067	7.89604	7.69829	9.89096	7.76463	7.7079	7.68542	7.77239	7.85518	7.90509	7.63109	7.63837	7.79589	7.91499	7.64151	7.66066	7.8305	7.64695	7.76708	7.84275	7.83461	7.89352	7.91792	7.87502	7.81053	7.63567
Rv0195	Rv0195	7.65121	7.48806	7.45724	7.50834	7.5595	7.37892	7.33455	7.78908	8.09169	9.9723	7.8772	7.84769	7.6806	7.69096	7.68411	7.62937	7.40022	7.45014	7.6056	7.75008	7.70675	7.56174	7.69829	7.54392	7.41291	11.1122	7.47115	7.50272	7.58349	7.48041	7.69645	7.50888	7.41331	7.44753	7.48668	7.54955	7.37803	7.49087	7.6889	7.86718	7.68318	7.1242	7.38538	7.50811	7.37609	7.54292	7.42429	7.26055
Rv0196	Rv0196	11.2591	11.3145	11.5867	12.0089	11.4885	11.5029	11.7416	11.4479	11.8585	13.4002	12.9337	13.01	10.9593	11.4318	11.8286	10.7367	11.8628	11.6468	11.6378	12.9448	12.764	11.5409	10.7451	10.5019	10.9074	9.85317	10.4913	10.2098	11.387	11.7224	11.7307	11.8552	9.6444	9.18537	12.0469	12.2744	10.3637	11.4515	12.7283	10.5295	11.0805	10.0318	10.425	10.1051	10.4472	10.3939	10.467	9.7766
Rv0197	Rv0197	11.0104	11.009	11.297	11.8861	11.4237	11.6386	11.8481	11.5	11.9384	12.3425	12.3586	12.457	10.2603	11.1536	11.4867	9.98708	11.6776	11.4502	11.5085	12.0716	12.2566	11.0148	10.3325	10.2096	10.5159	8.46934	10.2043	9.80492	11.1485	11.5684	11.9273	11.9114	9.51121	9.25779	12.0925	11.8521	10.1347	10.8336	12.1167	10.2403	10.4748	9.88283	10.5343	9.92795	10.461	10.2704	10.4125	9.62422
Rv0198c	zmp1	12.861	13.0584	13.0879	13.1096	12.8441	13.0853	12.6872	12.6366	12.9029	12.6602	12.9753	12.9789	13.083	13.1142	12.9733	13.3132	13.115	13.1043	12.8824	13.0572	12.8347	13.264	13.0339	13.2739	13.1367	12.9091	13.1318	13.0031	12.6679	13.1638	12.9996	12.7237	13.107	13.0279	12.8868	11.9917	12.9709	12.7396	12.3175	12.9075	12.8149	13.3314	13.0016	13.0668	12.9464	12.7668	13.0702	13.1339
Rv0199	Rv0199	11.4043	12.1506	11.5933	12.1514	11.4042	11.7513	10.8609	10.7179	11.7487	12.9836	12.5494	12.6198	11.9501	12.228	12.1511	11.9722	11.8824	12.043	11.5332	11.7537	11.6997	11.5793	12.1366	12.2054	12.046	11.0565	12.0794	11.9508	11.8208	12.0873	11.7014	11.6049	12.3102	11.7859	11.5224	10.3383	11.2354	11.1684	10.3073	11.176	11.0862	11.6457	11.8025	11.5213	11.7084	11.8123	11.836	12.3617
Rv0200	Rv0200	12.7202	13.0015	12.8454	12.7079	12.7403	12.9176	12.5076	12.2951	12.7134	12.7108	13.0063	12.9499	12.7686	12.7932	13.2021	12.7922	13.1715	12.8166	12.6583	12.7892	12.9707	13.0572	13.0596	12.7856	13.1163	12.8437	12.9806	12.8459	12.9384	12.8933	12.8591	13.2554	12.8985	12.7884	13.0096	12.3351	12.0501	11.4079	11.9483	11.8423	11.5856	12.9268	12.9472	12.7381	13.141	13.3442	13.1161	12.8306
Rv0201c	Rv0201c	13.3684	13.3903	13.3312	13.3422	13.4125	13.202	13.5066	13.3798	13.3991	13.4866	13.6936	13.5946	13.2001	13.2569	13.3799	13.0611	13.3734	13.3675	13.3232	13.1748	13.3756	13.4117	13.3123	13.5756	13.2664	13.1515	13.0256	13.2821	13.3685	13.0788	13.3985	13.1467	13.2675	13.5033	13.1226	13.2996	13.0121	13.0786	13.1944	13.145	13.0688	13.5466	13.2028	13.2836	13.2836	13.0921	12.9937	13.3017
Rv0202c	mmpL11	13.1162	12.9155	12.9148	12.9769	13.0057	12.8297	13.4203	13.4353	13.2401	11.6199	12.0711	12.1426	12.9076	12.9025	13.0964	13.0114	12.8841	12.7943	13.0269	12.4748	12.4117	12.7424	12.9482	12.9468	12.9008	12.9939	12.529	12.8547	12.8485	12.9204	13.0245	12.862	12.8562	12.9803	12.8742	12.745	12.6839	12.6804	12.7466	12.666	12.862	12.948	13.0311	13.1387	12.9903	12.8584	12.8243	12.9009
Rv0203	Rv0203	12.3205	13.5824	13.2625	13.423	12.2841	12.9379	13.1263	12.3147	13.3595	14.2537	13.5537	13.5537	13.5866	13.1662	13.418	13.2664	13.0574	13.3183	12.1588	13.3347	13.55	13.3534	13.4693	13.6232	13.2398	12.6644	13.5175	13.6036	13.0759	13.3027	13.0957	12.4449	13.4769	13.0903	12.3398	13.0759	13.3903	12.5901	12.8149	13.458	13.0948	13.4409	13.0334	13.221	13.2399	13.2064	13.1051	13.4873
Rv0204c	Rv0204c	12.6585	13.0591	13.0671	13.017	12.8746	12.9877	12.6678	12.2593	12.3905	13.081	13.343	13.2314	12.6985	12.8333	13.2243	12.5768	12.9819	12.8719	12.5405	13.1801	13.4602	13.1198	12.3587	12.3604	12.4547	13.0743	12.861	12.9267	13.1369	12.9445	13.232	12.8818	12.8489	13.0867	12.7875	13.1032	12.006	12.1177	12.6153	11.9598	11.9643	12.9879	12.9942	12.6771	13.2673	13.2122	13.0195	12.8892
Rv0205	Rv0205	12.2546	12.155	12.2858	11.7114	12.2811	12.186	12.0915	12.18	11.9251	11.8888	12.012	11.9881	12.5605	12.2509	12.3744	12.3018	12.0158	12.0554	12.0892	12.449	12.6963	12.461	12.5886	12.4987	12.1171	12.5782	12.3329	12.5711	12.4397	12.0718	12.3845	12.1606	12.1171	11.9456	11.8736	12.3623	11.7303	11.7014	11.9631	11.8779	11.9714	12.3837	12.3154	12.297	12.4797	12.5838	12.3495	12.1741
Rv0206c	mmpL3	14.083	13.8878	13.9115	13.9387	13.9829	13.8073	13.5575	13.5224	13.3175	13.169	13.4564	13.3825	14.1078	13.99	13.9644	14.3453	13.8077	13.9142	14.0453	13.7542	13.8549	14.1061	13.9443	14.0435	14.0769	13.9518	13.8964	14.0893	13.9196	13.3775	14.0299	13.6043	13.8486	13.8048	13.5847	14.3418	13.9148	14.4371	14.33	14.0399	14.2954	13.819	13.8999	13.9303	13.9409	13.9989	13.8716	13.8681
Rv0207c	Rv0207c	13.5986	13.5558	13.9032	13.597	13.4392	13.8214	12.9246	12.4751	12.819	13.1572	13.628	13.4525	13.8802	13.7986	13.7496	13.5501	13.5526	13.6807	13.1746	13.8369	13.9102	13.7615	13.5537	13.5953	13.6208	13.7373	13.825	13.8435	13.674	13.3462	13.8243	13.5556	13.5045	13.4017	13.4796	14.6602	14.1932	14.5568	14.6203	14.0712	14.492	13.1616	13.576	13.4799	13.8297	13.9018	13.9155	13.5176
Rv0208c	yggH	12.971	13.0425	13.1627	13.1009	13.1239	13.0688	11.7926	11.5187	11.0978	13.1021	13.4835	13.4787	12.9539	13.3665	13.0124	13.4996	12.4506	13.0126	12.3628	13.5231	13.3908	13.3441	13.35	13.2645	13.1207	12.9592	13.1043	13.2654	12.6925	13.1145	13.5245	11.9237	12.9685	12.8892	12.0951	14.4773	13.9135	14.2934	14.9707	13.7498	14.4014	12.868	12.6139	12.8342	12.67	12.7505	12.8496	12.9937
Rv0209	Rv0209	9.63983	10.0383	9.95009	10.1251	9.50975	9.58828	13.6984	13.5603	14.506	10.7637	10.1333	10.0506	9.75521	9.97619	10.2034	9.56642	9.83371	10.1212	9.74184	9.91339	10.0798	9.85404	9.75358	10.0476	10.0881	9.56736	9.73742	9.69546	9.96168	9.86167	9.6508	10.4362	9.91188	9.61553	10.0055	11.4079	10.5599	10.7411	11.412	10.3326	10.9749	9.7838	9.88802	10.0442	10.1008	10.1596	9.88823	10.0409
Rv0210	Rv0210	10.2386	10.2797	10.1359	10.1315	9.91841	9.93526	13.9549	13.8078	14.3288	9.73528	9.68879	9.69173	10.1435	9.78093	10.3828	10.0312	10.395	10.0564	10.2532	9.93139	10.1068	9.97451	10.151	10.2457	10.3325	10.1848	10.0397	10.3653	10.1513	10.3428	9.99021	10.6069	9.95919	9.97588	10.4539	11.3856	10.9451	11.2137	11.2174	10.8711	11.1823	10.3573	10.2828	10.1422	10.344	10.6794	10.5645	10.0871
Rv0211	pckA	14.0797	13.8718	14.0249	13.7883	13.5813	14.1794	14.315	13.9066	14.6317	14.4605	14.3483	14.4147	13.8866	13.7584	13.9264	13.9051	14.4877	13.9235	13.5401	13.8281	13.6924	14.0549	13.9149	13.8147	14.1034	13.472	13.6985	13.6095	13.8749	14.5193	13.1965	14.4438	14.1614	13.2965	14.4301	14.1077	14.9153	14.2108	14.3097	14.5418	14.3397	13.6168	13.7131	13.4929	13.6943	14.0525	14.1296	14.1614
Rv0212c	nadR	10.6485	10.2869	10.2616	10.2105	10.3427	10.523	10.1831	10.1976	10.9371	11.3307	10.5823	10.2949	10.2557	10.243	10.3585	10.1197	10.353	10.4628	10.4977	10.3681	10.5676	10.3793	9.99282	10.4292	10.3749	9.85062	10.2638	10.1385	10.2095	10.1393	9.86167	11.2514	10.5488	9.8569	11.1282	11.1168	11.1559	10.4253	10.6367	11.0075	10.7571	10.1051	10.416	9.85951	10.5396	10.5125	10.4027	10.6506
Rv0213c	Rv0213c	9.15122	9.39509	9.08086	9.44352	9.03237	9.17206	8.62248	8.77156	9.51682	10.2407	10.1445	10.1037	9.29304	9.46412	9.26394	9.36012	8.96821	9.31801	9.05355	9.15131	8.83273	9.16969	9.27666	9.44514	9.24258	8.37641	9.04314	9.02456	8.97261	8.85883	8.66024	8.98925	9.45889	8.88455	9.04806	8.86622	8.91812	8.4638	8.95011	9.30397	9.07989	9.24957	9.10339	8.94562	9.02326	9.14237	9.23816	9.58201
Rv0214	fadD4	9.26349	10.2409	9.80101	10.5394	9.43571	10.0145	9.31212	9.03114	9.74433	11.5923	10.7197	10.6607	10.1109	10.1253	9.94094	10.3285	9.79967	10.046	9.20295	10.0399	9.9342	9.81666	10.0019	10.2037	9.89041	9.02456	10.196	9.74987	9.1109	9.71151	8.99408	8.8735	10.2754	9.26411	9.04208	9.20225	9.63863	8.52488	9.5066	9.82965	9.52962	10.1422	9.93013	9.82145	9.78798	9.77844	9.82484	10.4027
Rv0215c	fadE3	11.23	10.3211	10.6115	10.7048	11.2309	10.7391	10.2802	10.6177	9.70397	11.7384	11.6365	11.6726	10.9355	10.6265	10.559	10.9063	10.8067	10.1345	11.3938	10.8265	10.5497	10.7083	10.9886	10.7451	10.5725	10.1358	10.4382	10.054	10.7193	10.6693	10.1873	10.0033	10.4861	10.2712	10.171	9.74285	9.90826	10.0178	9.66891	9.75695	10.1049	10.6332	10.8429	10.8202	10.7508	10.7348	10.8376	10.6046
Rv0216	Rv0216	10.8307	11.1184	10.8562	10.9023	10.6436	10.5366	9.8254	9.9471	10.2305	10.4936	10.7461	10.8039	10.9301	10.8495	10.8725	11.0605	10.6509	10.7708	10.7192	10.755	10.8648	10.747	10.9289	10.8198	10.9428	10.59	10.938	10.8198	10.6132	10.3528	10.582	10.1186	11.1502	11.1002	10.1783	11.9982	11.6138	11.2241	12.1437	11.6748	12.3558	10.6827	10.7582	10.7966	10.8552	11.1164	10.8959	11.2361
Rv0217c	lipW	10.1726	11.0854	10.7493	11.2747	10.5657	10.691	10.3911	10.15	10.3593	10.7461	11.2237	11.246	10.8132	10.9381	11.0361	10.5024	10.8432	10.6637	10.4628	11.0449	11.0277	10.8966	10.7643	10.8409	10.9811	10.1422	11.047	10.9959	10.6165	10.6395	10.3072	10.1555	10.7935	10.4725	10.1458	10.4542	9.52554	9.90301	10.4076	9.99586	9.96684	11.0833	11.2764	10.9361	11.4311	10.5254	10.6009	10.808
Rv0218	Rv0218	10.2616	9.8628	10.1761	9.57959	10.0383	9.96704	9.84284	9.51682	9.6136	9.86435	10.0398	10.0479	10.4839	9.67558	9.88423	10.3269	10.3	9.74184	10.0823	9.97041	10.188	10.5535	10.518	10.3045	10.3639	12.19	9.55532	9.65876	9.95496	9.51712	10.1616	10.515	9.72696	9.65889	10.1186	10.8413	10.4542	9.6859	10.5094	9.78652	9.71419	10.4347	9.97043	10.1296	10.6078	10.739	10.4559	9.84723
Rv0219	Rv0219	8.51865	8.70127	8.55683	8.89413	8.09661	8.43278	8.161	8.12128	8.63583	8.73447	8.13902	8.36715	8.75114	8.75488	8.82029	8.63064	8.53368	8.62114	8.22559	8.73634	8.63242	8.62815	8.35144	8.48761	8.479	8.30499	8.5813	8.7538	8.44243	8.63881	8.57279	8.39485	8.64601	8.80945	8.2837	8.39056	8.78889	8.54543	8.67502	8.88822	8.80779	8.63088	8.4035	8.68045	8.3577	8.51055	8.72313	8.70875
Rv0220	lipC	13.8687	13.8091	13.8267	13.7963	13.7317	13.6543	13.3141	13.3241	13.4609	13.2877	13.8845	13.9495	13.6867	13.8336	13.752	13.6152	13.7824	13.8286	13.8012	13.8127	13.7565	13.7229	13.8471	13.9043	13.6597	13.7212	13.5189	13.7901	13.8261	13.6848	13.8749	13.616	13.7833	14.0033	13.6018	13.4528	13.2621	13.0926	13.4471	13.5102	13.1935	13.6615	13.9043	13.8314	13.8797	13.8869	13.7392	13.7699
Rv0221	Rv0221	12.9326	11.7484	12.107	12.0279	13.0538	12.0845	11.7789	12.5969	11.272	10.9958	11.8407	11.9598	12.3986	12.5028	12.1107	12.6578	12.0776	12.1902	12.93	12.2776	12.1104	12.3714	12.4254	12.3335	12.3507	12.5903	12.0461	12.1136	12.8569	11.8502	12.3114	11.6304	12.097	12.3504	11.8747	11.4528	11.8012	11.8581	11.5194	11.6771	11.8389	12.3079	12.1897	12.5835	12.0968	12.1363	12.1816	12.1481
Rv0222	echA1	13.0223	12.2809	12.6773	12.3135	12.9985	12.4296	12.4402	12.6209	12.1995	10.8264	12.0376	12.1625	12.5196	12.6269	12.6569	12.4921	12.6775	12.4506	12.937	12.2244	12.1527	12.5599	12.5625	12.5178	12.4202	12.721	12.3584	12.5155	12.8179	12.3666	12.6314	12.4615	12.4559	12.8419	12.6884	12.0602	11.8967	12.0615	12.0083	12.0615	11.8844	12.4173	12.7057	12.6892	12.4331	12.4622	12.3828	12.4977
Rv0223c	Rv0223c	10.8605	10.8152	10.8669	10.5897	10.7824	10.7216	10.72	10.502	10.5041	10.3699	10.9581	10.9755	10.6265	10.4741	10.4091	10.9266	10.6887	10.6465	10.6208	10.6401	10.7206	10.9322	10.8557	10.8591	10.6308	11.0892	10.5459	10.4994	10.375	10.4052	10.7238	10.701	10.8938	10.7799	10.7705	10.3827	11.2947	10.4315	10.445	11.0897	10.8597	10.946	10.6927	10.7794	10.7844	10.73	10.8002	10.957
Rv0224c	Rv0224c	9.98611	10.9724	10.402	10.8049	10.1969	10.212	9.75544	9.58299	10.3513	11.1185	9.83418	9.94625	10.8986	10.7453	10.6439	10.8664	10.0642	10.7861	9.87861	10.2799	10.3778	10.2415	11.1507	11.0053	10.5588	10.2941	10.1132	10.4725	10.3264	10.3847	10.4985	10.0851	10.7464	10.8329	9.75384	10.4945	10.6037	10.5094	10.4712	11.0416	11.1282	10.4228	10.4961	10.8675	10.6747	10.6189	10.5254	10.8489
Rv0225	Rv0225	12.7746	12.861	12.9775	12.827	12.8348	12.8532	12.7974	12.5362	12.8342	11.4779	11.7949	12.1029	12.8889	12.8261	13.0619	12.7862	12.8593	12.7224	12.6892	12.5382	12.621	12.952	13.0095	12.9866	12.8246	12.9216	12.7414	12.9926	12.9204	13.063	13.0195	12.7574	12.9532	13.1569	12.6774	12.4645	12.6106	12.5079	12.2093	12.434	12.4278	12.9848	13.2555	13.1627	13.2082	12.903	12.9986	12.9865
Rv0226c	Rv0226c	11.1076	11.2537	10.9397	11.1717	11.2518	10.862	10.8118	10.8183	10.7693	9.08442	9.61459	9.71006	11.2301	10.9834	11.2744	11.1442	11.0608	10.8843	11.0927	10.6952	10.8536	11.2177	11.1619	11.3499	11.4215	11.6012	10.8963	11.3026	11.3749	11.0168	11.4193	11.0627	11.0854	11.303	10.8823	11.232	10.5836	11.5597	10.9703	10.6531	10.967	11.5649	11.4561	11.3324	11.466	11.596	11.2625	11.128
Rv0227c	Rv0227c	12.6933	13.728	13.5359	13.765	12.8476	13.5044	12.9767	12.241	13.1701	12.8754	13.3472	13.3741	13.5144	13.4311	13.5396	13.8731	13.6042	13.588	12.7581	13.4184	13.3065	13.3963	13.6944	13.8569	13.5871	13.217	13.4829	13.435	12.7596	13.8699	13.5556	13.1487	13.693	13.1924	13.1741	13.2802	13.6962	13.4311	13.3619	13.7455	13.4629	13.6493	13.5579	13.3817	13.3959	13.3061	13.5088	13.7035
Rv0228	Rv0228	11.2128	11.493	11.2591	11.3929	11.4524	11.0826	10.8649	10.6535	11.1162	11.2727	11.5856	11.5321	11.6234	11.0593	11.9989	11.4639	11.4977	11.2259	11.2036	11.2757	11.641	11.7567	11.752	11.7218	11.7045	11.8336	11.467	11.7331	11.8366	11.1768	11.6754	11.6211	11.1633	11.3628	11.0411	11.0954	10.4712	11.0178	10.6866	10.5508	10.6628	11.9572	11.7492	11.7835	12.0353	12.0778	11.831	11.2249
Rv0229c	Rv0229c	13.2058	12.6463	12.8175	12.556	12.9482	12.8205	12.5152	13.1004	12.229	12.8727	12.8535	12.8139	12.5028	12.9181	12.6938	12.7716	12.4492	12.8992	13.055	12.7834	12.6175	12.9533	12.3388	12.1536	12.6149	12.9816	12.7173	12.689	12.9469	12.6062	13.1152	11.8939	12.8224	13.3095	12.1244	12.0034	13.1309	13.3843	12.5826	13.0321	13.1645	12.6258	12.6348	12.6169	12.2181	12.4212	12.7413	12.8384
Rv0230c	php	10.8736	11.8536	11.7511	11.8772	10.8005	11.6174	11.63	10.842	11.1933	11.4798	12.0749	12.0492	11.3861	11.5602	11.2763	11.7967	11.7849	11.8295	10.8347	12.1503	12.0353	11.5592	11.3869	11.4025	11.3376	10.9085	11.6047	11.4531	10.8809	11.6623	11.178	11.1395	11.6801	11.4527	11.4556	11.5065	12.0836	11.6052	11.8853	12.2073	11.863	11.6653	11.4084	11.4351	11.2923	11.1672	11.5414	11.7337
Rv0231	fadE4	10.7514	12.5658	11.9883	12.3414	10.523	11.8611	11.8161	10.5913	11.972	12.4019	12.3822	12.47	12.0558	11.839	11.9359	12.0951	12.1225	12.2405	10.6737	12.4479	12.2554	12.1216	12.2274	12.295	11.9267	11.6395	12.5037	12.1865	10.5776	12.118	11.843	11.0305	12.4799	12.1179	11.2338	11.7766	13.1219	11.9821	12.1534	13.0594	12.5154	12.4128	11.9801	11.81	11.7007	11.9704	12.2053	12.5223
Rv0232	Rv0232	13.9279	12.3988	13.2906	12.3229	14.0864	13.5915	12.6855	13.0562	12.1906	11.9796	13.3825	13.3619	11.9971	12.8533	12.6974	12.2893	12.9763	13.1342	13.554	13.1361	13.0311	12.4127	11.9664	12.2745	11.979	13.1996	12.3417	12.674	13.5127	12.7451	13.8001	12.0681	12.0119	13.6128	12.4559	13.3391	13.0061	13.4765	13.4342	13.4449	13.5325	12.5453	13.5178	13.147	13.4428	13.2944	13.2297	12.0703
Rv0233	nrdB	13.3721	12.4003	12.8679	12.4296	13.6371	13.4125	12.8082	12.7787	12.1047	10.2468	12.6244	12.6762	11.8663	12.5077	12.5037	12.0321	12.8544	13.0239	13.0842	12.7332	12.6321	12.0731	11.817	12.1799	11.7761	13.1194	12.2769	12.3892	12.9402	12.7234	13.4289	12.8065	12.0584	13.4439	12.9063	12.982	13.3163	12.9838	13.1588	13.1774	13.138	12.662	13.3442	12.8883	13.2622	13.0405	13.1742	12.1197
Rv0234c	gabD1	11.2866	11.5041	11.1706	11.6993	11.3958	11.2721	11.124	11.0403	11.3441	12.3016	12.0774	12.1351	11.1794	11.5681	11.5348	11.3668	11.2289	11.1219	11.2172	11.0512	10.8476	11.1699	11.293	11.4277	11.2508	10.2661	11.4081	11.213	11.2329	11.1962	10.8038	11.099	11.4385	11.1204	11.0692	10.4964	10.4945	10.8666	10.6964	10.3766	10.5295	11.3052	11.5439	11.5852	11.3324	11.5817	11.545	11.4808
Rv0235c	Rv0235c	10.6717	9.63392	9.78999	9.34396	10.7462	9.91841	10.2783	10.5567	9.84887	9.10088	9.4895	9.48662	9.86835	10.4091	9.96474	9.97619	9.73053	9.76578	10.574	9.42528	9.52743	10.2573	10.1532	10.0614	10.2608	9.89478	9.7316	9.77512	11.0118	9.71416	10.0703	9.96405	9.74846	9.49824	9.85455	9.1618	9.04728	9.81847	9.1618	9.31434	9.80308	9.92795	9.89261	10.34	10.0031	10.5371	9.98457	9.74209
Rv0236A	Rv0236A	13.1521	14.2305	13.4777	13.9915	13.349	14.0545	13.9137	13.6261	14.0427	14.4664	14.5241	14.1528	13.9698	14.1783	14.2886	14.2341	14.2066	14.2581	13.7029	14.8365	14.5447	14.1748	12.7481	12.5004	13.9443	14.1588	13.9249	14.0113	14.1273	14.4653	14.1176	14.14	14.2669	14.5082	14.0566	14.1271	14.3029	13.8677	14.1295	14.2795	13.7797	13.935	14.1974	14.1585	14.1404	14.1529	14.0144	14.271
Rv0236c	aftD	12.5223	12.327	12.0403	11.9463	12.3507	11.6937	12.0923	12.5152	11.8115	10.5937	11.042	10.9392	12.1659	12.4331	12.6207	11.9945	12.0907	11.9452	12.5548	11.7411	11.9886	12.1231	12.2206	12.2009	12.4801	12.4654	11.6965	12.0978	12.6322	11.9261	12.7881	11.8345	11.9803	12.8175	11.6133	11.7812	10.6347	12.3291	11.4727	11.2418	11.5877	12.1954	12.4011	12.5179	12.5687	12.4347	12.282	12.043
Rv0237	lpqI	12.2118	13.2163	12.6982	13.1814	12.3155	12.406	11.7508	11.4796	12.1771	13.7213	12.9726	13.0563	13.3511	12.9507	13.6437	13.4412	12.6171	12.695	12.1601	12.9301	12.9389	12.8185	13.2029	13.2768	13.0228	12.8894	13.1722	13.2413	12.4776	12.7292	12.7752	11.71	13.1741	12.9398	11.6953	11.9356	11.3618	12.4595	11.6262	11.7606	12.1336	13.1291	12.7274	12.8749	12.7881	12.7677	12.8951	13.1551
Rv0238	Rv0238	13.2378	12.1033	12.0472	12.0524	13.0159	12.2225	11.5797	12.9683	12.0552	13.1492	12.6895	12.816	12.4264	12.7237	12.448	12.442	11.4573	12.3357	13.1388	12.4441	12.3837	12.7828	12.7403	12.7582	12.5828	12.6602	12.4191	12.3766	12.6986	11.8523	12.6947	11.7978	12.4229	12.6166	11.7692	11.9238	12.509	12.9556	12.3358	12.3774	12.535	12.3566	11.5338	12.5096	11.4514	11.7231	11.9444	12.4692
Rv0239	vapB24	14.8022	14.2741	14.1922	14.0777	14.5898	14.2585	14.0332	15.0824	14.2502	14.1757	13.7999	13.596	14.3987	14.6402	14.3292	14.3965	13.7029	14.4561	14.9435	14.1493	13.9444	14.177	14.2763	14.6223	14.058	13.8435	13.7106	14.2803	14.7988	14.3989	14.4379	14.0756	14.4143	14.5175	13.9935	14.2683	14.2508	14.1523	15.3095	14.2402	14.2731	13.9716	14.4208	14.5293	13.7499	14.5166	15.0648	14.4298
Rv0240	vapC24	12.4127	11.266	11.6974	11.1391	12.7951	11.6958	11.1543	12.5949	11.6053	12.0063	11.4082	11.3921	12.2112	12.4308	11.964	12.0341	11.0663	11.8288	12.4851	12.0011	12.134	12.2458	12.3648	11.9715	12.1255	12.4077	11.822	12.2132	12.6257	11.3663	12.1122	9.29568	11.4919	11.6922	9.82302	11.8533	12.1307	12.0685	12.0872	11.8181	12.7169	12.2905	11.4778	11.9603	11.4294	11.5974	11.3253	11.5817
Rv0241c	htdX	13.7554	12.9858	12.8368	12.7549	14.0938	13.0424	12.5741	12.954	12.3799	11.1722	11.8399	11.833	13.6125	13.5319	13.0844	13.5582	12.8833	12.9643	13.7878	12.82	12.8698	13.2829	13.7228	13.7908	13.1113	13.2474	12.7039	12.8907	13.6848	12.5032	13.2887	12.0951	12.9292	13.1577	12.0369	13.2896	13.0115	13.4281	13.3174	13.3184	13.9258	13.5789	13.737	13.6512	13.7144	13.3574	13.2885	12.9637
Rv0242c	fabG4	14.0941	13.2303	13.0662	13.1504	14.343	13.143	12.6596	13.3059	12.7793	12.4397	12.7673	12.8754	13.4777	13.6685	13.4311	13.4835	13.048	13.0608	14.1082	12.9078	12.82	13.3772	13.5982	13.6384	13.3123	13.2025	13.0417	13.4018	14.0849	12.4006	13.5184	12.0396	13.1283	13.564	12.3113	13.562	12.862	13.529	13.6853	13.2802	14.1884	13.5017	14.086	13.7996	13.8884	13.4723	13.4263	13.1379
Rv0243	fadA2	14.2741	13.5783	13.2841	13.576	14.4224	13.4297	13.5259	14.0479	13.5389	13.299	13.442	13.3519	13.7544	13.8757	13.8353	13.7878	13.4644	13.4427	14.309	13.4684	13.4989	13.7517	13.769	14.0506	13.4836	13.6626	13.5203	13.6999	14.2188	12.7274	13.7691	12.4169	13.4158	13.7095	12.6517	13.7894	12.7661	13.5198	13.7894	13.265	13.9632	14.0701	14.2282	14.0701	14.1368	13.9168	13.7831	13.4458
Rv0244c	fadE5	12.4587	11.7921	12.3112	11.1165	12.5915	12.2341	13.0814	13.53	12.7455	14.3858	13.337	13.4388	13.247	12.6216	12.6835	13.083	12.4998	10.8274	12.4705	13.1627	13.1219	14.1262	12.645	12.5582	10.8674	11.312	13.0389	12.6978	12.6573	12.6265	9.35422	13.2684	12.1642	10.5544	13.3467	13.416	14.3856	13.8694	13.5863	14.0796	14.388	13.3019	11.8924	13.1526	11.7596	11.998	12.1189	12.1564
Rv0245	Rv0245	12.847	12.4042	12.5249	12.3017	12.4949	12.5639	13.1664	13.5186	13.1548	13.2476	12.5734	12.5024	12.1646	12.1518	12.0219	12.0279	12.5405	12.3502	12.783	12.3737	12.3479	12.0186	12.1278	12.0117	11.9183	11.3754	12.2211	12.088	12.3282	12.439	11.4417	13.2447	12.1179	11.3533	13.1713	12.7134	13.1542	12.3123	13.0053	12.9546	12.7829	12.3978	12.1103	12.4604	12.0907	12.112	12.1339	12.1816
Rv0246	Rv0246	10.269	9.53229	9.74797	9.26303	10.1489	9.90209	9.5881	10.1484	9.34657	9.34207	9.37916	9.37916	9.58994	9.66185	9.60173	9.42586	9.64219	9.86313	10.3433	9.66012	9.9883	9.69218	9.54362	9.41705	9.71384	10.1832	9.51954	9.50523	9.99021	9.25042	10.2641	10.5245	9.48948	9.5618	10.5191	10.5001	10.0178	9.21314	10.2712	10.0968	9.49086	9.67531	9.71681	9.97043	10.0701	9.81471	9.46812	9.62201
Rv0247c	Rv0247c	13.6367	13.9017	14.2915	13.9629	13.2907	14.2062	13.9193	13.524	13.5869	13.0277	13.3619	13.4715	14.0598	14.0795	13.9698	14.6844	14.3738	14.1418	13.7811	14.1355	13.8717	14.014	14.1405	14.4921	13.8691	13.6334	14.2492	14.1233	13.5353	14.6306	13.8851	14.1516	14.0756	14.0756	14.2507	12.9838	13.6444	12.9356	12.847	13.5538	12.7466	14.2472	14.0011	13.9379	13.8613	13.8164	14.1439	14.0865
Rv0248c	sdhA	13.577	13.8525	14.0051	13.918	13.5962	14.0658	13.6176	13.1642	13.2456	12.8078	13.2738	13.2227	13.7865	13.9187	13.9532	13.9187	14.1193	13.8956	13.5807	14.0535	13.8611	13.8993	13.7081	13.7252	13.7583	13.373	14.0352	13.8323	13.5313	14.343	13.6034	13.8678	13.8653	13.8021	13.8665	12.849	13.1774	12.8502	12.7044	13.1792	12.8436	13.9201	13.8022	13.8402	13.7198	13.7522	13.8696	13.8834
Rv0249c	Rv0249c	13.1856	13.513	13.7569	13.7176	13.0273	13.9487	13.4178	12.8023	13.0724	13.2751	13.6001	13.5078	13.6377	13.9164	13.6016	13.8878	13.9529	13.7266	13.0825	14.3326	14.0983	13.6289	13.6222	13.712	13.7099	13.2795	13.8018	13.4513	13.1546	14.4016	13.1789	13.8455	13.8233	13.6077	13.8119	12.6195	13.2875	12.8411	12.6306	13.2763	12.8869	13.7382	13.6256	13.6493	13.4481	13.6844	13.9386	13.8321
Rv0250c	Rv0250c	13.3591	13.7136	13.5783	13.5151	13.2608	13.4971	12.7425	12.4196	12.9604	12.3601	12.7103	12.5343	12.95	13.4865	13.3331	13.6557	13.4586	13.8826	13.0488	13.4175	13.1173	13.7973	12.9498	13.4489	13.1281	13.8421	13.3889	13.7392	13.0036	13.6678	14.3883	11.983	13.9557	14.6647	12.3513	11.184	13.8289	12.6228	11.8679	13.8155	12.5976	13.3393	13.4664	13.6201	13.2314	13.3345	13.5296	13.9807
Rv0251c	hsp	11.1878	12.2165	11.9105	12.2524	10.7048	11.2181	11.1598	10.6075	11.1485	12.3608	11.7193	12.0482	11.6575	11.5284	11.9259	11.4358	12.074	11.8864	11.379	12.2912	11.9685	12.2701	11.6428	11.5892	11.1064	11.4517	12.0414	11.9632	10.8498	11.7179	11.314	12.06	11.8253	11.7927	12.1499	11.0927	12.4618	12.2062	11.5106	12.445	13.1369	11.713	11.2054	11.6054	11.0949	10.489	10.7742	11.8837
Rv0252	nirB	11.0542	9.36653	10.34	9.71169	11.0508	10.4326	10.3118	10.9935	9.98861	9.63784	9.75657	9.82655	10.6368	10.1212	10.2523	10.6327	10.3033	9.57096	11.1044	10.5623	10.4631	10.7102	10.7054	10.7094	10.7396	10.3229	10.2276	10.2347	11.0413	10.5366	10.1054	10.1728	9.33358	9.74344	10.3261	10.0509	9.69416	10.2535	9.99344	9.63298	10.0813	9.97476	10.111	9.99484	9.97935	10.3304	10.2924	9.46118
Rv0253	nirD	10.7087	10.0839	10.4236	10.1332	11.0547	10.7686	10.4327	11.071	10.6309	10.5715	10.2966	10.1542	10.4704	10.3676	10.4242	10.5136	10.8101	10.3173	11.2275	10.9211	10.7119	10.5254	10.4167	10.5506	10.4723	10.2133	10.6765	10.6277	10.8988	10.755	10.1029	10.369	9.83431	10.0541	10.584	10.5094	10.4852	10.2403	10.4931	10.4568	10.6431	10.5444	10.3008	10.1387	10.1615	10.4093	10.5464	9.95931
Rv0254c	cobU	10.2797	10.6563	10.5431	10.3185	10.1003	10.5568	10.8372	10.7794	11.3349	11.0088	10.7998	10.9703	10.8328	10.5792	11.0605	10.9608	10.3155	10.4415	10.0691	10.6237	10.6808	10.4631	10.49	10.493	10.5004	11.0024	10.5628	10.7802	10.0276	10.7295	10.8086	10.3382	10.5994	10.8917	10.2456	11.176	11.3503	10.7452	11.2528	11.2471	10.6649	10.4902	10.6827	10.8775	10.6729	10.6218	10.387	10.7084
Rv0255c	cobQ1	11.3026	11.6053	11.4666	11.5947	11.2781	11.4679	12.1981	11.9017	11.9684	10.063	10.5524	10.6626	11.3062	11.1165	11.5382	11.3111	11.6002	11.1754	11.282	11.4212	11.232	11.3065	11.4203	11.4899	11.3075	11.4898	11.332	11.2384	11.4893	11.6844	11.1281	11.4752	11.6425	11.2826	11.5105	12.4937	11.6301	11.6973	12.4512	11.8066	11.5813	11.4791	11.8854	11.3097	11.8287	11.6291	11.6316	11.6584
Rv0256c	PPE2	10.1537	11.8503	11.0214	11.4237	10.4725	11.0202	11.1096	10.3778	11.8978	11.2444	10.863	10.7498	10.6021	10.9111	11.6291	10.594	11.1489	11.1559	10.2029	11.1156	11.2823	11.0966	10.4385	10.7568	11.3968	11.124	11.2929	11.2588	10.5881	11.0096	11.0806	11.2691	11.4218	11.1633	10.9362	11.8021	11.2514	10.5984	11.7189	11.1168	10.9433	11.3081	10.9827	11.0308	11.311	11.2149	11.0822	11.5096
Rv0257	Rv0257	10.9848	11.7449	11.4013	11.1644	10.688	11.0286	11.2499	10.5387	11.3979	11.5041	11.1846	10.9349	10.9867	11.2795	11.6364	10.61	11.3267	11.8124	10.7252	10.6907	11.0913	11.39	10.7766	10.9725	11.2403	10.5998	10.8793	11.1487	11.1646	10.5463	11.8138	11.8385	11.3838	10.7977	11.1929	11.4444	11.0505	10.3326	10.9766	10.2516	10.2597	9.99754	10.8007	10.8229	11.3708	11.3592	10.7839	11.4732
Rv0258c	Rv0258c	9.67735	10.5915	10.3014	10.1214	9.41944	10.1214	9.37233	9.28976	8.86479	10.7592	10.6359	10.4837	10.243	10.1394	9.7632	10.1781	10.0436	10.3302	9.45953	11.2646	11.1965	10.3129	9.86249	10.1325	9.84102	9.00278	10.8756	10.2432	9.79523	10.4345	9.02597	9.84903	9.8524	9.42802	10.0077	10.7298	10.3702	9.42071	10.7392	10.445	9.949	9.79335	10.0031	9.9435	9.59168	9.73576	10.0531	9.97665
Rv0259c	Rv0259c	7.68096	7.52668	7.68587	7.43215	7.43563	7.64815	8.3404	8.13984	8.57833	8.64967	7.72793	7.76253	7.45074	7.62086	7.35158	7.47971	7.84746	7.70716	7.64046	7.99599	8.25155	7.65752	7.53248	7.72989	7.50217	7.41402	7.74379	7.721	7.65694	7.79709	7.59403	7.63109	7.33535	7.38954	7.59415	7.62864	7.25854	7.5755	7.61356	7.39187	7.56389	7.51262	7.7512	7.46813	7.74181	7.41382	7.53028	7.34722
Rv0260c	Rv0260c	7.36366	7.14772	7.32388	7.20663	7.32851	7.28846	7.31758	7.19113	7.13854	7.61983	7.4743	7.38866	7.21917	6.99071	6.99071	7.25114	7.34665	6.98414	7.30948	7.44402	7.58582	7.47885	7.38621	7.38621	7.25175	7.28535	7.33871	7.22205	7.34357	7.36167	7.40484	7.45313	7.03702	7.23204	7.33979	7.29999	7.13721	6.95039	7.24068	6.95039	6.95039	7.26675	7.32539	7.00606	7.33722	7.45982	7.30319	7.02497
Rv0261c	narK3	7.52259	7.08016	7.35284	6.9953	7.62254	7.35133	7.34231	7.49361	7.10319	7.49989	7.55439	7.40704	7.32944	7.34045	7.18898	7.32332	7.40401	7.10043	7.56304	7.34941	7.38467	8.24511	7.45452	7.447	7.39313	7.69853	7.41931	7.34516	7.48879	7.36485	7.33866	7.27701	7.10475	7.35905	7.23204	7.28337	7.24068	7.07458	7.23218	7.0362	7.0362	7.70057	7.33722	7.89615	7.35541	7.29838	7.26055	7.07082
Rv0262c	aac	11.5101	10.9502	11.142	11.03	11.534	11.1223	11.1723	11.2417	10.4644	12.6449	12.3878	12.43	11.1064	11.0911	10.9266	10.9834	11.2847	10.9382	11.4855	11.2809	11.0642	11.2077	11.4025	11.3192	11.5271	10.9733	11.013	10.8611	11.3673	11.4739	11.055	10.8863	10.6384	11.4569	11.0393	11.197	10.5142	10.9389	11.5856	10.9489	11.3228	12.1165	11.5938	11.6226	11.3052	10.8939	10.9912	10.9179
Rv0263c	Rv0263c	11.6642	11.1172	11.4291	11.2842	11.8124	11.4589	10.9331	10.809	9.07563	14.3341	13.9182	13.8158	11.2782	11.6953	11.7248	11.2615	11.8164	10.9808	11.877	11.8322	11.5467	12.2403	11.677	11.7888	12.3165	11.8872	11.0219	11.0333	11.53	11.3961	11.9018	10.9565	11.0542	12.1419	11.2208	12.6491	10.0281	11.3173	12.8561	10.2689	10.8183	12.3792	12.2161	12.1868	11.9828	10.9125	11.0571	11.0849
Rv0264c	Rv0264c	11.21	10.5374	10.5997	10.9774	11.3038	10.493	10.1359	10.584	9.24706	14.7079	13.5691	13.6703	10.6004	11.2634	11.4567	10.5233	10.7559	10.753	11.2913	11.9608	11.8745	11.3385	11.0284	11.0104	11.5988	10.829	10.1273	10.6617	10.6715	10.5945	11.0706	10.1691	10.5761	11.65	10.3917	11.6617	9.50974	10.6589	12.022	10.0367	10.5356	11.0999	11.0853	11.3213	10.9573	9.91927	10.0492	10.7673
Rv0265c	Rv0265c	12.5035	12.291	12.3638	12.3614	12.5578	12.2788	11.899	11.9617	11.7427	11.4231	11.7302	11.8787	12.1395	12.3888	12.6064	12.3225	12.5656	12.1665	12.5918	12.1907	12.092	12.2784	12.2539	12.54	12.5336	12.1375	12.2984	12.2715	12.5133	12.3728	12.3206	12.2529	11.9912	12.6203	12.2372	11.3751	11.4915	11.8032	11.3732	11.6824	11.7376	12.5415	12.49	12.4681	12.245	11.8756	12.0632	11.8477
Rv0266c	oplA	9.82103	9.91652	9.92001	10.0313	9.8496	9.88421	9.93648	9.83887	10.4479	11.0229	10.3175	10.3272	10.0781	10.0391	10.243	10.0659	10.0009	9.70315	9.8816	10.056	10.0081	10.1755	10.1713	10.2686	10.4022	9.42261	10.1446	9.95346	9.71688	9.89003	9.4749	9.77988	9.91391	9.47439	9.90933	10.2853	10.397	10.4828	10.1862	10.2004	10.4076	9.75361	9.75865	9.87367	9.68508	9.99326	10.0731	10.0336
Rv0267	narU	8.92355	8.80022	8.57775	8.47523	8.65105	8.33685	8.35022	8.277	7.8956	8.82929	8.26257	8.30339	8.46165	8.58851	9.09472	8.47793	8.58718	8.52285	8.65134	8.4518	8.64493	8.72598	8.479	8.56449	8.64948	8.97607	8.44413	8.55233	8.95591	8.23876	8.8551	8.69233	8.64913	8.73112	8.47291	8.26764	7.72432	7.93934	8.07043	7.72947	7.6889	8.18223	8.5046	8.66605	8.82778	8.79984	8.44913	8.78719
Rv0268c	Rv0268c	12.922	12.7268	12.5095	12.527	12.5476	12.6904	11.6509	12.0158	11.7248	13.1633	13.2015	13.1616	12.7168	12.7892	12.649	12.9569	12.4731	12.7711	12.8566	12.7424	12.5469	12.6581	12.7937	12.6753	12.6203	12.9291	12.3566	12.2814	12.2652	12.4189	13.1481	12.9882	12.7726	13.4418	12.9646	10.5508	12.6998	13.1136	11.1168	12.2828	12.0244	12.2519	12.4822	12.8215	12.1929	12.3653	12.567	12.8022
Rv0269c	Rv0269c	10.4395	10.927	10.5374	10.7429	10.4559	10.6332	10.0569	9.82262	10.0749	10.3216	10.837	10.9769	10.184	10.2475	11.0739	10.2876	10.8236	10.2071	10.4438	10.5756	10.803	10.6542	10.5745	10.4539	10.5603	10.8198	10.3343	10.3532	10.4052	10.3638	10.6632	10.9464	10.4763	10.6111	10.74	10.6367	10.0388	10.0509	10.208	9.84351	9.89261	10.7582	11.0056	10.6483	11.0347	10.8199	10.6579	10.5877
Rv0270	fadD2	13.5241	13.2867	13.1845	13.2357	13.5489	13.1728	12.4232	12.512	11.9957	12.4842	13.2098	13.1668	12.8054	13.0909	13.2411	12.912	13.1431	13.237	13.2552	12.7157	12.5838	12.5469	12.8471	13.0383	13.0605	13.5334	12.9012	13.0073	13.2948	12.7899	13.4386	12.4401	13.1594	13.5782	12.7542	13.2115	13.4491	13.7771	13.3794	13.2139	14.0343	12.8874	13.355	13.1501	13.3192	13.0487	13.0796	13.1911
Rv0271c	fadE6	12.0851	12.0756	11.7678	12.2319	12.117	11.9287	12.0244	11.8881	10.9103	11.281	12.3508	12.32	11.4604	11.678	11.0343	11.377	12.1519	11.8017	12.1839	11.3292	11.5583	11.3729	11.5504	11.6411	11.6384	11.8442	11.4292	11.3304	11.9445	11.6429	11.9534	12.4772	11.8761	11.8552	12.3368	11.4177	11.6668	11.0583	11.2262	11.6384	11.3109	11.528	11.9092	11.932	12.0403	11.786	11.6085	11.9276
Rv0272c	Rv0272c	11.7618	11.7437	11.4443	11.8238	11.7602	11.7286	11.6211	11.4738	10.5892	10.4853	11.246	11.0394	11.3668	11.5773	11.3468	11.4567	11.7042	11.8264	11.7633	11.1994	11.2433	11.0551	11.6294	11.4178	11.4158	11.7392	11.4131	11.383	11.8671	11.4271	11.8502	11.8092	11.5603	11.84	11.7204	11.6771	12.11	11.3991	11.5492	12.2062	11.8496	11.6003	11.4942	11.692	11.6709	11.4098	11.2249	11.6251
Rv0273c	Rv0273c	11.6194	10.9585	11.4073	11.0172	11.5267	11.4134	11.0109	11.2363	9.5978	10.4157	11.8011	11.9041	10.9063	11.3255	11.244	11.0128	11.2093	11.1544	11.4729	11.0351	10.8593	11.0999	10.8972	11.1152	10.9395	11.5269	10.7269	10.6472	11.0919	11.126	11.5854	10.8201	10.9163	11.5017	11.1532	10.9489	11.9076	11.4211	11.2628	11.8705	11.2932	10.9882	11.1889	11.4223	10.8795	10.3849	10.8515	10.9099
Rv0274	Rv0274	11.4832	10.7219	10.9031	10.7614	11.0217	11.1189	10.9249	11.2239	11.0499	12.665	12.1179	12.1296	10.623	10.8684	11.0678	10.6545	11.3355	11.3256	11.6158	10.6778	10.4084	10.5444	10.6835	10.9026	10.53	10.5325	10.3514	10.179	11.3663	10.9911	10.8067	11.1252	10.2522	10.4467	11.1841	11.1312	11.7825	11.1424	11.1064	11.2776	10.832	10.0919	11.1716	10.9528	11.0112	11.0056	11.0242	10.3252
Rv0275c	Rv0275c	12.1434	12.2883	12.0884	12.0422	11.9372	12.3451	11.9464	12.0068	12.0025	13.202	13.1327	13.092	11.5471	12.0901	12.0351	11.5318	12.3502	12.3653	12.1365	12.3776	12.2373	11.9012	11.7626	12.0342	11.7719	12.0376	12.1807	12.0293	12.131	12.2297	12.3161	12.3045	12.2226	12.4261	12.3548	12.5041	12.6297	11.7189	12.5447	12.3558	11.9031	12.0013	11.9583	12.1276	12.0773	11.9155	11.862	12.2726
Rv0276	Rv0276	13.4003	14.0689	13.7513	14.0416	12.9934	13.8489	13.9527	13.1468	13.3293	13.4963	14.1428	14.2783	13.1813	13.4981	13.626	13.0732	14.1054	13.9042	13.3129	13.5318	13.464	12.7882	13.1989	13.2466	13.1641	13.5004	13.4416	13.2915	13.293	14.4101	13.5627	14.202	13.959	13.9327	14.1826	14.3806	14.6374	13.4778	14.4567	14.5054	14.4218	13.805	13.7443	13.6143	13.8646	13.5603	13.7848	13.979
Rv0277c	vapC25	13.7785	12.9019	13.3192	12.8108	13.6005	13.1966	13.4127	13.7489	13.1435	13.7055	13.5426	13.4614	13.3968	13.5237	12.9701	13.7544	13.1533	13.1526	13.6142	13.3756	13.4968	13.4871	13.494	13.3357	13.3037	13.6843	13.0499	13.33	13.387	12.6587	13.4564	12.7061	13.2181	13.5171	12.6446	13.3957	13.3867	13.4055	13.5889	13.2996	13.4607	13.0691	12.7874	13.3779	13.0642	12.9426	12.6656	13.3124
Rv0278c	PE_PGRS3	13.1323	12.9756	13.0254	12.4125	13.3336	12.6663	12.8617	12.2269	12.7664	12.1604	13.1059	13.194	12.6064	12.1137	12.7678	12.7325	13.3282	12.6293	13.0148	12.4239	12.6619	13.3149	12.6305	12.7708	13.518	13.8947	10.1079	10.0175	12.6458	12.2868	13.3354	13.0939	11.9712	11.9573	13.0621	12.9899	10.5903	12.8129	12.7813	10.7169	9.30074	13.7786	12.9287	13.3457	12.9328	13.2768	13.1959	11.9894
Rv0279c	PE_PGRS4	12.8445	12.8175	12.7569	12.0979	13.0265	12.5688	12.7747	12.1786	12.6209	12.2586	13.0117	13.0492	12.5005	12.067	12.6253	12.5457	13.0111	12.3857	12.7823	12.4067	12.6649	13.2445	12.6166	12.8087	13.2097	13.5203	10.4994	10.2376	12.8914	12.4582	13.0542	13.1594	12.048	12.195	13.0531	13.1117	11.0164	12.868	12.9391	10.8121	9.7635	13.3756	12.865	12.9636	13.0668	13.2134	13.057	11.972
Rv0280	PPE3	9.69712	11.1093	9.32145	8.87736	9.18276	8.79165	8.61763	8.76606	12.8174	9.84441	8.6466	8.63331	12.1963	11.5821	11.7559	11.959	8.91071	11.0169	9.25223	11.194	11.2353	10.2075	12.6358	12.8127	13.9862	12.5769	11.6099	11.5571	10.0164	9.01686	11.8875	8.10463	9.15245	9.87959	8.27382	10.0178	10.2555	13.5662	9.74762	10.4983	13.0669	9.5694	9.68508	10.0979	9.75361	10.1191	9.67672	9.27801
Rv0281	Rv0281	12.7974	13.1097	13.1159	12.9934	12.6776	13.2546	13.1214	12.8202	13.4244	12.9609	13.0621	13.0294	13.1022	13.1199	13.249	12.8325	13.2999	13.0947	12.8018	13.2328	13.1229	12.9631	13.0852	13.149	13.7306	13.0703	13.0912	12.9734	13.0343	13.5776	13.1738	13.1815	12.7145	11.8478	13.12	12.8502	12.982	13.3859	12.4291	13.0262	13.2564	12.9587	13.1023	13.0311	13.0943	12.6124	12.3814	12.7211
Rv0282	eccA3	13.873	13.8704	13.6779	13.6237	13.9221	13.6212	13.5637	13.9409	14.1101	13.4765	13.0688	13.0467	14.2675	14.0469	14.0378	14.1617	13.5892	13.8994	13.9621	13.9143	13.8485	14.0119	14.3102	14.2392	14.6974	14.0793	14.2092	14.1481	13.8121	13.4735	13.9023	13.4857	13.6171	12.5296	13.5369	13.7164	14.0139	14.3835	13.7403	14.0279	14.3903	13.8022	13.672	13.9547	13.5861	13.5129	13.6641	13.64
Rv0283	eccB3	13.6357	13.7528	13.5558	13.4928	13.7545	13.337	13.5421	13.8277	13.9379	12.1888	12.3871	12.2815	14.0985	13.7463	13.9363	13.7632	13.3069	13.5593	13.626	13.5792	13.7026	13.5651	14.0696	14.2357	14.4124	13.8553	13.9168	13.9288	13.7226	13.1163	13.8162	13.3602	13.3968	12.6309	13.2048	13.6004	13.3649	14.0294	13.5382	13.5419	14.117	13.2888	13.6157	13.6052	13.6414	13.5382	13.4142	13.4287
Rv0284	eccC3	13.325	13.3572	13.0963	13.1118	13.3098	12.9946	13.1426	13.6025	13.5623	11.4683	11.2529	11.2941	13.7329	13.495	13.4777	13.6706	12.9854	13.3496	13.4029	13.4968	13.326	13.2651	13.8211	13.9428	14.032	13.3695	13.5575	13.4653	13.2894	12.9667	13.3974	12.8152	13.1226	12.8589	12.8116	13.1866	13.5686	14.007	13.1251	13.5799	13.9954	13.1571	13.2201	13.2759	13.0775	12.9414	13.0651	13.1508
Rv0285	PE5	13.6949	13.9759	13.7902	13.7974	13.8783	13.4707	13.9595	13.8025	14.0743	11.744	12.0071	12.0279	13.9187	13.7811	14.0563	14.545	13.8811	13.7142	13.7577	13.9995	14.18	14.0333	14.1754	13.7059	14.4234	13.8801	14.0742	13.8828	14.0939	13.981	14.0571	13.4337	13.8097	13.7411	13.3131	14.0862	13.8854	14.3326	13.7966	13.9215	14.1134	13.7865	14.0633	13.7939	14.0413	14.0995	13.9168	13.815
Rv0286	PPE4	13.326	13.762	13.5164	13.5822	13.3939	13.2947	13.5324	13.4753	13.7092	11.3049	11.3004	11.3546	13.9018	13.5561	13.7986	13.7824	13.3859	13.5132	13.4077	13.4859	13.478	13.3701	13.8539	14.08	14.3196	13.6366	13.7617	13.6061	13.7343	13.3208	13.5975	13.1665	13.5279	13.3859	13.0473	13.537	13.3247	13.9696	13.2906	13.4019	13.6767	13.4767	13.5565	13.5263	13.5439	13.5305	13.4712	13.4822
Rv0287	esxG	13.4769	14.6772	14.6451	14.4533	13.8434	14.4946	14.5304	13.7264	14.6417	12.8512	13.3235	13.2784	14.77	14.2279	14.6202	13.9295	14.7872	14.626	13.7266	14.6405	14.7842	14.1163	14.673	14.7742	15.0094	14.3693	14.7146	14.4336	14.0478	14.8997	14.5193	14.5916	14.6195	13.4118	14.4843	14.4371	14.2979	14.3784	13.9936	14.58	14.4516	14.1404	14.2302	14.2588	14.6353	14.5498	14.6717	14.5825
Rv0288	esxH	13.4715	14.6057	14.4699	14.4377	13.8147	14.5898	14.4317	13.7793	14.6265	13.0492	13.4081	13.438	14.6071	14.4326	14.7302	14.7184	14.6811	14.5483	13.5853	14.3175	14.6034	14.3696	14.8177	14.6067	14.9639	14.4735	14.8374	14.6879	14.1721	14.537	14.4987	14.3612	14.4033	13.1795	14.3509	14.4747	14.1647	14.388	14.3029	14.6314	14.1095	13.8687	14.453	14.5216	14.5216	14.5272	14.7297	14.4136
Rv0289	espG3	14.0112	14.3765	14.2173	14.3459	14.2119	14.0329	14.23	14.2483	14.3641	12.4185	12.4307	12.4185	14.3613	14.2174	14.3785	13.713	13.9949	14.2421	14.213	14.1968	14.0245	13.98	14.3029	14.7032	14.9221	14.1091	14.0223	14.04	14.1258	13.7704	14.1973	14.1105	14.1344	13.1749	13.9816	14.3048	13.642	14.3671	14.1134	13.9561	14.2021	14.0837	14.2659	14.1829	14.3961	14.2523	14.4273	14.1363
Rv0290	eccD3	13.9332	14.2495	13.9069	14.2344	14.0809	13.5893	13.9854	14.1451	14.2547	12.0304	11.9732	11.8407	14.4486	14.0244	14.2174	14.1577	13.7121	14.0436	14.0742	13.7062	14.0051	13.8155	14.6316	14.3029	14.8689	14.0724	14.2357	14.448	14.2996	13.6115	14.1955	13.9697	13.8936	13.28	13.7262	14.2954	13.1602	14.4072	13.7868	13.6541	13.8906	14.3363	14.3852	13.998	14.426	14.2901	14.1165	13.9057
Rv0291	mycP3	13.3848	13.7892	13.487	13.6609	13.5395	13.2838	13.5869	13.7866	13.8342	11.105	11.3358	11.324	13.8214	13.6841	13.7836	13.6867	13.1769	13.5611	13.5206	13.5448	13.6866	13.4094	13.967	13.8114	14.4345	13.5355	13.7242	13.9359	13.5523	13.3582	13.9427	13.5679	13.5517	13.3813	13.3441	13.7295	13.0254	14.3259	13.4963	13.2162	13.4676	13.7114	13.7626	13.5641	13.7865	13.5147	13.5119	13.5108
Rv0292	eccE3	13.1552	13.5885	13.1419	13.3939	13.2675	13.018	13.2534	13.5649	13.6079	10.874	11.02	10.9561	13.7608	13.4609	13.5132	13.4777	13.0796	13.4163	13.3239	13.1844	13.2542	13.1546	13.8569	13.6769	14.0213	13.5368	13.5053	13.5592	13.223	13.2073	13.6221	12.9432	13.1948	13.2112	13.0138	13.1127	13.3043	14.0265	13.1337	13.2564	13.2925	13.3075	13.4272	13.3676	13.3054	13.2955	13.2252	13.1959
Rv0293c	Rv0293c	13.3268	12.4069	12.6448	12.2341	13.0715	12.4901	12.6763	13.2421	12.0962	11.0657	12.0473	11.9966	12.4375	12.6807	12.89	12.194	12.3401	12.4428	13.2193	12.4965	12.6121	12.6704	12.5574	12.6312	12.3946	11.9846	12.362	12.499	13.0817	12.3346	12.2407	12.6106	12.1776	12.1655	12.7638	13.2587	12.8919	13.1465	13.3006	13.0497	13.33	12.3045	12.2075	12.5586	12.3067	12.2686	12.2204	12.2263
Rv0294	tam	8.69477	9.21643	8.91134	8.75985	8.24018	8.53799	8.9392	8.99792	9.42038	10.013	9.69782	9.78456	9.0841	8.85245	8.82433	8.95077	8.35657	8.81004	8.26437	9.44377	9.71729	9.07122	9.05269	9.56865	8.8471	8.99923	8.97166	9.11901	8.36733	8.69215	8.82756	8.83755	9.21341	9.00435	9.08947	8.59333	8.92646	8.58631	8.66057	9.1618	9.02403	8.75153	8.46962	8.84189	8.61013	8.967	8.67324	9.32563
Rv0295c	Rv0295c	12.9265	13.3924	13.3684	13.279	12.89	13.0131	12.9573	12.8479	13.1004	13.04	12.7759	12.7664	13.5501	13.4137	13.5361	13.501	13.1424	13.3129	12.9195	13.4084	13.4156	13.1864	13.4545	13.3755	13.1669	13.0533	13.2519	13.3313	12.8014	13.1769	13.0987	12.6574	13.3467	13.2939	12.8627	13.2319	13.5141	13.3957	13.2405	13.5434	13.4132	13.0334	13.1711	13.3426	13.3113	12.8841	13.1226	13.3771
Rv0296c	Rv0296c	10.9299	12.6386	12.2669	12.5586	10.9525	12.1231	11.6792	10.5549	11.9237	13.53	12.6449	12.7555	12.4036	12.4644	12.2917	12.4765	12.0338	12.7479	11.0099	12.8019	12.7408	12.7449	12.3324	12.451	12.289	11.5747	12.5272	12.3396	10.9523	12.2235	12.081	11.4556	12.6614	12.0229	11.6838	11.7825	13.3101	12.1375	11.9804	13.1419	12.9607	12.775	12.046	12.3608	11.9753	11.9591	12.2707	12.7505
Rv0297	PE_PGRS5	13.4628	13.6117	13.3915	13.4345	13.4424	13.2126	13.7396	13.1567	13.2995	12.7425	13.5435	13.6214	12.9658	13.0701	13.4211	12.9814	13.7306	13.2282	13.2881	12.8347	13.2712	13.4989	13.0134	13.114	13.5982	13.8678	12.6662	12.3039	13.6949	13.5011	13.6163	14.2844	13.0523	13.2892	14.0915	14.2168	11.3568	13.8091	13.9258	12.1387	12.1743	13.7405	13.5203	13.5476	13.6913	13.815	13.5967	13.0834
Rv0298	Rv0298	14.2085	14.2795	14.4238	14.1811	14.1693	14.3491	13.9287	14.2719	13.7733	14.0499	13.6177	13.8413	14.224	14.3707	14.1687	14.6245	14.0244	14.2337	14.1608	14.3877	14.0309	14.2061	12.1268	11.9966	13.9945	14.2146	14.3486	14.1837	14.4477	14.5742	14.0925	13.9905	14.5725	14.4561	14.0328	13.8694	14.8149	14.4346	14.2731	14.432	14.4433	14.0994	14.4233	14.3579	14.0701	14.0921	14.4114	14.4662
Rv0299	Rv0299	14.0401	14.167	13.9431	13.8942	13.619	13.7215	13.9113	14.122	13.7828	13.7923	14.0255	14.0674	14.1118	14.2127	14.0875	14.1264	13.9705	14.1128	14.2178	14.3155	13.9694	14.18	13.7908	14.617	14.0183	13.8266	14.2373	14.4927	14.1074	13.8285	14.0001	13.8218	14.14	14.6451	13.6214	13.7709	14.1369	14.016	13.6564	14.1016	14.097	14.0907	13.7721	14.2527	13.6707	14.2444	14.1651	14.1404
Rv0300	vapB2	14.338	13.8957	13.9631	13.7865	14.0622	13.7404	13.6676	14.1627	13.735	13.9526	13.9452	13.9802	14.1994	14.2446	14.0451	14.6028	13.704	14.0623	14.3189	13.5478	13.5158	13.623	14.0139	14.3369	13.807	13.5668	13.9965	14.2129	14.0672	13.5841	13.8945	13.4611	13.9391	14.1363	13.5045	14.0467	14.0279	14.2528	14.0343	14.1606	14.0763	14.0127	13.819	13.9447	13.8402	13.6311	13.6594	14.0879
Rv0301	vapC2	14.2385	13.5359	13.513	13.4986	14.2814	13.3643	13.2742	14.0058	13.2626	13.6161	13.5929	13.5475	14.0892	13.8272	13.5162	14.4375	13.3155	13.7768	14.2926	13.5204	13.4591	13.9129	13.866	14.4988	13.9207	13.6857	13.5814	13.8647	14.1675	13.2532	13.8374	12.628	13.6779	13.9159	12.8976	13.457	13.7068	13.9167	13.7006	13.7045	13.9867	13.8259	13.631	13.9564	13.4044	13.4619	13.5865	13.693
Rv0302	Rv0302	12.8571	12.2194	12.3672	12.1016	12.8379	11.9002	10.1343	11.7728	11.3529	12.2789	11.447	11.511	12.6569	12.8672	12.2272	12.8427	11.6158	12.4521	12.6641	12.2458	12.2341	12.8455	12.8427	12.9087	12.8267	13.347	12.2474	12.5958	12.7064	11.8748	12.8971	10.6755	12.1965	12.8694	10.7252	12.3518	12.8822	13.6377	12.5362	12.9104	13.7123	12.4434	12.1718	12.7788	11.8863	11.7252	11.8779	12.2611
Rv0303	Rv0303	11.9817	11.7166	11.5921	11.3958	11.892	11.0693	10.054	10.5892	9.4958	10.5477	10.2723	10.4085	11.9654	11.8498	11.3479	11.9877	11.0219	11.0635	11.7027	11.3578	11.3578	11.2887	11.9278	12.091	11.8213	12.3357	11.5898	11.8944	12.02	11.0286	11.9359	10.2687	11.2181	12.0103	10.3487	11.4645	11.2241	12.4175	11.5611	11.7164	12.5109	11.5698	11.713	12.0393	11.8217	11.6959	11.5352	11.3078
Rv0304c	PPE5	10.3302	8.73959	9.85817	8.60523	10.5031	10.2105	9.49355	9.66172	8.72527	7.40045	9.41784	9.29434	8.97044	8.73072	8.71797	8.9316	9.80903	9.14486	10.2126	9.28196	9.46814	10.2185	9.13817	8.88601	10.0354	11.0808	8.69906	8.88795	9.67858	9.14814	9.95653	9.77088	8.43253	9.06332	9.74162	8.93125	10.0215	8.06775	9.03047	9.13317	8.26764	9.91602	9.39428	9.34647	9.54085	9.79081	9.58201	8.44913
Rv0305c	PPE6	10.3056	9.65199	10.2634	9.25172	10.1459	10.6802	10.245	10.1102	9.39677	9.4765	10.309	10.1609	9.41966	9.30566	9.51189	9.37494	10.3966	9.90694	10.1832	9.75743	10.0425	10.6347	9.55756	9.39799	10.3378	11.4146	9.21772	9.13091	9.94443	9.77922	10.3344	10.7778	9.14012	9.45889	10.6226	10.0791	10.5158	8.7955	9.98297	9.87299	8.99349	10.2862	9.93445	9.89705	10.2432	10.3457	10.15	9.49063
Rv0306	Rv0306	9.2947	9.85307	9.73671	9.91983	9.28298	9.79024	10.3402	10.0351	10.4069	11.2603	10.7836	10.7379	9.55204	9.95513	10.1722	9.56352	9.46201	9.60486	9.19949	10.0956	10.1193	9.50695	9.93133	9.93133	9.87755	9.57021	9.96825	9.65516	9.13832	9.3247	9.81829	10.0497	9.89629	9.2035	9.97119	10.1815	9.7953	9.36542	9.86685	9.81496	9.90826	9.59905	9.19741	9.46333	9.31068	9.23442	9.2992	10.0105
Rv0307c	Rv0307c	11.6114	12.2414	11.9809	12.1449	11.2277	11.8877	12.7109	12.3591	12.6013	11.981	12.0407	12.0407	11.7669	11.4423	11.3945	11.7402	11.968	11.5361	11.3048	12.4152	12.4381	11.3685	10.7861	10.3624	11.4647	11.1184	12.0376	11.9255	11.2059	12.0265	11.0043	12.1112	11.6289	11.3319	12.3282	12.4226	12.3255	11.7239	12.4521	12.6653	13.1228	11.8886	11.6264	11.7062	11.614	11.4599	11.5706	11.7374
Rv0308	Rv0308	12.7504	13.6516	13.5896	13.6705	12.6747	13.8378	13.5312	13.1214	13.784	14.0178	13.8713	13.8648	13.4895	13.5112	13.4972	13.494	13.7506	13.7222	13.0092	13.7314	13.5973	13.8795	13.6674	13.426	13.4693	13.0268	13.7075	13.3462	12.9687	14.3662	13.2336	13.7816	13.697	13.3778	13.7957	12.9095	13.3184	12.2443	12.745	13.4385	12.9653	13.8074	13.6295	13.4767	13.5771	13.391	13.605	13.6594
Rv0309	Rv0309	13.1778	14.1873	14.1854	14.1025	13.0257	14.0622	14.6508	14.6917	14.7612	13.8113	14.1	14.3036	13.9819	14.247	14.1501	13.7225	13.9412	14.2026	13.3321	14.4185	14.3514	14.7236	14.105	14.1716	13.7568	13.9404	14.0708	14.1772	13.1924	14.6987	14.3365	13.9763	14.1791	14.4173	13.9288	14.0533	14.1251	13.537	13.9755	13.9095	13.8663	13.3951	13.9061	14.0092	13.842	13.4732	13.5482	14.1651
Rv0310c	Rv0310c	9.68796	10.2161	10.3368	10.2164	9.66379	10.1969	9.40429	10.1195	12.306	10.6028	10.2425	10.124	9.90504	10.6612	10.7309	10.0062	10.0585	10.6605	9.66534	10.5497	10.8787	10.4816	10.146	10.1407	9.98181	8.82164	10.2696	10.4081	9.30945	10.0492	10.3776	9.36813	10.5954	10.4845	9.77988	9.21875	9.89052	9.57906	9.55207	10.1154	10.0178	9.53374	9.93631	9.72968	9.92035	9.94721	10.2374	10.6991
Rv0311	Rv0311	10.3121	9.31517	9.53509	9.27947	9.97427	9.68818	10.2275	10.9331	10.5422	9.11233	9.91822	10.0157	9.39133	9.51189	9.57199	9.51636	9.81992	9.24602	10.3196	9.60315	9.6264	9.2325	9.14139	9.49215	9.21093	8.39963	9.26061	9.13423	9.84969	9.75257	8.29015	10.4683	9.22812	8.61651	10.6365	9.58744	9.29321	8.96905	9.74002	8.96457	9.55731	9.22291	9.71954	9.26116	9.52269	9.24627	9.52671	9.21194
Rv0312	Rv0312	12.3828	13.0879	12.9917	13.2409	12.2225	12.9529	11.3979	10.9453	10.1262	12.7175	13.0221	13.0031	12.8708	13.3105	13.0589	12.9507	12.2649	13.0076	11.5696	13.4768	13.2415	13.2899	12.7909	13.0625	12.9631	12.5379	13.1751	13.1808	12.1975	13.1944	13.3496	12.2105	12.8184	12.9482	12.1754	13.4963	12.6002	12.4877	13.5205	12.5805	12.6491	12.5124	12.4347	12.3454	12.4404	12.2623	12.4899	12.7799
Rv0313	Rv0313	14.4788	14.194	14.4262	14.1257	14.1895	14.4671	14.182	14.3963	14.0012	14.1496	14.3714	14.5905	14.0278	14.2487	14.3837	14.0956	14.3578	14.2312	14.5723	14.1726	14.2894	14.305	14.084	13.745	13.8849	14.2357	14.0208	14.2511	14.3457	14.2367	14.4751	14.391	14.1475	14.0524	14.4201	14.3751	14.097	14.2021	14.2888	14.0516	14.1077	13.8843	14.1886	14.1252	14.2168	14.1669	13.9989	14.1634
Rv0314c	Rv0314c	12.6818	13.3792	13.0348	13.0584	12.9052	13.0382	13.0636	12.9289	13.1147	12.9989	13.5677	13.4411	12.8663	13.1396	13.2569	12.5503	13.0292	13.3155	12.8119	13.0757	13.2722	12.8392	13.0395	12.8028	12.8355	13.4272	13.2223	13.4163	13.2789	12.8152	13.546	13.3615	13.1749	13.4948	13.0887	13.5727	13.5633	13.1362	13.3587	13.6389	13.6252	12.8902	13.0854	12.8493	13.4245	13.1996	13.0953	13.1347
Rv0315	Rv0315	12.7953	14.266	14.1655	14.1067	13.066	13.8239	13.2247	12.7747	13.8387	14.4997	14.2056	14.2432	14.167	14.052	14.2597	14.43	13.8726	14.1869	12.9957	14.6125	14.3951	14.6305	14.0785	14.1902	14.0339	14.1423	14.2719	14.2357	13.408	14.3235	14.0604	13.1982	14.6498	14.3837	13.1971	13.951	14.5922	13.9918	13.8677	14.5268	14.3727	14.6731	13.8104	14.0613	13.7761	14.0341	14.1054	14.6462
Rv0316	Rv0316	12.0464	12.7667	12.5042	12.4728	12.0895	11.9676	11.6697	11.6792	12.9254	13.7591	12.4538	12.3871	13.045	12.6562	12.8054	12.7833	11.8228	12.7603	11.7622	12.793	13.0084	12.7087	13.0512	12.8043	12.6389	12.6669	12.7387	12.7737	12.2817	11.9687	12.7683	11.6289	13.1052	12.9301	11.1098	12.5207	12.4175	13.0061	12.3745	12.6865	13.2679	12.6756	12.346	12.2301	12.603	12.6183	12.4613	13.0841
Rv0317c	glpQ2	13.3123	12.6161	12.83	12.7427	13.381	13.0223	12.7619	13.2465	12.9777	12.8975	13.0457	12.9942	13.066	12.8616	12.8206	13.0895	12.8753	12.8544	13.4579	12.6972	12.749	12.8698	12.984	13.0816	12.9165	12.6451	12.6575	12.5726	12.9411	12.9847	12.8072	12.8833	12.5372	12.4662	12.975	12.7097	12.6873	12.7125	12.9258	12.5585	12.6552	12.6003	12.8528	12.8295	12.6041	12.9206	13.0841	12.5758
Rv0318c	Rv0318c	9.64438	10.4597	10.0694	10.1374	9.61636	9.76427	9.23597	8.83216	9.6085	10.3293	9.87908	10.1261	10.3432	9.8219	10.4461	9.92842	10.0759	9.72433	9.50445	9.95625	10.1568	10.4031	10.5858	10.2114	10.1222	9.95732	10.2376	9.9161	9.58216	10.0063	9.51712	9.99711	9.87792	9.79344	9.87028	9.89052	10.5819	9.92998	9.80538	10.4945	10.6743	10.3593	10.005	10.0589	9.99296	10.3476	10.0266	9.99326
Rv0319	pcp	10.353	10.0607	9.89413	10.28	10.3602	9.78015	9.54439	9.71585	9.53394	10.6275	10.4059	10.3741	10.3165	10.7434	10.3397	10.3853	9.80639	9.94351	10.3695	9.71729	9.60315	9.59435	10.3795	10.627	10.2938	9.36342	10.2133	10.1848	10.1351	10.0295	9.68896	8.76111	9.75748	10.0418	9.36022	8.55922	8.86139	10.0097	8.44223	9.21004	9.31434	9.80608	10.1174	10.5361	9.85196	9.80119	10.1659	9.87753
Rv0320	Rv0320	10.5798	10.0493	10.0209	9.45794	10.4749	10.1489	9.30924	9.64876	7.64128	11.5145	12.3571	12.5006	10.4875	10.5463	10.2136	10.4685	10.4402	9.96144	10.6867	9.21311	9.31578	10.1984	10.3481	10.6155	10.6335	11.2201	9.03281	9.37356	10.0387	10.0863	10.951	8.78849	9.56642	11.1446	8.96447	8.32663	8.09944	8.00885	8.08793	7.9662	7.59936	11.0555	10.7008	10.9589	10.5143	9.55542	9.99326	9.69916
Rv0321	dcd	11.5294	12.3974	11.731	12.3873	11.6748	12.1746	11.3511	10.9143	11.3842	12.8221	12.9567	12.929	12.3384	12.157	12.2112	12.1605	12.1588	11.9804	11.6599	12.0154	11.9559	12.0804	12.2781	12.2176	12.168	11.8115	12.1677	12.2516	11.5498	12.3246	11.9261	12.1419	12.4367	12.088	12.2604	11.9439	12.3821	11.9181	12.2538	12.5457	12.5147	12.368	12.109	12.2204	12.0545	11.7617	11.9155	12.4613
Rv0322	udgA	7.72788	7.86863	7.82514	7.91626	7.94369	7.79837	7.84057	7.8047	7.98329	9.74373	8.44251	8.38745	8.19159	7.89578	8.0545	8.03034	7.73206	7.76398	7.74571	8.21396	8.36776	8.29171	8.44887	8.30485	8.0286	8.11026	7.90745	8.04913	7.79709	7.72016	7.97287	7.94288	7.95746	7.54969	7.91503	7.99877	8.45137	8.07984	8.16806	8.23863	8.12154	8.40896	7.76162	7.92223	7.87586	7.82116	7.72194	7.92523
Rv0323c	Rv0323c	10.3344	10.028	9.77545	10.1969	10.4769	10.1067	9.34056	9.65371	9.37697	9.90128	9.52632	9.46617	9.63866	9.93116	9.92469	9.7447	9.97889	9.80388	10.389	9.71356	9.90773	9.6903	9.85219	9.65347	9.94127	9.90419	9.47187	9.57902	9.96539	9.7581	9.64132	9.26671	9.72894	9.59706	9.45644	7.75246	8.51605	8.56259	7.60977	8.75202	8.31836	10.3062	9.85196	10.1799	9.71681	9.72317	9.64049	9.94976
Rv0324	Rv0324	10.2049	9.79481	9.88307	9.79024	10.0285	9.52243	9.27994	9.78481	9.82262	10.0185	9.72029	9.93844	10.0952	10.0161	9.99466	10.1543	9.2187	9.42116	9.97194	10.2974	10.2893	10.0587	10.3045	10.5641	10.079	10.2903	10.2746	10.0397	10.1972	9.67569	8.91681	8.39128	9.69058	9.27886	8.80555	8.21376	9.81847	9.81496	8.25127	9.44238	9.27777	9.92035	9.91314	9.87843	9.6967	9.40892	9.75552	9.81294
Rv0325	Rv0325	10.979	10.2234	10.8853	10.3641	11.2254	11.1626	10.6613	11.0014	10.8704	10.7309	11.1768	11.1846	11.3313	10.594	10.5653	11.0832	10.9464	10.4035	11.1875	10.5549	10.3458	11.8591	11.5633	11.8325	11.4936	12.2917	10.8822	10.5665	11.1544	11.2737	10.747	11.554	10.3041	10.5696	11.5925	10.9024	11.5048	10.2496	10.778	10.6686	9.93471	11.4195	11.0818	11.6782	10.9992	11.0776	11.1407	10.4301
Rv0326	Rv0326	8.84335	8.38957	8.72046	8.6446	8.84387	8.68475	8.72527	9.10806	8.80383	7.95944	8.06347	8.16906	9.15957	8.84305	9.03867	9.04914	8.30391	8.24533	8.7923	8.56543	8.25845	8.80852	8.73103	9.09351	8.72372	8.03839	8.69458	8.87417	8.65718	8.80075	8.18352	8.89471	8.75009	8.69233	8.61356	7.91832	8.17151	8.10916	7.93551	8.66057	7.98351	9.19741	8.72838	8.7551	8.78626	8.34262	8.68854	8.74318
Rv0327c	cyp135A1	7.56158	7.58345	7.70795	7.72945	7.4073	7.61023	7.57305	7.45887	7.78908	8.11954	7.69414	7.4743	7.58699	7.7372	7.55048	7.54628	7.64046	7.80905	7.52209	7.61549	7.69427	7.82381	7.78319	7.61919	7.59332	7.37794	7.78089	7.52153	7.58757	7.56927	7.78942	7.53499	7.74254	7.53499	7.57915	7.53778	7.61887	7.52953	7.53778	7.81734	7.66916	7.70748	7.57213	7.45059	7.65334	7.49556	7.62715	7.79244
Rv0328	Rv0328	12.1761	11.2824	11.5163	11.3136	11.5238	11.0385	11.2962	11.5747	10.6291	11.4194	11.3462	11.3558	11.4658	11.4986	11.1313	11.5627	11.3738	11.2794	11.983	11.3168	10.9227	11.1122	11.2901	11.2687	11.4178	10.8501	11.4176	11.3445	11.6162	11.314	10.8727	10.2415	11.0249	11.2003	10.545	12.2235	11.8021	12.3304	12.2443	11.8744	12.387	11.3612	11.4	11.5306	11.1949	11.3723	11.4015	11.1191
Rv0329c	Rv0329c	8.30979	8.53938	8.3802	8.54819	8.15648	7.94665	8.09625	7.97464	8.04882	7.98115	7.96548	8.21219	8.18906	8.61966	8.48749	8.11956	8.04636	8.35272	8.13296	8.31888	8.26669	8.09064	8.08728	8.28753	8.32082	7.63434	8.17194	8.11026	8.45946	8.146	8.17893	7.70479	8.53047	8.03463	7.9089	8.26382	8.37344	8.37759	8.18718	8.48546	8.63989	8.36216	8.36216	8.21578	8.42548	8.16821	8.13731	8.59682
Rv0330c	Rv0330c	8.76769	9.22348	9.03174	8.98084	8.49046	8.70721	8.65759	8.86479	8.95517	9.49651	8.69821	8.76687	13.5352	9.23762	9.30566	13.861	8.68506	12.8862	8.36318	9.78876	9.67532	8.95056	13.9456	13.2664	9.08015	8.22336	8.83895	9.09331	8.8765	8.92568	8.61025	8.73443	8.83755	8.54151	8.48143	9.21573	8.7805	9.06918	9.08498	9.14186	9.18868	9.0149	8.61747	8.91987	8.81852	8.4249	8.32879	8.93156
Rv0331	Rv0331	9.35966	10.0262	9.54487	10.0763	8.99316	9.09325	8.46989	8.11444	9.08736	10.2705	9.49651	9.35711	9.5829	9.85024	9.55204	9.95703	9.2659	9.77721	8.98661	10.3458	10.2292	10.0662	9.7566	9.92779	9.8309	9.43811	10.0442	9.9553	9.55336	9.34418	9.4792	8.94858	9.67472	9.64189	8.73443	10.7729	10.4893	11.0452	10.7555	10.5073	11.396	9.73689	9.41913	9.61643	9.5946	9.49063	9.48247	9.79681
Rv0332	Rv0332	11.2512	12.2427	11.9411	12.2991	11.4405	11.5904	11.8408	11.0195	11.3012	11.6274	11.9629	12.0335	12.2467	12.1022	12.0809	12.1395	11.8789	12.0636	11.1803	12.4901	12.321	12.1738	11.9966	11.9139	11.8267	11.7274	12.3061	12.1828	11.4673	12.0234	11.4271	11.6675	12.1141	11.9842	11.8964	12.0981	11.7606	12.0513	12.242	12.2165	12.1547	11.999	11.8372	12.0373	11.5906	11.8984	11.9325	12.1676
Rv0333	Rv0333	11.7025	12.7035	12.235	12.6343	11.8497	12.5788	12.0049	11.7336	12.2246	12.916	13.0312	13.1252	12.5327	12.5739	12.7265	12.4959	12.2267	12.5632	11.8203	12.7174	12.2319	12.6341	12.5604	12.466	12.2293	12.0584	12.6451	12.5166	11.791	12.8884	12.1362	13.0201	12.7061	13.0125	12.9778	12.1921	12.7503	12.3332	12.4673	12.4787	12.3736	12.4659	12.7439	12.313	12.3784	12.0445	12.3562	12.7428
Rv0334	rmlA	11.7784	11.6832	11.7966	11.9425	11.7322	11.9412	11.1553	11.0109	10.6566	12.4248	12.5351	12.6755	12.0266	11.7977	11.6432	12.0156	11.7949	11.5032	11.599	12.0568	11.6785	12.0395	11.8796	11.791	11.9084	11.6594	11.9508	11.6838	11.3618	11.7204	11.4322	11.3764	11.8046	11.5697	11.6261	11.1182	11.7313	11.4431	11.5977	11.7516	11.4881	12.1441	11.6578	11.7048	11.4153	11.5591	11.8384	11.8435
Rv0335c	PE6	9.92752	9.67735	9.75467	9.42399	9.71995	9.54631	9.85951	9.48869	9.85951	9.65599	10.203	10.2007	9.0139	8.81565	9.59746	9.0139	9.76578	9.4736	9.92283	9.44036	9.7601	9.75461	9.21827	9.4074	9.30264	9.82338	9.41043	9.20218	9.96814	9.56861	9.84539	10.8348	9.43485	9.4026	10.3061	9.41811	9.25581	9.16947	9.31009	9.15293	8.80382	9.65971	9.58207	9.1942	9.91314	10.0763	9.31867	9.55143
Rv0336	Rv0336	13.6133	12.8083	13.0978	12.4675	13.6384	12.7659	12.9279	13.1307	12.5969	13.5817	13.206	12.9735	13.3477	13.0819	13.3418	13.1238	12.9625	12.759	13.4888	13.0562	13.4345	13.55	13.4788	13.303	13.476	13.5024	13.094	13.1934	13.7791	12.5569	13.1528	13.0402	12.5554	13.0894	12.8552	13.8447	12.4512	13.9298	13.7379	12.7016	13.7611	13.1448	12.9879	13.2119	13.1801	13.3318	13.1073	12.5988
Rv0337c	aspC	13.1495	13.1357	13.3162	13.2179	13.0778	13.3134	12.9493	12.8187	12.777	14.0777	13.8089	13.7608	13.1674	13.4211	13.0895	13.3519	13.2204	13.2489	13.1697	13.3788	13.374	13.2812	13.4306	13.4427	13.1122	12.9481	13.212	13.169	12.9667	13.502	13.0509	13.1713	13.3162	13.1399	13.1184	13.8433	13.6093	13.9239	14.4371	13.5128	13.8234	13.2458	13.1912	13.158	13.0146	12.9569	13.039	13.3442
Rv0338c	Rv0338c	13.5969	13.7125	13.7291	13.7545	13.4144	13.825	13.432	13.2851	13.3151	13.2485	13.6926	13.6487	13.6759	13.8214	13.6462	13.7297	13.7896	13.7537	13.6666	13.6705	13.6375	13.6142	13.5791	13.7072	13.8363	13.4293	13.6308	13.5166	13.5011	14.0001	13.4636	13.7398	13.7752	13.518	13.7441	13.3538	13.4449	13.3034	13.4331	13.4419	13.2602	13.8462	13.7096	13.697	13.6361	13.6814	13.7799	13.7788
Rv0339c	Rv0339c	10.668	9.88477	10.1537	10.4687	10.8033	10.1113	9.88851	10.3209	9.31547	9.71724	9.40913	9.49159	10.2776	10.9401	10.4839	10.3179	10.0177	10.0674	10.6542	9.76359	9.70198	10.2946	10.2984	10.3749	10.5908	9.81206	9.71897	10.0303	10.5605	10.1265	10.0324	9.94113	10.0541	9.90649	9.93685	10.128	9.34176	10.9643	10.2264	9.64159	10.1178	10.2032	10.2353	10.425	10.2845	10.2762	10.3703	10.0454
Rv0340	Rv0340	11.9033	11.0076	11.1897	10.9011	11.5428	11.3038	11.0829	11.8408	11.5053	12.9855	12.5851	12.6425	11.3	11.3458	11.1871	11.1701	11.0714	10.9029	11.8333	11.3322	11.0416	11.4828	11.3924	11.3351	10.7986	10.994	11.0523	11.1593	11.303	11.1665	10.445	11.1841	11.0091	10.6365	11.3348	11.8853	11.7337	12.4201	12.3267	11.8694	12.0626	11.2303	10.9157	11.2275	10.6678	10.7839	10.9785	11.1008
Rv0341	iniB	13.4392	12.2733	13.3784	13.7305	13.5521	13.6641	12.9554	12.6801	11.7728	13.7365	13.3976	13.4326	13.0189	12.0364	13.2011	13.0048	13.5226	12.3534	13.1786	13.7288	13.8342	13.3493	13.1302	13.0596	12.1712	13.8018	13.169	13.4476	13.2423	13.3505	11.542	13.9254	12.1279	10.0775	13.7325	14.3114	14.7692	15.3731	14.3671	14.8978	15.1925	12.2511	12.0919	11.6317	12.3334	13.491	13.2246	12.0778
Rv0342	iniA	12.1165	11.2418	11.8952	12.1525	12.4041	12.4814	11.3079	11.5254	10.7617	11.9675	11.9438	12.0143	11.8016	11.7642	11.7935	11.8251	11.9769	11.5062	12.1958	11.9697	12.0816	12.2221	12.181	12.1618	11.6137	12.7686	11.6521	11.5812	11.824	11.6327	11.0638	12.195	11.2672	10.4485	12.1171	12.6645	13.446	14.5418	13.0769	13.1715	14.7692	11.6264	11.2566	11.4195	11.237	11.6476	11.6549	11.4477
Rv0343	iniC	11.5644	11.21	11.5089	11.3347	11.601	11.735	11.3741	11.2145	10.7311	9.85107	10.6626	10.5031	10.887	11.0878	11.7236	10.9047	11.4305	11.2669	11.3355	10.9614	11.4837	11.19	10.9381	10.8159	10.5655	11.383	11.101	11.1878	11.6733	11.0836	11.2047	11.4449	11.1002	10.8823	11.4791	12.0232	11.7225	12.6941	12.0147	11.6709	11.9195	10.7372	10.8282	11.0159	11.2194	11.1972	10.8775	11.0398
Rv0344c	lpqJ	9.24471	10.731	10.3233	10.5693	9.53776	10.4955	8.53372	8.49075	8.90199	10.0776	10.5103	10.4713	10.4721	10.4666	9.89639	10.6021	9.50144	10.4295	8.96442	11.4747	11.5147	11.4553	10.258	10.5139	9.7348	9.45941	10.868	10.9581	9.42197	10.0796	10.0579	9.00859	10.584	10.1842	9.08664	8.65113	9.74762	9.43032	8.88435	10.1444	9.0441	10.8007	9.66983	10.022	9.66765	9.28606	9.49773	10.6858
Rv0345	Rv0345	11.2824	11.2145	11.3177	10.9214	11.1165	11.2295	12.0422	12.3532	12.0271	11.6353	12.1399	12.1595	11.4084	11.0108	11.1186	11.1264	11.2473	11.3895	11.2847	11.5172	11.9151	11.2809	11.0433	11.049	10.6556	11.2516	11.2411	11.2964	11.4798	11.2283	11.0454	11.4235	11.162	10.4056	11.4369	11.9728	11.8463	10.7495	11.835	11.5739	11.1232	11.0569	11.1844	11.0471	11.5153	11.6225	11.2191	11.2317
Rv0346c	ansP2	13.6282	13.7723	13.8242	13.7339	13.6764	13.8276	13.1435	12.9081	13.3899	12.4598	12.8257	12.7032	13.6426	13.6666	13.3003	13.752	13.4443	13.8188	13.3758	13.6049	13.6888	13.4616	13.6635	13.8089	13.7853	13.9696	13.6245	13.899	13.5339	13.6512	14.0051	12.7911	13.8313	13.8175	12.905	13.1953	13.7123	13.3025	13.1057	13.8632	13.5419	13.7225	13.7613	13.7225	13.7131	13.5808	13.7134	13.8439
Rv0347	Rv0347	10.7219	10.7377	10.9637	11.1856	10.4326	11.1597	12.7956	12.5481	13.5909	11.7344	11.5541	11.4827	10.9168	10.7841	10.4642	11.1781	10.9048	11.2491	10.283	11.1663	11.254	10.4923	10.5091	10.6353	10.456	9.98463	10.8166	10.6747	10.0988	10.7022	10.5786	10.5696	10.6948	9.9838	10.6702	10.4594	11.9859	10.4675	10.5073	11.8509	11.2514	10.7394	10.7062	10.4212	10.7827	10.4159	10.6218	10.8042
Rv0348	Rv0348	9.48311	10.1161	9.97265	10.4156	9.48894	10.2363	11.6375	11.3428	13.2803	10.7223	10.3908	10.2666	9.7576	9.86544	9.55839	9.69189	10.1561	10.1811	9.29264	10.4532	10.4762	9.90259	10.0354	9.80468	9.62419	8.90325	10.2394	10.0349	9.28411	9.92536	9.55336	8.9805	10.1888	9.42563	9.63001	9.60862	11.0316	9.59685	9.68834	10.9153	10.9888	10.0519	10.0297	9.8375	10.0409	9.6127	9.7626	10.3133
Rv0349	Rv0349	10.8349	10.6879	10.8836	10.998	10.6826	10.9748	12.3715	12.2929	12.9487	10.5009	9.91299	9.90973	10.7935	11.0232	10.4291	10.8567	10.7252	10.8255	10.9111	10.4686	10.149	10.3778	10.5871	10.7341	10.4048	9.72429	11.0289	10.6383	9.84539	10.447	10.2947	9.48091	10.631	10.2415	10.257	10.2616	11.4821	10.6824	10.8064	11.4999	11.1394	10.845	10.5928	10.7218	10.3347	9.82713	10.4093	10.7499
Rv0350	dnaK	13.1736	14.6672	14.2447	14.887	13.337	14.0292	13.8616	13.7648	14.1627	12.5201	13.0791	13.0385	14.011	13.9117	13.9516	14.0835	14.0084	14.5047	13.5068	14.249	14.1043	14.0206	14.1289	14.1018	14.0971	13.9249	14.4768	14.3796	13.6233	14.2057	13.9365	13.6694	14.6313	14.6964	13.6499	13.3912	14.3494	13.2546	13.4214	14.0812	13.4538	13.3731	13.9013	13.4105	13.9864	13.6917	13.9408	14.6409
Rv0351	grpE	13.1616	14.6721	14.4184	14.8579	13.2622	14.0897	13.8749	13.6035	14.2047	11.5898	12.4469	12.3131	14.1035	14.0437	14.1994	14.2423	14.0333	14.4306	13.3435	14.1642	14.2076	13.6553	13.8948	14.2977	14.1272	14.1629	14.4899	14.5739	13.6691	14.0495	14.1475	13.3792	14.5	14.7516	13.2791	13.4179	13.6153	13.4397	13.2546	13.698	13.0546	13.7569	13.9995	13.6692	14.1385	13.7381	13.9744	14.5166
Rv0352	dnaJ1	13.0457	13.9881	14.0847	14.1523	13.1371	13.6895	13.5504	13.3183	13.7264	12.7841	13.1523	13.2242	13.495	13.626	13.8552	13.4223	13.7285	13.9109	13.0905	13.659	13.7702	13.4262	13.5505	13.591	13.7405	13.6869	13.8435	13.8728	13.3894	13.7241	13.8021	13.4473	13.8792	14.4115	13.2456	13.3247	12.7573	13.0853	13.0236	12.9334	12.3185	13.4031	13.6111	13.4187	13.8433	13.5315	13.5934	13.8097
Rv0353	hspR	13.2171	14.0003	14.1416	13.9291	13.0886	13.7569	13.5881	13.1435	13.5889	12.3697	12.7952	12.8061	13.2156	13.5144	13.8408	13.1249	13.6558	13.8091	13.1902	13.7399	13.7253	13.2757	13.1509	13.2921	13.5932	13.9329	13.6843	13.9184	13.6339	14.161	13.6774	13.3684	13.774	14.4322	13.3399	13.3163	13.3391	12.8929	13.1525	13.4374	12.6722	13.737	13.7331	13.3522	13.9394	13.3882	13.5195	13.7284
Rv0354c	PPE7	11.8524	10.6064	11.3664	10.2986	11.5695	11.292	11.0843	11.3917	10.8649	9.33932	10.3048	10.1075	10.309	10.335	10.8935	9.93481	11.2235	11.2585	11.796	10.4608	10.6401	11.1175	10.9773	10.6847	11.226	12.0044	10.9362	11.2475	11.7322	10.6952	11.5043	12.6293	10.8396	11.247	12.1632	11.0525	11.033	9.33208	10.8541	10.303	9.4358	10.2409	11.007	10.5597	11.3264	11.3155	10.7611	10.9546
Rv0355c	PPE8	11.3268	9.64438	10.9251	9.62244	11.4694	11.295	10.5942	10.8118	9.56237	8.276	10.0691	9.87307	10.4278	9.89208	9.66185	10.3702	10.8741	10.1534	11.1685	10.0132	10.2234	11.0166	10.4346	10.5203	10.7413	11.6188	9.82848	10.0238	10.7866	10.2216	10.8133	10.877	9.43166	9.96903	10.8975	10.0578	10.5212	9.39081	10.0097	9.85119	9.19198	10.7311	10.4193	10.5052	10.6372	10.8586	10.5984	9.50315
Rv0356c	Rv0356c	10.5879	11.2354	11.2031	11.5557	10.517	11.3741	11.6964	10.72	11.5513	11.6427	11.6837	11.6533	10.0555	10.8736	11.0751	10.4794	11.4142	11.0314	10.6991	10.8711	11.0212	10.3278	10.3658	10.4642	11.066	10.3891	10.9797	10.5695	10.8711	11.334	10.8472	11.3937	11.371	10.4378	11.4015	10.8045	10.7908	9.474	10.58	10.9209	10.6	10.9299	11.3097	11.0496	11.5023	11.2126	11.103	11.4611
Rv0357c	purA	11.156	11.7656	11.6403	12.1561	11.3484	11.9432	11.3567	10.7497	11.4952	13.3568	12.7691	12.7952	11.7236	11.5075	11.7534	11.678	11.779	11.6645	11.2926	11.7567	11.7044	11.7073	11.8335	11.8552	11.8579	11.1569	11.5691	11.2652	11.1248	11.6835	10.7811	11.7431	11.8241	11.0183	11.83	11.2123	11.4261	10.7875	11.1264	11.7543	11.1893	11.9485	11.7032	11.6157	11.8743	11.5189	11.681	11.7025
Rv0358	Rv0358	9.23509	10.1618	9.8628	10.0451	9.22665	9.27253	10.2057	10.1262	11.1017	11.5836	9.45735	9.62684	9.65899	9.56052	10.0659	9.61149	9.80388	9.41236	9.44514	9.6651	9.37092	10.0328	9.96281	9.92968	9.75358	9.87527	9.99184	9.71897	9.52294	9.85152	9.5622	9.46204	9.78818	9.3042	9.37718	10.4165	10.4165	10.4542	10.4293	10.0994	10.0907	10.1361	9.87367	10.013	9.97043	10.1565	10.1267	9.90783
Rv0359	Rv0359	10.7235	11.8557	11.497	11.651	10.4846	11.2964	10.9976	10.1848	11.0014	11.8622	10.9055	10.6904	11.3546	10.9026	11.5761	11.3458	11.5682	11.3048	10.5405	11.793	11.9475	11.3566	11.5156	11.3659	11.5156	10.9835	11.3209	11.2088	10.9225	11.5814	11.0399	12.236	11.774	11.0812	11.8327	11.8754	11.5206	10.747	11.7883	11.4031	11.2547	11.4223	11.6292	11.5338	11.9543	11.7639	11.5321	11.8018
Rv0360c	Rv0360c	10.0511	11.2318	10.5798	11.3444	10.0938	10.8191	9.2719	8.69562	8.9857	11.2891	11.3921	11.2117	9.63231	10.3658	10.0555	9.55598	10.1092	10.7937	9.85146	10.2144	9.83954	10.4424	9.46269	9.72094	10.3929	11.2857	10.4834	10.3161	10.0295	10.1351	11.2182	8.44844	10.7331	10.9535	8.56812	8.64313	9.99834	8.90669	8.67089	10.1726	9.77831	10.2633	10.9528	10.7025	10.8247	10.9705	10.7222	10.8376
Rv0361	Rv0361	13.4593	13.4715	13.5273	13.3184	13.1415	13.42	13.202	12.9343	13.0284	13.7791	13.5662	13.5362	13.5171	13.1925	13.0327	13.7715	13.7002	13.4391	13.4812	13.5013	13.4131	13.3005	13.4343	13.4681	13.4981	12.9071	13.4172	13.4057	13.1587	13.7328	12.8296	13.5503	13.4948	12.738	13.6117	13.8128	14.79	13.8501	13.9728	14.4269	14.5018	13.3333	13.1283	13.3256	13.2338	13.3356	13.3829	13.5195
Rv0362	mgtE	10.4047	9.67292	10.0109	9.5574	10.586	9.84615	11.3208	10.9398	11.8225	11.1243	9.95993	9.84639	10.0618	9.89828	9.64795	10.0979	10.089	9.81547	10.8394	9.83689	10.0271	9.93607	10.3883	10.2054	10.1814	9.80672	9.86665	10.0779	10.6646	9.62106	9.73895	10.0865	9.58884	9.41885	9.78526	10.6666	11.0525	11.1182	10.4594	10.7929	11.2675	10.0014	9.74789	10.0115	9.78093	10.2289	9.73576	9.68337
Rv0363c	fba	13.375	13.4554	13.3524	13.4077	13.1791	13.3779	13.248	13.2217	13.1241	13.7608	13.6808	13.744	13.3813	13.4644	13.5198	13.485	13.4548	13.4579	13.4326	13.5079	13.4084	13.3081	13.3628	13.3226	13.3416	12.8011	13.445	13.2959	13.3229	13.5184	13.0169	13.3326	13.35	13.1234	13.3723	13.035	13.1875	13.0148	13.013	13.0677	12.982	13.1735	13.2346	13.2696	13.2565	13.2211	13.2848	13.391
Rv0364	Rv0364	13.1754	13.4996	13.5448	13.4529	13.0746	13.4748	13.0364	13.0052	13.149	13.1221	13.2758	13.222	13.4835	13.6544	13.5256	13.3617	13.396	13.626	13.279	13.7188	13.7824	13.5714	13.2803	13.6208	13.5302	13.6116	13.3479	13.4769	13.3496	13.5406	13.6233	13.349	13.5436	13.4326	13.3183	13.2629	13.5198	13.1724	13.3069	13.549	13.4084	13.4554	13.3793	13.6333	13.3725	13.3115	13.2982	13.605
Rv0365c	Rv0365c	11.1285	10.8349	10.9585	10.7445	11.2196	10.926	10.8226	10.9103	10.9991	11.0469	10.8306	10.9721	10.6082	10.9063	11.2161	10.4397	10.6737	10.7579	10.8499	10.6616	10.8938	10.6092	10.7396	10.9332	10.5929	10.6199	10.6617	10.9733	11.0774	10.7769	10.7866	10.2298	10.643	10.8843	10.4187	10.7281	9.89819	10.8846	10.5356	10.1178	10.5022	10.5487	10.9252	10.6876	11.1857	10.8627	10.7411	10.7284
Rv0366c	Rv0366c	10.0779	9.74797	9.85307	9.69332	10.4285	9.73118	9.4834	10.047	9.7721	12.178	10.904	10.6565	9.97619	10.2794	10.0161	9.8219	9.34598	9.71575	9.96656	10.5058	10.8321	10.4453	10.0124	10.0812	10.0614	10.0281	10.3862	10.4026	10.9852	9.71688	9.58549	9.17744	9.69498	9.8154	8.90183	10.024	9.45298	10.3702	10.1326	9.44636	9.91475	9.8089	9.63226	9.96795	9.982	9.53642	9.30223	9.68688
Rv0367c	Rv0367c	11.6618	11.5122	11.862	11.4471	11.533	11.5986	11.309	11.5496	11.0624	13.2738	12.9508	13.0081	11.5736	11.3705	11.857	11.472	11.4005	10.8592	11.6182	12.0407	12.0794	11.7557	11.6342	11.5569	11.4745	12.024	12.0992	11.8833	11.693	11.739	10.9258	10.8938	11.2625	11.6121	11.2625	11.9143	10.6705	11.8779	12.2607	11.1394	10.8413	12.0426	11.7583	11.4987	11.6068	11.6533	11.7804	11.3492
Rv0368c	Rv0368c	7.9405	8.20584	7.9651	8.06733	7.96558	8.05762	8.17991	8.25427	8.06372	8.12757	7.97457	7.89341	7.79369	7.93834	8.10761	7.74962	8.00653	7.9356	7.79969	7.97198	8.07861	7.77791	7.88505	7.9749	7.80399	7.76463	8.02569	8.07858	8.02747	8.02012	7.91889	8.76585	7.90509	8.05825	8.20604	8.13873	7.90974	7.8943	7.98351	8.08793	7.87641	7.99868	8.11147	7.96612	8.24347	7.95802	8.00083	7.92226
Rv0369c	Rv0369c	9.41938	9.34127	9.16531	9.32504	9.51323	9.30651	9.48064	9.61918	9.2969	9.64789	9.32723	9.41263	9.28246	9.04601	9.04243	9.13927	9.25962	9.01717	9.40611	9.50149	9.26019	9.31217	9.63085	9.26503	9.12608	8.97924	8.98545	9.05421	9.14814	9.32028	8.81532	9.3118	9.11245	9.22444	8.85354	8.7553	9.31434	9.21004	8.9894	9.56048	9.21004	9.48136	8.90752	9.46773	8.83201	9.09093	9.04465	9.21616
Rv0370c	Rv0370c	7.89398	7.52259	7.73147	7.62891	8.06346	7.75101	7.71969	8.21288	7.96441	7.73934	7.44796	7.42846	7.54147	7.61162	7.51189	7.64241	7.67404	7.51744	7.90746	7.83119	7.92703	7.4835	7.52649	7.6234	7.61919	7.9112	7.46389	7.53967	7.67462	7.53156	7.68542	7.81558	7.53499	7.58219	7.67956	7.40672	7.52577	7.51721	7.40672	7.60977	7.48669	7.74181	7.70748	7.621	7.55208	7.52183	7.64365	7.54674
Rv0371c	Rv0371c	7.40783	7.51298	7.44114	7.5685	7.44649	7.48243	7.45887	7.49807	7.43278	7.39625	7.22942	7.16807	7.53759	7.37995	7.35642	7.36741	7.45855	7.44192	7.30499	7.31059	7.4272	7.49943	7.58817	7.47929	7.54999	7.73597	7.60394	7.49144	7.30497	7.38294	7.78667	7.57915	7.36887	7.52026	7.37271	7.51721	7.38678	7.42974	7.50948	7.54321	7.54321	7.43244	7.52227	7.38538	7.53701	7.63205	7.4168	7.47367
Rv0372c	Rv0372c	7.83556	8.09635	7.88625	7.9497	7.82148	7.74618	7.67786	7.74761	7.76781	7.82978	7.56214	7.51988	7.75933	7.54628	7.8277	7.74271	8.03141	8.02693	7.79571	7.76706	7.7222	7.78451	7.93191	7.76546	7.9803	10.63	7.97079	7.77325	7.83165	7.68219	8.01668	8.07556	7.78165	8.1074	7.98697	7.7752	8.02156	7.80127	7.87641	7.77081	7.813	8.05849	7.91142	7.82563	8.07483	7.82452	7.82116	7.80327
Rv0373c	Rv0373c	7.68587	7.98329	7.77722	8.02005	7.6977	7.83968	7.93927	7.77487	7.77117	7.75086	7.81757	7.84178	7.87778	7.70355	7.81558	7.76723	7.97582	7.84469	7.62143	7.69899	7.68746	7.76333	7.77056	7.80399	7.80723	7.98167	7.93395	7.74379	7.53507	7.71774	7.81939	7.79279	7.84205	7.9469	7.76984	7.8305	7.95763	7.80871	8.03284	7.84803	7.73698	7.85062	7.82563	7.78593	7.85465	7.71443	7.7349	7.82452
Rv0374c	Rv0374c	7.57509	7.71466	7.56158	7.81899	7.3892	7.52563	7.53917	7.50793	7.67786	8.30765	7.85239	7.90135	7.48271	7.56148	7.66507	7.4167	7.56735	7.54849	7.41696	7.50937	7.4835	7.3751	7.36582	7.43954	7.48552	7.3706	7.63434	7.57295	7.39933	7.59403	7.63711	7.80318	7.59815	7.575	7.83621	7.85216	7.56389	7.78251	8.11767	7.79193	7.94852	7.6409	7.61742	7.60237	7.38538	7.27348	7.46487	7.60647
Rv0375c	Rv0375c	7.90879	8.16378	8.03036	7.9931	7.97485	7.85934	8.12128	7.85343	7.80854	8.2405	8.901	8.92696	8.15797	7.93013	7.99694	8.02637	8.19028	7.66252	7.98298	7.81783	7.79666	7.81783	8.15448	8.30865	8.03852	8.6318	7.85747	7.82838	7.71381	7.98662	7.88973	8.12566	7.88396	8.01366	7.95365	8.22279	8.11281	7.99877	8.19213	7.95763	8.01757	7.96612	8.17391	8.11461	8.02554	8.01226	8.05115	7.91266
Rv0376c	Rv0376c	8.8049	9.10492	8.93635	9.3716	8.79165	8.98084	9.24706	8.85738	9.00455	8.48907	8.91685	8.94733	8.83566	8.67985	9.15644	8.85245	8.85909	8.66225	8.62459	8.91052	9.07122	8.74402	8.86784	8.98641	8.70844	8.59081	8.6318	8.60698	8.67647	8.91981	8.41475	9.30759	8.75438	8.58364	9.01185	8.98515	8.7553	8.52101	9.19865	8.5738	8.56681	9.25635	8.93326	8.89505	8.91179	8.79583	8.6499	8.86204
Rv0377	Rv0377	10.8642	10.5078	10.2081	10.3303	10.5407	10.3472	10.6707	10.7617	9.87302	9.47354	10.3863	10.3993	9.57199	10.2676	10.0369	9.66185	10.346	9.93015	10.3735	10.3129	10.2678	9.89101	9.71086	9.67703	9.53634	10.0221	10.0238	10.3062	10.8617	10.282	9.92925	10.3725	9.70212	9.9203	10.2522	10.4036	9.13317	10.0535	10.2989	9.59083	9.91727	10.013	10.4139	10.4846	10.6621	10.4193	10.1936	9.82484
Rv0378	Rv0378	9.06157	8.48904	8.94567	8.07968	8.78308	8.91547	8.64357	8.50216	8.53372	8.30032	9.0546	9.00391	9.61149	7.79369	8.14602	9.70876	8.81004	8.36318	8.84126	8.41119	8.3917	9.66271	9.75939	9.71717	9.86959	13.1566	8.11026	7.99737	8.88232	8.35559	10.7433	8.47692	8.13939	9.34691	8.22636	8.24318	9.61482	7.61356	8.2171	7.49511	7.50372	8.15341	8.55205	9.16455	8.82299	9.79923	9.40513	8.1641
Rv0379	secE2	12.9369	14.1699	13.9987	13.9474	12.7366	14.1754	13.7899	13.0569	14.0085	11.9204	12.7392	12.9846	13.7574	14.0338	13.9295	13.6295	14.0641	13.9841	12.8229	14.2211	13.9129	13.6966	13.6498	14.2292	13.2538	13.8478	13.8933	13.3631	13.0585	14.7772	13.9175	14.369	14.3234	14.4587	14.391	13.1636	14.4567	13.5141	13.2446	14.2665	13.9095	13.6527	14.5573	13.7171	14.1646	13.7965	14.2283	14.3272
Rv0380c	Rv0380c	10.0383	9.96001	9.89071	9.94388	10.2756	10.4518	9.46242	9.31547	9.22959	9.15041	9.10854	9.13098	9.09472	10.011	10.1633	9.3871	9.87035	9.78512	9.90694	9.1804	9.37351	8.60778	9.4203	9.45093	9.48562	9.29885	9.43057	9.44763	10.4715	10.0555	10.0365	10.6293	9.62439	9.6697	10.0363	10.3861	9.06589	9.78361	10.3805	9.17686	9.60476	8.88632	10.1643	9.81243	10.2633	9.61896	9.62201	9.74413
Rv0381c	Rv0381c	10.5128	10.0136	10.0351	9.97841	10.7686	10.2711	9.52556	9.36426	8.83216	9.37595	9.9723	9.86435	9.91505	10.3467	10.594	9.64172	10.4142	10.0744	10.5343	9.79965	10.2433	10.0351	9.76775	10.0551	10.2416	10.5226	9.67855	10.1025	11.0663	10.3314	10.5962	10.6189	9.62202	10.1016	10.4307	11.1669	9.66098	10.7392	10.7651	9.68297	9.93737	9.70782	10.6052	10.3629	10.7966	10.8126	10.3252	9.75552
Rv0382c	pyrE	12.965	12.6155	12.5628	12.6552	12.9916	12.5476	11.7669	12.1063	11.0289	12.2773	12.5343	12.6275	12.4737	12.9658	12.8681	12.4683	12.4782	12.4675	12.7115	12.6341	12.774	12.5553	12.4667	12.0574	12.5251	12.1166	12.3388	12.5931	13.0489	12.6986	12.8779	12.4339	12.5175	12.9904	12.4116	13.3352	12.1694	13.2106	13.3195	12.3651	12.7822	12.4393	12.7211	12.671	12.7933	12.4461	12.4461	12.5553
Rv0383c	Rv0383c	13.7821	13.8747	13.7334	13.832	13.8581	13.6246	13.0137	12.9816	12.5649	13.5662	13.9423	14.0155	13.6819	14.0278	13.968	13.4379	13.7338	13.8607	13.9841	13.8869	14.1201	13.8688	13.4931	13.4824	13.8211	13.5133	13.8045	13.9027	14.0148	13.545	13.8082	13.6554	13.7122	13.8233	13.5608	14.2484	13.46	14.1845	14.3418	13.5686	13.8221	13.4428	13.7679	13.8283	13.7283	14.0378	13.8251	13.7313
Rv0384c	clpB	10.8152	11.8211	11.2432	11.8405	10.5379	10.9655	10.9841	10.5344	10.7077	12.0482	11.4624	11.4711	11.0156	11.1075	11.472	11.0376	11.2275	11.2143	10.6724	11.5529	11.6692	11.2774	10.7969	11.0421	11.0834	11.1348	11.5881	11.386	10.4274	11.03	11.2506	11.5891	11.3658	11.7254	11.395	11.7403	12.016	11.8769	11.8754	11.7225	11.9215	11.3264	11.0791	11.2194	10.969	10.8465	10.9588	11.4292
Rv0385	Rv0385	10.1413	10.1413	10.0839	10.3082	9.99745	10.1194	10.1976	10.0413	9.76411	10.4756	10.314	10.1833	9.95156	9.98306	10.2491	9.71103	10.1345	9.58304	9.79473	10.0519	10.1083	9.74718	10.0722	10.0226	9.98919	9.93684	9.834	10.08	10.2006	10.2561	9.84798	10.4749	9.73968	9.7651	10.2384	11.0178	10.7298	10.6628	10.8952	10.5411	10.7236	10.4313	10.3045	10.2409	10.2613	10.2536	10.0871	9.86746
Rv0386	Rv0386	9.70017	9.70734	9.87177	9.86067	9.76949	9.97041	9.9107	9.59507	10.1577	10.2828	10.233	10.2521	9.60825	9.81227	10.0142	9.47039	10.2411	9.57763	9.83072	9.38764	9.43323	9.53333	9.61112	9.69573	9.70168	9.03674	9.54806	9.29589	9.63843	9.923	9.61189	9.56642	9.59464	9.41049	9.57645	9.45958	9.18156	9.12531	9.41357	9.24875	8.97291	9.74198	10.0589	9.65131	10.1404	10.0586	9.93962	9.72851
Rv0387c	Rv0387c	9.12223	9.31011	9.17062	9.33432	8.83948	8.90406	9.75119	9.58588	10.2706	8.72683	8.6532	8.74625	8.50416	9.15957	9.53966	8.4574	9.28646	8.86509	8.89002	8.8624	9.12594	8.78623	8.49594	8.68913	9.04496	8.25303	8.85141	8.78025	9.13019	9.13019	9.25999	9.12331	9.23668	9.24304	8.9832	9.02012	7.93551	9.0516	8.55922	8.03284	8.28688	8.91179	9.23322	9.22923	9.5746	9.51085	9.36082	9.34151
Rv0388c	PPE9	8.98951	8.58864	8.78414	8.74622	9.021	8.61331	9.07034	9.42038	9.3524	9.16038	9.19382	9.26526	8.52504	9.03202	9.06856	8.72632	8.90709	8.8953	9.03028	8.9691	9.02593	9.2488	8.88601	8.8707	9.19639	8.39156	8.26381	8.42321	8.8551	8.74822	8.83827	7.83095	8.78849	8.9832	7.9996	8.40922	8.5971	8.5971	8.72085	8.2717	8.46815	8.74657	8.63088	8.88112	8.37625	8.95145	8.90234	8.89296
Rv0389	purT	11.0651	11.1631	10.965	11.1906	11.0121	10.8005	12.886	12.8295	13.0667	12.429	12.0802	12.0866	11.1442	10.9231	11.1414	11.026	11.037	10.3837	10.9498	11.1952	11.249	11.2903	11.4972	11.3879	10.889	10.6732	11.1698	10.9688	10.8104	11.032	10.8361	11.1562	10.5777	10.6166	10.9301	11.4297	10.8428	11.7954	11.4431	10.5658	11.3803	11.2794	10.9573	11.007	11.0657	11.1899	11.2176	10.6156
Rv0390	Rv0390	12.6941	13.2111	12.9688	13.055	12.8889	12.9686	13.9869	14.1437	14.5721	13.5218	13.2721	13.301	13.3695	13.1405	13.5144	13.0861	12.7461	13.3469	12.5745	13.1369	13.0139	13.3053	13.3675	13.2859	13.1479	12.9473	13.4263	13.4196	12.8868	13.2377	13.0094	13.4094	13.1971	13.0798	13.3684	12.7881	12.8109	12.7829	12.6839	12.8542	12.8018	13.0682	12.8768	13.3931	12.9043	12.8328	12.9772	13.2297
Rv0391	metZ	12.4614	12.7945	12.7728	12.8756	12.4989	12.5961	13.9689	13.7958	14.3356	12.479	12.4587	12.4232	13.0327	12.756	12.9109	12.6916	12.7805	12.7922	12.4506	12.7439	12.9225	12.7539	13.1449	12.9419	12.8302	12.625	12.9616	12.8688	12.6183	12.8115	12.5508	12.8354	12.8116	12.4607	12.7833	12.4903	12.3766	12.3233	12.3796	12.5066	12.784	13.0478	12.8379	12.8075	12.8738	12.8959	12.8941	12.8575
Rv0392c	ndhA	11.1663	11.3725	11.0914	11.4297	11.2764	11.1748	11.1639	11.1096	11.368	12.9942	12.896	12.8937	10.9401	10.9775	11.0313	11.143	11.0844	11.0188	11.1643	11.3523	11.1815	11.2841	11.0686	11.2319	11.1492	10.6747	11.2489	10.8501	10.7309	11.0007	10.7179	10.9285	10.9952	10.8217	11.099	12.0778	12.1119	11.6552	12.4695	12.0859	12.1236	11.2027	11.0657	11.1502	10.9896	10.7123	10.922	11.1913
Rv0393	Rv0393	9.28199	9.35595	9.05877	9.02694	9.39767	8.85934	8.75949	8.88036	8.89541	8.60766	8.92696	9.00764	8.99318	8.71036	9.52481	8.74197	9.05695	9.05993	9.22452	8.73236	8.8934	9.67067	8.94639	8.96502	9.52682	11.2489	8.9072	9.11681	9.2011	8.80449	9.81578	9.40484	9.08664	9.45644	9.18228	9.01686	9.15595	8.15809	8.73688	8.31441	7.77853	9.00553	9.05464	9.02968	9.34647	9.39291	8.99748	9.18029
Rv0394c	Rv0394c	10.2161	11.1472	10.7603	11.0611	10.3144	10.7573	9.91635	9.87827	10.2004	11.876	11.3546	11.5981	10.5463	10.9134	10.7749	10.9638	10.8859	10.976	10.2887	11.2332	11.2947	10.8046	10.676	10.8388	10.5871	10.3038	11.2698	11.0765	10.8242	11.0253	10.9151	10.4824	10.6365	10.6702	10.6653	10.1178	10.3602	9.84704	10.0299	10.1862	10.1549	10.8501	10.8953	10.7482	10.9172	10.5756	10.8356	10.7559
Rv0395	Rv0395	7.23927	7.25368	7.14772	7.30798	7.31184	7.16431	7.29904	7.39565	7.2566	7.6082	7.48597	7.4204	7.25909	7.48632	7.37995	7.31157	7.26743	7.41188	7.31793	7.47109	7.34941	7.31972	7.7559	7.37214	7.56419	7.3152	7.3706	7.35241	7.15399	7.24364	7.19991	7.69187	7.23204	7.33979	7.40989	7.11281	7.29407	7.29999	7.16967	7.28337	7.30456	7.36999	7.25202	7.35012	7.30148	7.27884	7.27348	7.27348
Rv0396	Rv0396	7.98072	7.65121	7.85695	7.75101	7.93022	8.08795	7.69466	7.71969	7.80082	8.43483	8.45917	8.48261	7.85582	7.65693	7.71341	8.10156	7.70716	7.92019	7.94319	7.83537	7.71542	8.02883	7.80723	8.2717	7.91465	9.48582	7.76894	7.65213	7.83451	7.77659	8.29954	7.96126	7.83892	7.91503	7.78439	7.61356	7.72947	7.75739	7.3523	7.78679	7.72432	7.63406	7.682	7.64511	7.6659	7.69407	7.86848	7.85207
Rv0397	Rv0397	9.66352	9.3453	9.07642	9.30948	9.914	9.00338	9.08475	8.92909	8.88381	8.69469	8.88368	8.68702	8.71036	8.97752	9.5829	8.5549	8.92281	9.12298	9.16178	8.43266	8.47649	9.7601	8.96972	8.73103	9.60131	10.5239	8.80226	8.99923	9.83653	9.07386	9.05504	9.89898	9.32747	9.85899	9.54454	8.91135	9.27405	8.70894	8.63989	8.15809	7.98964	9.39734	9.40527	8.70336	9.65718	9.64647	9.03326	9.40892
Rv0398c	Rv0398c	10.2869	10.4915	10.3651	10.4364	10.1605	10.3997	10.3075	9.67374	10.3817	11.0214	10.5396	10.3718	9.74724	10.0257	10.5048	9.57431	10.5248	10.0436	10.0642	9.67532	9.93607	9.91765	9.42829	9.88704	9.7374	9.16557	9.84032	9.76825	10.6378	10.371	9.95496	11.6223	10.1762	10.3754	11.3015	10.1218	8.98189	9.51784	9.71174	8.71688	8.9543	9.72389	10.3102	10.0633	10.7686	10.4048	10.0145	10.2924
Rv0399c	lpqK	11.0983	10.3881	10.5	10.6802	10.9641	10.5279	10.0152	10.276	9.61918	9.89357	9.85335	9.73528	10.6038	10.354	10.4186	10.7841	10.6034	10.1703	10.9937	10.1165	9.9475	10.1143	10.3639	10.8254	10.7019	10.7248	10.3845	10.1422	10.7572	10.4392	10.0492	10.2134	10.3832	10.3041	10.2657	9.46672	9.46998	10.4036	9.53167	9.78098	10.0003	10.7983	10.6001	10.5072	10.3809	10.2998	10.4875	10.434
Rv0400c	fadE7	11.8288	11.8019	11.4705	11.9511	11.771	11.4026	10.8274	10.892	10.9352	11.5075	12.0209	11.9367	11.6836	11.5576	11.5909	11.5553	11.4907	11.3686	11.8778	11.3702	11.32	11.1952	11.5976	11.7266	11.4719	10.6972	11.5843	11.336	11.9261	11.5397	10.9327	11.7607	11.4705	11.2966	11.6745	11.1853	10.2573	11.569	11.1458	10.6141	11.3732	11.6236	11.8176	11.6292	11.6358	11.5569	11.6291	11.4342
Rv0401	Rv0401	11.6629	11.7819	11.8237	11.4707	11.4374	11.6294	11.2363	10.9525	11.4051	12.1658	12.4276	12.4435	11.5653	11.3282	11.6929	11.488	11.9647	11.5427	11.7459	11.9297	11.78	12.4683	11.8567	11.2974	11.6342	12.5238	11.5969	11.6638	11.5831	11.9445	11.9042	12.1208	11.703	12.1754	11.9444	11.4778	11.4645	11.0485	11.2226	11.3382	11.3047	11.9308	12.0426	11.7909	12.0604	12.1046	11.7363	11.7604
Rv0402c	mmpL1	10.5568	10.314	10.7514	10.2711	10.4385	10.7753	10.9727	11.1553	11.1835	8.62932	8.58797	8.70925	11.0965	11.1781	10.4862	11.1456	10.2388	10.768	10.3718	10.1193	10.0101	10.323	11.3268	11.3735	11.0184	10.5943	10.8945	11.0952	10.4836	10.6062	10.8261	9.54707	10.458	10.4879	9.74846	8.76325	10.9918	10.4732	8.91135	11.1296	10.8028	10.9896	10.4334	10.6987	10.4431	10.2374	10.3792	10.5738
Rv0403c	mmpS1	10.8657	11.5979	11.2943	11.1977	10.6544	11.3	11.6102	11.7119	11.7821	9.51836	9.20095	9.47354	11.9161	11.7047	11.1548	11.9037	10.6099	11.6573	10.5318	10.9494	10.9686	11.0698	12.1182	12.0516	11.3059	10.8853	11.7495	11.7392	10.6938	11.1007	11.5942	9.9295	11.4097	11.2642	10.2239	10.0891	12.1425	11.2701	10.0943	12.0969	11.6843	11.7492	11.0457	11.6215	10.9157	10.6942	11.0469	11.4984
Rv0404	fadD30	11.4463	11.3162	11.678	11.3674	11.3758	11.6125	11.2488	11.2905	11.8772	9.60312	9.27481	9.25064	12.128	11.9666	11.5553	12.2811	11.2881	11.9008	11.5612	11.4727	11.2177	11.8581	12.4171	12.4502	12.1449	11.6464	12.1375	11.8238	10.9009	11.453	11.5893	10.3041	11.9093	11.7282	10.6688	9.474	12.4539	11.1651	10.0483	12.2217	11.7706	11.7851	11.1827	11.7382	10.8656	11.201	11.544	11.9735
Rv0405	pks6	12.6235	11.7978	12.3062	11.872	12.8502	12.1892	11.8295	12.3935	12.0181	8.50141	9.44073	9.51549	12.8231	12.2621	12.128	12.784	12.0114	12.0304	12.6831	11.7354	11.538	12.2776	12.9738	12.8597	12.7134	12.8374	12.3963	12.4237	12.6947	12.0182	12.1909	11.0614	11.8423	12.2148	11.1002	10.4466	12.1058	11.8423	10.6055	11.6941	11.8998	12.2951	12.2034	12.2824	12.0997	12.3004	12.2796	11.9043
Rv0406c	Rv0406c	11.0504	10.7791	10.8815	10.7029	10.8867	10.874	11.8346	11.5883	11.9644	10.8795	11.4939	11.4031	10.8358	10.8525	10.887	10.7076	11.0968	11.0149	11.0551	10.6347	10.6164	10.8787	10.7846	10.42	11.0727	10.5628	10.9436	10.868	10.7849	10.6092	10.7295	10.9481	10.6856	10.4763	11.1315	10.778	10.8304	10.3403	11.2031	11.033	10.8779	11.0892	10.9896	10.8843	10.946	10.6046	10.8823	10.7948
Rv0407	fgd1	12.2741	12.3194	12.3916	12.6106	12.2547	12.5718	12.2951	11.9941	12.1184	11.9683	12.3973	12.5163	12.3768	12.3986	12.1777	12.5509	12.6032	12.2632	12.3792	12.1514	12.0472	12.1464	12.569	12.435	12.3269	11.5393	12.4605	12.2917	11.9299	12.4847	11.8701	12.3436	12.2983	11.7752	12.5717	11.2432	12.0663	11.6331	11.5023	12.1572	12.0859	12.6237	12.4954	12.3548	12.3191	12.1353	12.3359	12.2809
Rv0408	pta	12.4877	11.9304	12.0524	12.2592	12.4969	12.2435	12.2822	12.4467	11.914	10.5855	11.2097	11.3934	12.1836	12.2498	12.1347	12.407	12.3944	12.1107	12.6047	11.4907	11.3554	11.9193	12.1411	12.4343	12.1736	11.6681	12.0697	12.0574	12.2975	12.1661	12.1168	12.5773	11.9996	11.9221	12.6548	11.0862	11.5513	11.7543	11.0665	11.6512	11.7239	12.3148	12.3916	12.3988	12.2757	12.1836	12.2524	12.0457
Rv0409	ackA	13.0584	12.2515	12.6442	12.5567	13.1759	12.7666	12.5939	12.9188	12.0706	9.92385	11.6998	11.7323	12.4796	12.3927	12.2442	12.6253	12.957	12.2468	13.125	12.0114	12.0626	12.1827	12.3913	12.055	12.5445	12.6748	12.2311	12.3566	12.8365	12.8501	12.473	12.8959	12.3726	12.3456	13.1354	11.3787	11.9424	11.9008	11.4766	11.7039	11.9043	12.5672	12.8389	12.672	12.8807	12.5582	12.5988	12.4324
Rv0410c	pknG	12.3446	12.809	12.7064	13.2219	12.2871	12.7629	12.4123	11.9857	12.5481	10.7608	11.3448	11.3424	12.7033	12.6102	12.5947	12.8763	12.4213	12.9294	12.1041	12.2685	12.3146	12.3174	12.6217	12.6624	12.3813	12.7945	12.7815	12.7337	12.2198	12.5366	12.8648	12.5026	12.8318	12.5251	12.5682	11.9387	12.2986	12.7117	11.7492	12.1718	12.1079	12.104	11.9729	11.9838	12.0985	12.7437	12.8183	12.8669
Rv0411c	glnH	12.6168	13.0998	12.8729	13.5631	12.5043	12.9259	12.5084	12.0907	12.7385	11.1708	11.9204	11.9722	12.9462	12.9042	12.7379	13.1371	12.5728	13.0497	12.1818	12.686	12.6829	12.8063	13.0383	13.0041	12.4879	12.7024	12.8505	12.6907	12.2607	12.566	13.0014	12.7172	13.0105	12.6293	12.6654	12.165	12.7198	13.412	12.1944	12.629	12.6115	12.0807	12.2268	12.4512	12.2779	12.8998	12.9871	12.9676
Rv0412c	Rv0412c	12.5602	13.0083	12.7447	13.1861	12.4631	12.6359	12.2543	12.253	12.4711	11.2132	11.9143	11.9782	12.9263	12.9386	12.6025	12.92	12.3692	12.7158	12.457	12.4369	12.3944	12.5734	12.7781	12.9008	12.3542	12.4667	12.898	12.6293	12.5801	12.3217	12.8551	12.6	12.6499	12.492	12.5085	12.2347	12.8859	13.6353	12.059	12.7293	12.8197	11.9442	12.1514	12.3398	12.1586	13.1705	12.9441	12.7025
Rv0413	mutT3	12.0384	12.4747	12.1847	12.3815	11.9897	11.9099	12.5498	12.0263	12.5005	12.3472	12.4679	12.5	12.1976	12.0446	12.2714	12.1759	12.279	11.9385	11.7701	12.2666	12.2519	12.168	12.1627	12.181	12.1366	12.2023	11.9654	11.9752	12.0478	12.0757	12.0466	12.0783	12.236	11.9545	12.0715	11.0227	11.5223	11.8171	10.6649	11.3537	11.3665	12.0199	12.1276	12.2161	12.1825	12.4033	12.2686	12.282
Rv0414c	thiE	9.21949	10.4095	9.62727	10.5708	9.06917	9.51537	10.4611	9.96203	10.5786	9.44073	9.32074	9.42935	9.53048	10.1684	10.5463	9.29304	9.97655	9.97194	9.24602	9.85772	9.84124	9.89753	10.0096	9.94426	9.84631	9.51686	10.0678	9.8996	9.67221	9.84798	9.83653	10.2341	10.273	10.2822	10.1016	9.48136	9.0045	9.65159	9.24557	9.48136	9.83747	9.6967	9.9995	10.0822	10.3081	9.99744	9.82713	10.4279
Rv0415	thiO	10.3439	11.1897	10.6951	11.3497	10.3403	10.3129	10.2165	9.81835	10.1903	12.1327	11.1636	11.2575	10.9134	10.4721	10.8751	10.851	10.3354	10.5343	10.0779	10.719	10.8126	10.6849	11.0569	11.1651	10.6172	11.0037	10.994	10.9988	10.2876	10.3582	10.735	10.5287	10.6781	10.5308	10.491	10.558	11.0912	11.232	10.6389	11.2137	11.3091	10.9193	10.4595	10.9882	10.3457	10.4279	10.4279	10.8338
Rv0416	thiS	10.6577	11.4215	11.1124	11.5749	10.9957	11.3204	10.6354	10.1178	10.7768	11.4908	11.2846	11.3256	11.9771	10.9077	11.0428	12.1735	11.0254	11.1889	10.6057	12.3492	12.5065	11.9674	12.2457	12.0267	11.5558	12.4525	11.6407	11.5393	10.3582	11.245	10.6378	12.3449	11.333	10.9688	11.9722	11.6291	12.6317	11.7099	11.6279	12.2955	11.8303	11.9531	10.8385	11.3644	10.7148	11.6064	11.6028	11.4411
Rv0417	thiG	9.88307	10.914	10.5448	11.0806	9.56429	10.1332	10.2108	9.33358	10.7152	9.88159	9.67755	9.66613	10.3198	10.1181	10.5283	10.088	10.1992	10.4014	9.41236	10.5428	10.6134	10.0519	10.538	10.3481	10.2114	10.0594	10.7066	10.4	9.58549	10.4856	10.2466	10.0437	10.4076	10.4928	10.2265	10.1986	11.1025	10.6159	10.0831	11.2859	11.1407	10.7728	10.303	10.2076	10.2804	10.2956	10.2956	10.5234
Rv0418	lpqL	12.5976	13.1778	13.1059	13.257	12.6196	13.1504	12.6443	12.0206	12.9309	12.4077	12.738	12.8668	13.3617	13.1277	13.2108	13.296	13.0394	13.0311	12.5849	13.2356	13.3021	13.406	13.2508	13.3823	13.328	12.313	13.1283	12.9216	12.5808	13.3642	12.5747	12.8277	13.1535	12.7922	12.9094	11.6125	12.3332	11.7965	11.5154	12.4363	12.1965	13.0792	12.9012	13.0528	12.9733	12.8336	13.0458	13.1558
Rv0419	lpqM	12.6308	12.6308	12.7047	12.5383	12.7087	12.6106	12.6489	12.5222	12.4663	12.8844	13.222	13.2088	12.8441	12.7853	12.6992	12.6001	12.5286	12.5559	12.6316	13.0838	13.1616	12.6163	12.8873	12.7879	12.5852	12.4846	12.6458	12.6109	12.496	12.4982	12.3695	12.5889	12.6094	12.6237	12.6403	12.787	12.6847	12.8018	12.9747	12.8693	12.8693	12.6041	12.5894	12.6211	12.6824	12.5216	12.6709	12.6554
Rv0420c	Rv0420c	12.3311	11.4361	12.2757	11.5148	12.4848	12.3396	12.2751	12.7585	12.7232	13.3841	12.6233	12.493	12.6897	12.6414	12.381	12.6712	12.0415	12.0525	12.3277	12.5346	12.6351	12.9197	12.6254	12.7504	12.5026	12.8352	12.4759	12.3692	12.2503	11.7849	12.1719	12.3282	12.2343	12.0049	12.2095	11.8032	11.8679	11.767	11.6953	11.8866	11.7781	12.026	11.8287	12.0604	11.9801	12.393	12.2115	12.2833
Rv0421c	Rv0421c	12.3431	12.0664	11.9137	11.8253	12.2254	11.6473	12.157	12.7182	12.253	9.98151	10.1609	10.1217	12.0856	12.1716	12.2953	11.8301	11.6315	11.7563	12.0708	11.7452	11.8607	11.5162	12.2027	12.0646	11.7935	12.1828	11.897	12.0584	12.0757	11.5528	12.3616	12.1776	11.7282	12.3449	12.0454	11.2686	11.589	12.3821	11.4571	11.6973	11.9982	11.6392	12.194	12.3872	12.2791	11.9545	11.8853	11.7904
Rv0422c	thiD	13.2749	12.8982	12.7459	12.8699	13.1456	12.5383	12.7484	13.4483	12.9615	11.8563	11.5923	11.7166	12.9889	12.9485	12.9622	12.942	12.4191	12.7452	13.0666	12.7671	12.8301	12.5983	13.071	13.0206	12.816	13.0101	12.7024	12.8714	12.8438	12.6036	12.8707	12.6372	12.8543	13.2986	12.7574	12.5686	12.868	13.071	12.4384	12.8919	13.0658	12.9657	12.8122	13.1148	12.68	12.4251	12.5721	12.8931
Rv0423c	thiC	13.3433	13.3452	13.1856	13.3961	13.4447	13.2387	13.365	13.8065	13.3573	12.9004	13.0839	13.1757	13.4655	13.4223	13.3114	13.5691	13.2582	13.3734	13.4929	13.2345	13.2356	13.3464	13.5731	13.724	13.3219	13.3148	13.3313	13.3002	13.5603	13.3426	13.4421	13.2632	13.3292	13.3929	13.3341	12.9909	13.4792	13.4385	13.109	13.5178	13.458	13.5167	13.2426	13.4688	13.0975	12.9603	13.2096	13.3559
Rv0424c	Rv0424c	13.2286	12.8231	12.9415	12.7755	13.021	12.778	13.2796	13.3766	12.9446	11.0349	11.6922	11.6964	12.7056	12.8975	12.5787	12.7066	12.8763	12.9235	13.0415	12.3068	12.1503	12.6258	12.7793	12.7286	12.5941	13.0009	12.685	12.8852	13.0335	13.0489	12.9445	12.9711	12.7006	13.1495	13.0292	11.7975	12.866	12.6839	12.2174	12.5579	12.5554	12.7765	12.6333	12.8167	12.7294	12.8555	12.8022	12.6529
Rv0425c	ctpH	13.2648	13.0265	12.9237	12.9799	13.1504	12.8379	13.4402	13.6326	13.1913	10.949	11.8028	11.7249	12.7853	12.9347	13.0917	12.7056	12.9909	12.8699	13.1894	12.5892	12.6331	12.6787	12.6992	12.7967	12.6736	12.8588	12.6012	12.7665	13.13	12.9365	13.13	13.3151	12.8948	13.3376	13.202	12.8094	12.4982	13.2915	12.7086	12.6898	12.8532	13.0408	13.0544	13.0562	13.1535	12.8601	12.7736	12.9189
Rv0426c	Rv0426c	13.1811	13.4092	13.4895	13.3561	13.0424	13.3901	13.8195	13.5471	13.5032	13.5566	13.6291	13.7635	12.9622	13.2649	13.3604	13.3382	13.5088	13.3612	13.1342	13.4276	13.7085	13.3662	13.1918	13.3437	13.0929	13.3373	13.493	13.3621	12.8933	13.45	13.2103	13.7004	13.4531	13.6171	13.5161	13.5773	13.5966	13.608	13.6177	13.5405	13.821	13.5741	13.4187	13.3827	13.3687	13.4164	13.3631	13.4797
Rv0427c	xthA	11.5586	11.8131	11.9586	11.9099	11.7261	12.1955	11.6159	11.3741	11.9361	12.1493	12.1595	12.1567	11.8118	12.0682	11.9375	11.7371	12.0987	12.0729	11.6544	11.9685	11.8407	12.2297	12.0689	12.1463	11.8481	12.0293	12.0548	11.9313	11.445	11.9597	11.876	11.7178	12.1382	11.8814	11.8524	11.328	11.9951	11.2917	11.4279	11.5465	11.6004	11.9367	11.7824	11.8854	12.026	11.9363	12	12.1178
Rv0428c	Rv0428c	10.5145	11.0557	10.8954	11.534	10.5584	10.7514	10.3151	9.85102	9.41404	11.2055	11.2375	11.3157	11.3329	11.2102	11.0878	11.3195	10.8771	10.6772	10.3678	11.1031	11.1253	11.0493	11.5455	11.3139	11.1892	10.4175	11.1309	11.0308	10.7685	10.9417	10.2561	10.3322	11.3186	10.7311	10.4276	9.93247	9.71174	10.128	9.63863	10.3619	10.3505	11.4363	11.0594	11.044	10.9443	11.0554	11.1577	11.2785
Rv0429c	def	11.9991	13.0247	12.7161	13.3033	12.1892	12.8262	12.1917	11.9332	12.7965	13.5362	13.0552	13.1021	13.0506	13.1941	13.1452	13.1653	12.5333	12.9752	12.0976	13.1419	12.8656	12.9043	13.0894	13.0829	12.8222	11.8397	13.0268	12.7675	12.6107	13.3389	12.4929	12.096	13.2886	12.7037	12.5409	12.1159	12.6491	11.9238	12.0733	12.3843	12.1694	12.9328	13.0101	13.0415	12.7606	12.4883	12.7934	13.3287
Rv0430	Rv0430	12.3369	13.6407	13.7324	13.7317	12.5718	13.6527	13.0569	12.7347	12.7223	13.5595	13.6871	13.5771	13.7584	13.9644	13.9599	13.1452	13.2684	13.8904	12.6478	13.9784	14.0733	14.3924	13.2687	13.2508	13.4552	13.7627	14.2129	14.1814	13.4185	13.8591	13.9196	13.4655	13.8286	14.0566	13.3173	13.1391	13.2952	11.7681	12.923	12.9747	11.3077	13.4056	13.6593	13.9466	13.5178	13.4432	13.7979	13.876
Rv0431	Rv0431	13.1403	13.5392	13.5715	13.5001	12.9897	13.2538	12.8965	12.5248	12.9081	13.2656	13.2485	13.3255	13.8579	13.6582	13.7094	13.7039	13.3978	13.558	13.266	13.8265	13.7941	14.2465	13.516	13.1587	13.5317	13.3324	13.6334	13.7883	13.2238	13.6221	13.3894	12.9308	13.711	13.959	13.0498	12.7149	12.9539	12.7169	12.865	13.0884	12.602	13.3779	13.5051	13.5295	13.3075	13.1275	13.345	13.7522
Rv0432	sodC	13.3776	13.8112	13.6618	13.7569	13.1635	13.5439	13.992	13.5932	13.8355	13.7884	14.0289	13.9778	13.6271	13.65	13.502	13.5875	13.7395	13.775	13.4119	13.6611	13.4946	13.483	13.5953	13.7036	13.5607	13.2821	13.4882	13.1419	13.3389	13.8001	13.6024	13.6382	13.9126	14.0283	13.7158	13.2671	13.5444	13.2696	13.4251	13.7639	13.452	13.8646	13.8123	13.5453	13.6168	13.6298	13.9423	13.8591
Rv0433	Rv0433	13.2313	13.0924	13.1821	13.0996	13.091	13.2808	13.4971	13.5515	13.4483	12.577	12.6177	12.5744	13.3363	13.2398	13.0108	13.4281	13.1342	13.1725	13.2598	13.1992	13.054	13.0384	12.9078	13.3165	13.1812	13.0001	13.1491	13.092	13.2589	13.5893	13.1579	12.9446	13.4621	13.5556	13.0183	12.4278	13.3456	12.9031	12.6607	13.1508	13.1715	13.2781	13.221	13.1978	13.0351	13.0458	13.0976	13.4395
Rv0434	Rv0434	13.4944	12.9841	13.2552	12.7542	13.4783	13.0591	13.5919	13.7115	13.493	11.3599	12.2824	12.3944	13.3052	12.953	13.1471	13.0167	13.233	12.9702	13.4896	12.934	13.0838	13.0022	13.1883	13.2489	13.0535	13.4769	13.0566	13.2263	13.2649	12.8699	13.3407	13.4448	13.0621	13.4192	13.4104	12.9643	12.9376	12.8612	12.7674	12.8411	12.8745	13.2911	13.2183	13.3095	13.3306	13.3375	13.1937	13.0856
Rv0435c	Rv0435c	12.5095	12.4482	12.4488	12.5195	12.4159	12.2234	12.1896	12.1859	11.9543	10.7156	11.459	11.4149	12.3955	12.526	12.572	12.3078	12.1722	12.2744	12.3286	12.1174	12.2633	12.2385	12.4891	12.2406	12.4854	12.3278	12.2393	12.5249	12.5847	12.2935	12.6013	12.2148	12.2691	12.4783	12.1219	12.3736	11.7856	12.5504	12.2624	11.9576	12.2196	12.3872	12.551	12.4922	12.6563	12.5652	12.346	12.3184
Rv0436c	pssA	12.2339	12.5671	12.591	12.552	12.2524	12.6642	12.4431	12.0146	12.1722	12.012	12.1948	12.2405	12.64	12.548	12.482	12.4805	12.4952	12.5041	12.3126	12.6163	12.4872	12.4858	12.7247	12.4907	12.6496	12.2451	12.3917	12.3783	12.3777	12.5976	12.5651	12.2666	12.3992	12.369	12.4125	12.3745	12.242	12.4484	12.4076	12.4637	12.4787	12.4278	12.5759	12.562	12.5542	12.5512	12.6611	12.442
Rv0437c	psd	11.9272	12.6754	12.3228	12.7403	11.9926	12.1009	12.0091	11.6287	12.0081	12.6595	12.8452	12.9122	12.3087	12.5196	12.6929	12.3232	12.1873	12.1919	11.8108	12.5867	12.6717	12.2762	12.289	12.4152	12.3597	11.9171	12.6096	12.6575	12.0903	12.3114	12.124	12.1613	12.5296	12.6301	11.8814	12.3004	12.0847	12.6898	12.3224	12.242	12.214	12.2624	12.3169	12.4807	12.1868	12.2164	12.2286	12.5731
Rv0438c	moeA2	10.4095	10.8215	10.6899	10.8292	10.2676	10.4468	10.2706	9.9243	10.4107	11.2557	11.152	11.1873	10.4164	10.9608	10.6612	10.5207	10.4074	10.6737	10.215	10.5856	10.5604	10.615	10.5449	10.4167	10.6966	10.001	10.9596	10.8629	10.2158	10.4537	10.3656	10.1418	10.8572	10.5606	10.2598	10.2989	10.2764	10.6467	10.3462	10.348	10.5053	10.5741	10.6094	10.8416	10.501	10.2051	10.5274	10.7887
Rv0439c	Rv0439c	10.624	11.5867	11.3162	11.9654	10.5603	11.2781	10.4479	9.57047	10.6795	13.0726	12.4527	12.4643	10.9805	11.3111	10.8403	11.1566	11.4741	11.5379	10.6587	11.7578	11.6118	10.8609	11.1152	11.3854	11.1109	10.13	11.5612	11.5308	10.5945	11.3997	10.6829	10.8116	11.5504	10.9609	10.9925	10.3882	11.4685	10.4235	10.6723	11.5774	11.1152	11.7099	11.3066	11.2383	11.2907	11.3322	11.6192	11.566
Rv0440	groEL2	12.6333	14.8732	14.9384	14.4313	13.0131	14.963	14.5769	13.4526	14.5153	12.6015	14.1701	14.0025	14.3863	14.1539	14.5524	14.4326	14.7568	14.7942	13.2829	14.7173	14.6665	14.3198	14.2948	14.5309	14.7189	14.7331	14.8607	14.7823	14.2119	14.9841	14.6536	14.5381	15.1087	14.9332	14.5082	14.6849	14.9707	14.6644	14.1825	14.8222	13.5538	14.453	14.426	14.2419	14.5409	14.3692	15.1551	15.0648
Rv0441c	Rv0441c	11.8019	12.4803	12.1119	11.7483	11.8729	12.0534	11.8115	11.6211	11.8326	12.2815	12.4864	12.2621	11.7913	11.7472	11.9452	11.6588	12.233	12.2491	11.8184	11.8711	12.3563	11.8784	11.8432	11.8971	11.6323	11.5423	11.6235	11.8125	12.0249	11.376	12.1204	12.7083	11.7531	11.8411	12.3273	12.4704	12.2704	11.3266	11.9964	11.8314	11.5318	11.4904	11.8486	11.8015	12.2936	12.3671	11.7112	11.7804
Rv0442c	PPE10	10.8251	10.0965	10.6367	10.0548	10.7445	10.4709	10.3137	10.5584	9.8367	10.8109	10.8447	10.7237	10.2974	10.2387	10.4907	10.1985	10.4508	9.91191	10.735	10.323	10.5072	10.8877	10.3027	10.4723	10.442	10.9581	9.97714	10.1462	10.7324	10.0423	10.8754	10.2541	10.0172	10.74	10.1957	10.947	10.206	10.6242	10.7372	9.96491	10.2712	10.4334	10.2055	10.5465	10.1146	10.5513	10.2448	10.1396
Rv0443	Rv0443	12.7103	12.5619	12.6709	12.4549	12.6642	12.6178	12.1722	11.8481	11.7846	12.6923	12.5016	12.4558	12.5687	12.6207	12.4683	12.8308	12.7839	12.3679	12.7461	12.5338	12.3197	12.4497	12.458	12.4603	12.5625	11.5612	12.5671	12.8125	12.5428	12.7572	12.3749	12.0165	12.4643	12.3471	12.3947	12.1694	12.745	12.3851	12.0137	12.7891	12.6597	12.3622	12.824	12.4207	12.9433	12.8876	12.8069	12.5075
Rv0444c	rskA	12.9928	13.1242	13.0774	13.0232	13.1324	13.0896	13.0946	12.8627	13.1676	12.2892	12.7289	12.7289	13.1577	13.163	13.2629	13.0529	13.2573	13.1051	12.972	12.749	12.7018	12.792	13.1113	13.0213	13.0126	12.8031	12.7629	12.9351	13.263	13.4316	13.1687	13.5079	13.1332	13.0211	13.3692	12.6847	12.6741	12.744	12.5726	12.7803	12.6334	12.891	13.1003	13.021	13.2135	13.2234	13.178	13.1575
Rv0445c	sigK	12.5507	13.1105	13.1073	13.0507	12.7696	13.0922	12.3347	12.3633	13.0603	13.0232	13.297	13.3029	13.2234	13.2987	13.2444	13.1183	12.9657	13.2961	12.7445	12.9723	12.8291	13.1419	13.2398	13.3491	13.0719	12.9156	12.8987	12.9981	12.6222	13.1986	13.267	12.9301	13.232	13.2538	12.8308	12.022	13.0786	12.4521	12.185	12.9237	12.7367	13.0023	12.6598	13.1993	12.7648	12.5988	12.7137	13.258
Rv0446c	Rv0446c	12.4381	12.1542	12.3035	12.1373	12.5371	12.3111	12.3532	12.529	12.4994	11.337	11.7111	11.793	12.6916	12.4208	12.4729	12.8672	12.3126	12.3297	12.5769	11.9803	12.0973	12.2189	12.7092	12.607	12.581	12.5429	12.1158	12.2604	12.6118	12.5617	12.5817	12.0859	12.3765	12.4549	11.9923	11.6592	11.8853	11.2572	11.3933	11.8988	11.8646	12.4404	12.6084	12.6021	12.561	12.9792	12.7176	12.417
Rv0447c	ufaA1	8.52656	8.18618	8.16836	8.26487	8.42001	8.19267	8.06026	8.52902	8.37045	8.12351	8.06739	8.03131	8.1691	8.28552	8.52504	8.19977	8.16367	8.12289	8.549	7.93529	7.93207	8.03653	8.16235	8.11797	8.40157	8.11404	8.14601	8.11404	8.61859	8.08681	8.37259	8.06157	8.18814	8.14471	8.10463	7.73698	7.9662	8.03284	7.74128	7.91499	8.07555	7.96054	8.2896	8.24347	8.30006	8.07755	8.08101	8.20849
Rv0448c	Rv0448c	8.06053	7.47895	7.71899	7.53897	7.89179	7.72945	7.81621	8.05262	7.6913	7.9056	7.74691	7.9295	7.5723	7.55731	7.5723	7.61162	7.57522	7.49382	7.95706	7.56174	7.49495	7.85086	8.04601	7.90297	7.69153	8.54876	7.5248	7.67814	7.90395	7.55933	7.98662	7.82715	7.51627	7.62104	7.72013	7.58105	7.77081	7.67813	7.65109	7.58105	7.52953	7.73657	7.65334	7.61742	7.45458	7.56564	7.45679	7.55437
Rv0449c	Rv0449c	9.72187	9.67483	9.63983	9.5664	9.67509	9.41406	10.0866	10.2802	9.85488	9.78023	9.09052	9.24684	9.44207	9.47336	9.75062	9.39825	9.42116	9.6069	9.61393	9.37692	9.78876	9.56583	9.74123	9.65728	9.67113	9.91015	9.35482	9.64768	9.88125	9.46621	9.78532	9.61035	9.40843	9.6277	9.49183	9.65534	9.57906	9.50093	9.3522	9.51784	9.39081	9.48389	9.48947	9.48605	9.70119	9.44459	9.08219	9.56875
Rv0450c	mmpL4	12.7212	12.1941	12.7124	12.3595	12.6475	12.7713	12.9859	12.9513	12.5099	11.2831	11.5913	11.5289	12.7939	12.5242	12.1836	12.8378	12.5393	12.6399	12.806	12.5526	12.4369	12.6371	12.9769	12.9374	12.8179	12.3378	12.5583	12.3989	12.6036	12.5885	12.3018	11.961	12.4046	12.4229	12.1525	12.0303	13.2239	12.5616	12.0663	12.9417	12.9126	12.4531	12.3523	12.2604	12.3472	12.2079	12.3729	12.4525
Rv0451c	mmpS4	12.6829	12.1569	12.7134	12.4787	12.489	12.7556	13.0803	13.3167	12.7568	12.4326	12.4904	12.4355	13.2134	12.7579	12.368	13.3295	12.5229	12.8274	12.7678	12.891	12.6151	13.0946	12.8464	13.3416	13.0576	12.2086	12.7906	12.4739	12.4305	12.7994	12.6523	12.5222	12.3817	12.4541	12.3682	11.5011	13.7639	12.5293	11.774	12.7631	13.0677	12.5188	12.228	12.6373	12.0077	12.115	12.4426	12.4212
Rv0452	Rv0452	10.0299	11.3367	11.2128	11.3335	9.85784	10.8033	10.655	9.89045	10.6226	12.0518	11.6766	11.7217	11.3653	10.8443	11.0546	11.2048	11.0169	10.8684	10.0414	11.784	11.8711	11.1504	11.2305	11.3749	10.726	9.75302	11.5027	11.2043	10.2693	11.331	9.63588	10.8917	10.9709	10.2025	10.9376	12.0643	12.0096	10.9733	12.0173	11.9366	11.7504	11.3291	10.7552	10.9931	10.9086	11.0331	11.1729	11.0788
Rv0453	PPE11	8.3531	8.57775	8.76166	8.7379	8.29779	8.58158	8.38286	8.17646	8.74867	8.76687	8.87584	9.00078	8.91661	8.49225	8.68769	8.78893	8.82849	8.62758	8.47341	8.99379	9.09027	8.84743	9.04833	8.67967	8.79644	8.97166	8.46934	8.66493	8.69215	8.67329	8.61859	8.61356	8.71927	8.31695	8.60617	8.96457	9.14976	8.57048	8.79985	8.85019	8.52488	8.86766	8.69579	8.53313	8.838	9.20506	8.84914	8.79984
Rv0454	Rv0454	10.1339	9.21394	9.95803	9.36864	9.54369	9.7956	9.47453	9.43172	9.56742	10.4128	10.1486	9.96376	9.47629	9.42586	9.76594	9.0719	9.55587	9.53315	9.59003	9.42299	9.98146	9.89479	9.33242	9.089	9.61112	9.28825	9.09984	9.19163	9.12448	8.82756	10.6429	10.4499	9.99054	9.82764	10.2399	10.1967	10.6294	9.48136	10.0813	9.90535	9.76588	9.27698	8.99442	9.32105	9.33532	9.7626	9.16461	10.1191
Rv0455c	Rv0455c	13.5074	13.5328	13.7149	13.5381	13.1613	13.9748	13.2056	13.1319	13.2217	13.6431	14.0612	13.9867	13.5512	13.8094	13.8596	14.3087	13.2692	13.5037	13.1559	14.0105	13.4207	13.6439	13.5324	13.2344	13.4535	13.7277	13.8716	13.6282	12.9456	14.3531	13.7175	13.8048	13.7095	14.3386	13.844	13.7611	14.4747	13.9889	14.1311	14.016	14.1581	13.5476	13.609	13.7855	13.3827	13.5279	13.8651	13.7213
Rv0456A	mazF1	9.40977	8.54555	8.55366	8.68197	9.58569	9.03772	9.12004	9.4834	8.93267	8.35497	7.58872	7.45624	9.53295	9.60825	9.40511	9.21286	8.51034	8.60055	9.4643	9.05198	9.24344	9.25404	9.37991	9.02182	8.91417	9.03281	9.05421	9.55741	9.5082	9.12762	8.8797	8.12955	8.9251	9.1747	8.72284	8.16441	8.92244	9.5066	8.15809	8.95011	8.95793	8.4659	9.07705	8.90341	8.25056	8.96045	8.56888	9.01365
Rv0456c	echA2	8.52356	9.6079	9.23146	9.21303	8.57579	8.93996	8.77156	8.35365	8.6465	9.74642	10.2539	10.1423	9.07579	8.46165	9.00891	9.22551	9.28908	8.66883	8.56055	9.13399	9.04496	9.59116	9.21541	9.47195	9.08568	9.70624	8.96849	8.94414	8.21844	9.2384	9.14814	9.3171	9.41885	9.52451	9.35084	10.6311	11.0541	9.6296	10.6328	10.7058	10.3785	9.50538	8.99037	8.90752	8.96761	8.97863	9.04115	9.51952
Rv0457c	Rv0457c	9.9143	10.2846	10.3688	10.4518	9.46401	10.2756	10.0625	9.55102	10.4198	13.1928	11.4925	11.4779	10.3939	10.0459	10.0822	10.5398	10.705	9.9509	10.1513	10.4857	10.4569	10.0712	10.442	10.603	10.3292	8.76161	10.6013	10.2133	9.73895	10.4161	8.68008	10.2774	10.3625	8.71927	10.7111	9.69416	10.865	9.89484	9.89997	10.7571	10.6807	10.3219	10.226	9.84824	10.1032	10.1844	10.4409	10.4719
Rv0458	Rv0458	11.5808	11.3325	10.8376	11.3189	11.6676	11.0102	9.45566	9.60041	10.4496	9.90357	10.5972	10.646	10.4498	10.6545	10.8277	10.5446	10.3322	10.9417	10.7221	10.424	10.3254	10.4117	10.7664	10.8003	10.8752	11.9752	10.3474	10.4406	11.0007	10.4408	11.7349	9.61333	10.9897	12.1335	9.46204	10.2449	10.1795	11.3485	10.4767	10.5185	11.0703	11.0471	11.535	11.0569	11.3594	10.6812	11.0137	11.098
Rv0459	Rv0459	11.5015	11.1779	11.127	10.5366	11.6795	11.3302	9.98861	10.0326	10.5184	8.51125	9.82655	9.99196	9.89208	10.4015	10.5888	9.63231	10.5065	10.6913	10.5534	10.2991	10.8166	10.3536	10.3063	10.2608	10.2389	12.4507	10.001	10.4099	11.0992	10.2041	12.056	11.013	10.808	12.1613	10.1515	10.8286	10.292	10.5855	10.4121	10.1927	10.4315	11.2661	11.8966	11.1844	12.1748	11.449	11.3207	10.9145
Rv0460	Rv0460	12.5517	14.071	13.3143	13.9647	13.5406	14.0831	13.3899	12.7134	13.5024	13.5336	13.9075	13.5888	13.9559	13.7574	13.9577	13.2592	13.8706	13.9076	13.0239	13.6809	13.8517	14.4159	13.9007	14.0677	13.666	13.3013	14.1588	14.3556	13.4091	13.924	13.786	13.4458	13.9327	13.2914	13.3151	13.5068	13.6926	12.9289	12.9681	13.4291	12.6847	14.1829	14.2261	13.7131	14.4082	14.0679	13.8384	13.9552
Rv0461	Rv0461	12.342	13.2593	13.1866	13.2531	12.5128	13.306	12.6346	12.0377	12.3523	12.8028	13.0467	12.9485	13.1209	12.8991	13.1037	12.6672	13.0311	12.9363	12.2518	13.5986	13.7229	13.2295	12.7625	12.6604	12.8017	12.7868	13.1257	13.1074	12.6147	13.4213	12.8732	13.0262	13.0633	12.8701	12.8824	12.6634	12.5794	11.8116	12.3214	12.7271	11.9495	13.3065	12.9278	12.9362	13.0334	13.1259	12.9919	13.0929
Rv0462	lpd	13.6056	13.84	13.9085	13.9999	13.6855	14.04	13.7866	13.2099	13.7252	13.9626	14.286	14.3834	13.9994	13.8878	13.9805	14.2446	14.0173	13.8622	13.5836	13.823	13.8086	14.068	14.1852	14.1313	13.9169	13.6959	14.0243	13.8813	13.4344	14.0254	13.5102	13.7605	13.9574	13.6828	13.7766	13.3121	13.8234	13.1328	13.1875	13.6853	13.495	14.2237	13.7405	13.8855	13.7525	13.824	13.9807	13.9717
Rv0463	Rv0463	13.5544	13.6016	13.6596	13.5044	13.7508	13.6965	13.6187	13.2401	13.742	13.2051	13.8426	13.9626	13.7253	13.5273	13.7941	13.5031	13.9692	13.7159	13.8162	13.5928	13.6535	13.8892	13.5355	13.6964	13.5809	13.7698	13.7868	13.8231	13.8901	13.5513	13.5439	14.1499	13.6382	13.5222	13.9604	13.5799	13.2867	12.6306	13.2973	13.5141	12.9781	13.697	13.6201	13.6853	13.8165	14.0177	13.8727	13.595
Rv0464c	Rv0464c	13.1175	13.2331	13.1675	13.1988	13.0395	13.2849	13.2187	12.886	13.2949	12.744	13.1607	13.0697	13.0393	13.3044	13.1953	13.242	13.3869	13.4012	13.1949	12.9789	13.0131	12.9902	12.8442	12.9818	13.1835	12.9961	13.2048	13.3159	12.995	13.1277	13.2649	13.2431	13.272	13.349	13.3674	12.1931	12.9585	12.1248	12.1839	12.9376	12.5216	13.4856	13.1348	13.2647	13.1066	12.9865	13.2064	13.3041
Rv0465c	ramB	9.7577	10.3097	10.4849	10.5471	9.66014	10.3328	10.3817	9.86533	10.842	11.5958	11.4749	11.5404	10.635	10.6479	10.2603	10.7789	10.2565	10.4977	9.77186	10.9958	10.9298	10.7851	10.7232	10.8905	10.7543	10.6558	10.6491	10.4298	9.44782	10.3869	10.1598	9.82764	10.5345	10.4122	10.1274	9.87299	10.9856	10.6449	9.95153	11.1731	11.0927	10.7919	10.1296	10.8071	9.93631	9.35373	9.6743	10.5914
Rv0466	Rv0466	13.3672	13.7419	13.7871	13.6587	13.3511	13.6318	14.0248	14.0974	14.5476	14.611	13.9495	14.0289	14.1423	13.7029	13.8964	13.8214	13.8301	13.8742	13.6989	14.2181	14.1331	14.2122	14.0435	14.3321	13.9786	13.4957	14.0524	13.9038	13.5873	14.0618	13.487	13.325	13.9079	13.7517	13.4746	13.4331	14.1803	13.4588	13.4281	14.0055	13.9905	14.0342	13.6347	13.7721	13.5641	13.6465	13.9034	13.7994
Rv0467	icl1	11.2637	11.7324	11.6589	11.6152	11.508	11.9425	12.2162	11.9572	12.783	14.2557	13.1197	12.9417	12.5059	11.8794	12.3948	12.3753	12.3847	11.7496	11.7297	12.8382	12.7892	12.961	12.601	12.5976	12.9685	11.9101	12.856	12.3456	11.7992	12.4171	10.2158	11.891	12.5239	10.4598	12.0316	13.1261	14.6159	14.143	13.462	14.3097	14.4269	12.0097	11.6129	11.921	11.3949	11.3176	11.5645	12.5562
Rv0468	fadB2	11.7267	12.8679	12.5012	12.6871	11.735	12.7237	12.2127	11.6727	12.2093	13.219	12.8332	12.7392	12.8718	12.6386	12.8828	12.8727	12.5521	12.7107	12.0304	12.8551	12.8529	12.9143	12.9462	13.0191	12.8471	12.3039	12.9395	12.7246	11.933	12.7596	11.8464	12.4549	12.9359	12.1716	12.3057	13.0507	13.9298	12.9634	12.9881	13.6647	13.5444	12.6579	12.5474	12.6445	12.7788	12.3617	12.4622	12.873
Rv0469	umaA	13.4725	13.56	13.7676	13.4951	13.7376	14.0115	13.7127	13.9435	13.5974	14.1124	14.0687	14.1662	13.8388	13.8984	13.762	14.0451	13.9573	13.9089	14.1024	13.8549	13.5917	14.1178	14.1603	14.2117	14.042	14.0304	14.093	14.0094	13.5639	14.1817	13.674	13.7729	13.8455	13.7122	13.8639	13.495	14.7326	14.3705	13.8114	14.2774	14.5488	13.721	13.6469	14.0073	13.4065	13.5007	13.9683	13.8637
Rv0470A	Rv0470A	12.1043	9.91034	10.9429	10.4709	11.9353	10.9684	10.5422	11.6899	10.0599	10.6741	10.4916	10.5698	10.7968	11.0713	10.6159	10.8894	10.888	10.389	11.8654	10.4376	10.4923	10.9708	11.1252	11.0569	10.956	11.8694	10.1195	10.6998	11.7696	10.7209	11.5962	10.571	9.76218	10.7857	10.7814	10.9841	10.6122	10.91	10.7537	10.2496	10.2946	10.5415	11.0381	11.3081	11.1097	11.2478	10.7948	9.88823
Rv0470c	pcaA	13.8458	13.965	14.0348	13.8886	13.6178	13.9915	13.9705	13.9084	13.7016	13.5859	13.9113	13.9355	13.8272	13.9235	13.8832	14.1651	13.9886	14.0742	13.8726	13.9855	13.9186	13.8441	13.7346	13.9017	13.7754	13.7868	13.9276	13.7191	13.7316	14.2903	13.8108	13.9238	14.0283	13.6471	13.9983	13.8091	14.1746	13.7096	13.9826	14.0007	13.9082	13.9616	13.7499	13.9092	13.8507	13.5772	13.8469	14.0417
Rv0471c	Rv0471c	12.8736	11.9204	12.2118	11.8643	12.9761	12.3414	12.3905	12.9178	11.5151	12.8624	12.9456	12.9426	12.2134	12.2672	11.8455	12.2672	12.2083	11.9408	12.7527	11.9981	12.0695	12.1978	12.3044	12.4192	12.1635	12.0772	11.9021	12.3731	12.6895	12.3385	12.3634	12.8552	11.8082	12.06	12.7532	12.4484	12.1387	12.1743	12.5097	12.0034	11.8979	12.245	12.0511	12.1559	12.1258	12.1605	12.0907	11.8696
Rv0472c	Rv0472c	13.249	12.9124	13.0265	12.9494	13.1473	13.015	13.0267	13.3859	12.9052	13.6936	13.4904	13.4821	13.2011	13.2637	12.9787	13.2125	12.9384	13.2107	13.4734	13.1273	13.1563	13.2937	13.1207	13.0792	13.1767	12.7516	13.4075	13.4075	13.3521	13.4454	12.9178	12.3243	13.0647	12.8244	12.5851	12.8419	13.1179	12.8219	12.9838	12.6722	12.7643	13.1561	13.0036	13.0829	13.0442	13.0186	13.1551	13.0943
Rv0473	Rv0473	12.1178	11.1492	11.6242	11.2781	12.2127	11.5238	11.188	11.7696	10.9264	11.2973	11.981	11.9532	11.66	11.6617	11.3975	11.7019	11.3048	11.099	12.1657	11.3934	11.3785	11.9618	11.8641	11.8267	11.7601	11.6965	11.6075	11.5779	12.1273	11.5757	11.3629	11.0165	10.9646	11.306	11.0278	11.5036	11.2701	11.494	11.7039	11.0466	11.2747	11.535	11.6709	11.7887	11.4673	11.5077	11.5137	11.102
Rv0474	Rv0474	13.1905	12.6395	12.5693	12.6986	12.8359	12.6031	12.5266	13.2785	12.7425	13.714	14.0865	14.1928	12.8828	12.95	12.5687	13.1228	12.6511	13.0281	13.1645	12.8893	12.6023	12.6045	12.897	13.0287	12.7856	13.0181	12.6429	12.9127	12.5273	12.52	13.1369	12.3225	12.7928	13.1007	12.596	13.1602	13.6838	13.8339	13.3723	13.4193	13.8926	12.6882	12.2574	12.8855	12.1068	12.0858	12.3988	12.7157
Rv0475	hbhA	13.4777	13.6104	13.5997	13.4297	13.3158	13.0639	13.8717	13.3053	13.5045	13.7456	13.817	13.9989	13.4223	13.3199	13.6867	13.4865	13.6589	13.4352	13.238	13.3293	13.3931	13.5289	13.2739	13.7896	13.2677	13.6825	13.7267	13.5922	13.3054	13.546	13.5281	13.4428	13.4834	14.218	13.4938	14.0977	13.8694	14.3593	13.8289	13.6962	14.1311	13.6213	13.5404	13.534	13.3883	13.7213	13.5784	13.5054
Rv0476	Rv0476	14.5075	14.2854	14.2991	14.0658	14.3925	14.0561	14.3528	14.8533	14.456	14.1428	14.4915	14.5109	14.3533	14.1802	14.4183	14.334	14.2145	14.1942	14.5815	14.3079	14.1469	14.234	14.2001	13.7714	14.2223	14.3099	14.2883	14.5206	14.9385	14.407	14.404	14.587	14.1558	14.4275	14.6102	14.79	14.3615	14.6795	14.7789	14.4893	14.4803	14.3526	14.5409	14.5522	14.308	14.2228	13.9303	14.1716
Rv0477	Rv0477	13.1601	12.6868	12.6326	12.4997	13.1439	12.4452	12.8582	13.6079	12.832	12.9778	13.0988	13.0089	12.5551	12.6967	12.66	12.5028	12.6769	12.559	13.2489	12.5419	12.8626	12.86	12.466	12.2603	12.7731	12.92	12.6416	12.7692	13.6727	12.4523	12.794	12.6742	12.4867	12.762	12.7514	13.3794	12.9516	14.4893	13.4558	13.2915	13.9744	12.8476	12.6067	12.6363	12.7117	12.4285	12.1517	12.4088
Rv0478	deoC	13.1836	12.2757	12.7586	12.068	13.0896	12.4712	13.0304	13.1987	12.5528	12.0439	12.2035	12.0942	12.7597	12.4198	12.6035	12.4159	12.6553	12.1314	12.9578	12.1163	12.3485	12.4067	12.6312	12.5262	12.4995	13.159	12.0708	12.4163	13.1211	11.9905	12.9313	12.7499	11.6879	12.6951	12.6041	13.2162	12.7293	13.7985	13.0405	12.7322	13.2817	12.7387	12.5571	12.7771	12.8122	12.5816	12.1492	11.7458
Rv0479c	Rv0479c	12.7288	13.8242	13.6306	13.8085	12.8168	13.9091	13.6069	12.9159	13.5504	13.4099	13.8784	13.8702	13.5786	13.713	13.6606	13.8408	13.8665	13.8077	13.1491	13.8101	13.8007	13.8672	13.6477	13.807	13.7267	13.4996	13.7714	13.7563	13.0321	13.9325	13.5905	13.6368	13.8259	13.6105	13.6077	13.3174	14.1095	13.4607	13.3817	14.0451	13.7417	13.9061	13.534	13.6033	13.6493	13.4864	13.6426	13.8337
Rv0480c	Rv0480c	10.371	11.4589	11.049	11.3987	10.8929	11.2425	10.8331	10.2706	10.9525	11.2529	11.0929	11.1088	11.4816	11.6046	11.5952	11.3558	10.9405	11.3003	10.6824	11.6288	11.5544	11.3451	11.1773	11.2198	11.2701	11.0747	11.5077	11.497	11.105	11.4295	11.1579	11.0429	11.3815	11.3272	10.9021	11.4279	10.919	11.4195	11.4419	11.0178	11.1522	11.2291	11.1212	11.3922	11.2403	11.1342	11.16	11.5236
Rv0481c	Rv0481c	10.8776	11.23	11.0447	11.0102	11.0647	11.033	9.96203	10.2638	9.35594	10.1018	10.6293	10.6141	11.4391	11.5694	11.678	11.2926	10.5903	11.3245	10.5758	11.2059	11.1122	11.2928	11.5271	11.5687	11.2423	11.3237	11.0598	10.7402	10.2916	10.9827	11.5658	9.90158	11.2826	11.9154	10.2822	10.0831	11.2872	10.9371	10.3904	10.8913	10.4568	10.7896	11.2501	11.3013	11.007	10.8042	11.1833	11.1658
Rv0482	murB	10.274	10.9902	10.8072	10.8005	10.2849	10.6986	10.2205	9.96846	10.7842	11.7153	10.4373	10.5413	11.026	10.7123	11.4121	10.8751	10.5464	10.7831	10.2926	11.1612	11.1629	11.3664	11.3952	11.3469	11.3235	10.8642	11.3727	11.101	10.6409	10.9327	11.0266	10.4519	11.2499	10.9117	10.4725	10.354	10.9489	10.6985	10.1693	10.7875	10.6217	10.9266	10.7236	10.4228	10.87	11.0657	10.95	11.3367
Rv0483	lprQ	13.8489	14.118	14.263	13.9711	13.869	14.1985	14.0761	13.6984	14.27	14.4416	14.0979	14.2071	14.0469	14.0892	14.2906	14.0469	14.2178	14.0591	13.8362	14.3281	14.2657	14.6405	14.0233	14.032	14.3586	13.4603	14.083	13.9625	13.9514	13.9905	13.4861	14.1539	14.1033	13.2054	14.224	14.1369	14.4098	14.6085	14.3281	14.2209	14.213	13.8369	14.2237	13.9768	14.0451	14.1513	14.1669	14.1165
Rv0484c	Rv0484c	11.4694	11.9817	11.7887	11.6594	11.4417	11.5068	11.639	11.3079	11.7231	12.0172	12.6762	12.6679	11.4689	11.5272	12.167	11.4262	11.634	11.4256	11.3199	11.5247	11.6467	11.8286	11.4107	11.1843	11.6507	11.8521	11.548	11.676	11.4822	11.3241	11.7255	11.0249	11.8616	12.0356	11.0729	11.9631	11.6072	12.1258	11.902	11.5262	11.8192	11.4264	11.5882	11.5138	11.8329	11.4383	11.6669	11.9155
Rv0485	Rv0485	13.8289	13.3491	13.4224	13.1695	13.7776	13.232	13.6046	13.7733	13.4956	14.6266	13.9252	13.994	13.6437	13.4961	13.4189	13.4707	13.3939	13.266	13.704	13.6888	13.7361	13.6957	13.495	13.5324	13.4681	13.0482	13.3335	13.4087	13.7663	13.1049	12.9967	14.086	12.9508	13.1084	14.0844	13.8259	13.7045	14.5381	13.7498	13.7096	14.219	13.3472	13.3941	13.2943	13.3731	13.0363	12.8852	12.9799
Rv0486	mshA	13.5732	13.0407	13.0148	13.07	13.4769	12.8396	13.0325	13.2859	12.4654	12.6755	13.1385	13.0952	13.0732	13.1336	13.3284	13.0189	13.1568	12.8599	13.5773	12.7458	12.8751	12.9211	13.2385	13.1843	13.1977	13.196	12.7283	12.8697	13.386	12.7752	12.9171	13.4735	12.8037	13.0402	13.3834	13.4291	12.6376	13.9345	13.4011	12.7573	13.3794	13.0239	13.1778	13.3412	13.1745	13.0856	13.255	12.8453
Rv0487	Rv0487	13.7856	12.8037	13.0105	12.7182	13.6965	13.1135	12.8841	13.5324	12.4486	12.0006	12.7549	12.8535	12.9603	12.9289	13.0378	12.7958	13.1415	12.788	13.8062	12.7313	12.6635	12.7313	12.3685	13.0095	12.9623	13.489	12.3823	12.5915	13.4018	13.1292	12.9546	13.8598	12.7936	13.2738	13.8366	13.1099	13.1844	13.7709	13.2611	13.1569	13.6822	12.9494	13.0752	13.0072	13.1321	12.8465	13.0019	12.8409
Rv0488	Rv0488	9.35312	9.78999	9.54771	9.40241	9.63284	9.95257	8.91426	9.40129	8.22059	11.1171	10.0506	9.9723	10.1667	10.0681	9.81508	10.4242	9.4736	9.56803	9.39717	10.578	10.8199	10.6489	10.3723	10.1159	9.9102	8.93402	10.262	10.3397	9.34418	9.54168	9.71984	9.03906	9.80471	9.72696	9.23196	9.24557	9.59083	10.0367	9.27078	9.62585	10.5688	10.425	9.34647	9.96632	9.61387	9.47612	9.41142	9.92507
Rv0489	gpm1	12.8872	12.6235	12.781	12.6806	12.798	12.7653	12.3436	12.5266	12.6394	13.1241	13.4248	13.5269	12.8629	12.9085	13.0059	12.9961	12.6327	12.8809	12.8415	12.9294	12.6379	12.7841	12.8856	12.7806	12.7269	12.2439	12.5511	12.6192	12.6648	13.0411	12.8089	12.0584	12.7709	12.692	12.3291	12.7036	12.5129	12.7487	12.9334	12.5301	12.6279	12.5116	12.5817	12.7648	12.6127	12.8536	13.0011	12.7895
Rv0490	senX3	13.7492	12.95	13.17	12.9885	13.7865	13.2937	12.9396	13.571	13.0595	13.1013	13.5138	13.5045	13.1941	13.1238	13.2561	13.385	13.2552	13.0815	13.8622	12.897	12.8504	13.0252	13.2042	13.3772	13.1076	12.8842	12.9525	13.0115	13.8223	13.324	13.031	13.0366	12.9274	13.121	13.1322	13.2063	12.7141	12.9341	13.265	12.7086	12.9153	13.0668	13.0006	13.2221	12.9819	13.0529	13.1894	13.0011
Rv0491	regX3	14.0689	13.5477	13.7244	13.5489	13.9883	13.8261	13.8089	13.8801	13.5786	12.8791	13.4255	13.3887	13.8225	13.6295	13.7811	14.0125	13.7962	13.429	13.9983	13.4396	13.3545	13.3908	13.526	13.6465	13.6159	13.5749	13.5402	13.586	13.4205	13.5718	13.5841	13.9358	13.5933	13.5292	13.9735	13.6403	13.2802	13.4108	13.817	13.3528	13.3195	13.6568	13.6838	13.7114	13.6775	13.6436	13.6144	13.607
Rv0492A	Rv0492A	9.10816	10.2463	9.83387	10.3427	8.89413	9.35967	9.32685	8.83953	9.62206	11.751	12.2495	12.3116	8.89824	9.73307	10.0618	9.2165	9.27165	9.80171	8.72819	9.97224	10.3704	9.80673	9.72094	9.64399	9.71717	9.84818	9.908	9.53246	8.98984	9.55336	9.74095	9.73198	9.8154	9.84212	9.59706	11.2015	10.5688	11.3918	10.6515	10.8064	11.0602	9.98802	10.0361	9.66765	10.5906	9.63773	9.78554	9.86382
Rv0492c	Rv0492c	9.3129	10.0644	9.68796	9.98118	9.21303	9.32198	9.19009	8.82325	9.59044	10.0521	9.78986	9.76826	9.07936	9.44207	9.99235	8.92245	9.40922	9.4681	9.00826	9.46814	9.8303	9.1804	9.56034	9.28496	9.64119	9.27894	9.78691	9.69866	9.45048	9.4792	10.2543	9.71184	9.63897	9.86773	9.20601	10.7094	9.32549	10.8858	10.29	9.88574	9.94268	9.49239	9.86354	9.47422	10.2676	10.0492	9.65282	9.77205
Rv0493c	Rv0493c	9.19338	10.3344	9.85074	10.2676	9.17563	9.68201	9.34917	9.12992	9.51233	12.3448	12.1296	12.1142	9.82939	9.87978	10.1761	9.8619	9.56803	9.69523	8.90373	10.2696	10.0132	9.72538	10.0881	10.1058	9.81475	9.83828	10.0221	9.84818	9.19163	9.85596	9.7065	9.27183	10.0481	10.1957	9.33022	11.0038	11.3337	11.8646	11.2062	11.3899	11.8236	9.68199	9.92035	9.63226	10.0115	9.93208	10.0763	10.1596
Rv0494	Rv0494	8.00571	8.78414	8.48458	8.9548	7.68912	8.11815	8.06937	7.99992	8.80966	9.27755	9.00391	9.03772	8.45296	8.66626	8.94749	8.3676	8.21782	8.51034	7.8505	9.04146	9.32931	8.55226	9.31714	8.92591	8.53271	8.21556	8.78499	8.8435	8.39362	8.47222	8.6458	8.35338	8.76585	8.11513	8.25142	9.30662	8.95011	9.02675	8.95793	8.99349	8.95011	8.42224	8.37625	8.37625	8.53313	8.36416	8.35996	8.75001
Rv0495c	Rv0495c	13.0392	12.8888	12.9717	13.0014	12.9462	12.9787	13.5701	13.319	13.3707	13.0357	13.4353	13.5127	12.9236	12.912	13.083	13.0878	13.1139	12.8054	13.2452	13.3545	13.4073	13.1205	13.1007	12.9111	12.8914	12.6382	12.9761	12.7897	12.7698	13.109	12.8545	12.6446	12.8419	12.9544	12.7254	12.7198	12.6153	12.8075	12.6779	12.6491	12.6418	13.0912	13.2407	12.9682	13.1299	12.9382	13.0405	12.8562
Rv0496	Rv0496	12.5215	13.0229	12.89	12.9293	12.7542	13.1522	12.9446	12.6272	12.8425	13.1902	13.1764	13.081	12.7545	12.9899	13.1555	12.879	13.0039	13.0302	12.7384	12.9945	12.9189	13.0453	12.7582	12.885	12.9532	12.7012	12.8623	12.7538	12.6554	13.0697	13.0157	12.9626	12.9323	12.9406	12.8589	12.7376	13.0519	12.5129	12.8411	12.866	12.6306	12.9759	13.0376	13.0176	13.0985	12.9236	12.9517	12.8621
Rv0497	Rv0497	12.8427	13.4628	13.4092	13.4616	12.9028	13.3763	13.3247	12.6589	13.3241	12.8668	12.9015	12.8228	13.2649	13.2186	13.5246	12.9832	13.438	13.3542	12.8025	13.3493	13.5725	13.4236	13.1024	13.1641	13.2784	12.8864	13.1558	13.207	13.2303	13.7014	13.2939	13.1605	13.2738	13.2684	13.1104	13.3587	13.2661	12.7945	13.1136	13.2264	12.7565	13.4481	13.2355	13.3314	13.3368	13.2396	13.2607	13.308
Rv0498	Rv0498	11.9919	11.9357	11.9845	12.1982	12.1823	11.8082	11.9225	11.99	11.7883	10.8124	10.8109	10.7772	12.2786	12.1452	12.136	12.1926	11.7678	11.9936	11.9637	12.2519	12.4471	12.1324	12.3189	12.4652	12.3368	12.1666	12.0099	12.2887	12.1872	11.8926	12.06	11.9731	11.8465	12.2299	11.8241	11.9319	11.5138	11.8288	11.7364	11.879	11.8076	12.3256	12.0199	12.1486	12.0941	11.8654	11.8588	11.8996
Rv0499	Rv0499	12.0205	12.0297	12.1021	12.1535	12.2003	11.8253	11.7053	11.6535	11.8863	10.5327	10.4311	10.6101	12.1221	12.0916	12.4747	11.7445	11.7172	11.7268	11.8951	11.6137	11.7954	11.7716	12.3576	12.0742	12.0381	12.1765	12.0254	12.3182	12.2475	12.1925	12.2456	11.4841	11.8361	12.3526	11.3907	11.569	11.4541	11.8325	11.3091	11.5154	11.5194	12.4822	12.3163	12.2688	12.3014	12.2018	12.0013	11.894
Rv0500	proC	12.1402	12.2561	12.1951	12.0612	12.2173	12.0359	11.6249	11.8399	11.7022	13.2449	13.0575	13.0892	12.5354	12.5605	12.6789	12.43	11.984	12.0605	12.1314	12.4825	12.5382	12.5007	12.61	12.6115	12.5727	12.6181	12.5975	12.6602	12.3184	12.1901	12.2503	11.5279	12.3947	12.2733	11.6377	11.8171	11.9906	11.7289	11.6399	11.8012	11.7303	12.335	12.0659	12.5542	12.0225	12.1741	12.2366	12.438
Rv0500A	Rv0500A	13.6664	14.2521	14.3765	14.014	13.7719	14.3621	14.0158	13.5208	13.6261	14.5477	14.4948	14.6419	14.1329	14.2796	14.4486	13.8744	14.2624	14.2811	13.558	14.4947	14.2723	14.656	11.0907	10.6523	14.0818	14.1115	14.1629	14.014	14.0125	14.821	14.1909	14.3364	14.1667	14.5964	14.2824	14.2402	14.078	14.4294	14.4829	14.1095	12.9661	13.9268	14.2388	14.1445	14.0431	14.0941	14.1549	14.1822
Rv0500B	Rv0500B	13.5525	14.2899	14.4539	14.0545	13.5704	14.6202	14.388	13.8566	14.1885	14.486	14.6192	14.5183	13.6138	14.2755	14.3065	13.6582	14.3709	14.3877	13.5989	14.5655	14.3973	14.3951	14.1091	13.967	13.8833	14.2236	14.1772	14.2339	13.8207	14.7668	14.4016	14.2547	14.4201	14.5588	14.14	14.5994	14.6795	13.8906	14.9153	14.4747	13.5874	14.3549	14.193	14.366	14.2977	14.4778	14.8087	14.4328
Rv0501	galE2	13.6516	13.3873	13.6341	13.3922	13.4736	13.6587	13.5114	13.568	13.485	13.9064	13.492	13.3276	13.6892	13.485	13.509	13.4254	13.5026	13.5467	13.762	13.6084	13.7601	13.9117	13.6519	13.5702	13.5355	13.701	13.4813	13.5203	13.4758	13.2423	13.4647	13.2048	13.4901	13.5122	13.3317	13.6325	13.8128	13.7201	13.6106	13.6325	13.7151	13.3501	13.4146	13.484	13.4031	13.4928	13.4071	13.5119
Rv0502	Rv0502	14.3277	14.0673	14.1056	14.1006	14.2471	14.2773	14.2462	14.5304	14.1778	14.006	14.2843	14.2746	14.1054	14.0179	14.0045	13.8288	14.1438	14.054	14.2791	13.8923	14.1925	13.8759	14.0899	13.9529	13.9256	14.2528	14.0571	14.211	14.1817	13.8274	14.0125	14.3636	13.9619	13.954	14.3211	14.4147	14.3114	14.1469	14.2954	14.2867	14.2683	14.1886	14.0058	14.0595	14.0974	14.009	13.8203	13.9744
Rv0503c	cmaA2	12.9658	13.7011	13.6461	13.5353	12.759	13.3954	12.3655	12.1637	12.6049	13.6507	13.62	13.6291	13.7597	13.545	13.3502	14.0618	13.3183	13.7797	12.9432	13.7777	13.7375	13.3931	13.6571	13.7368	13.3877	13.677	13.767	13.6355	12.7419	13.4376	13.5776	13.0355	13.9238	13.7564	13.1362	13.5115	14.7272	13.6743	13.6285	14.5644	14.3159	13.7665	13.1875	13.5124	13.2481	13.2349	13.4635	13.9468
Rv0504c	Rv0504c	12.3654	13.1343	12.8955	12.9529	12.3436	12.6483	12.0737	11.8172	11.8336	13.8468	13.227	13.173	13.2372	12.9336	12.9462	13.2905	12.668	12.9195	12.3189	13.1309	13.1939	13.2795	13.3707	13.3133	13.0473	12.9534	13.3254	13.3451	12.4189	12.6174	12.8409	12.7389	13.0762	12.8967	12.6022	12.5626	13.482	12.8362	12.6182	13.308	13.1602	13.1215	12.5361	12.9253	12.6555	12.6831	12.7428	13.1051
Rv0505c	serB1	12.83	12.7367	12.7385	12.7763	12.8827	12.6006	12.1839	12.3173	11.8493	11.8666	12.4108	12.4881	12.2487	12.5669	12.5128	12.3166	12.8552	12.4983	12.668	12.3692	12.3805	12.2871	12.2962	12.4835	12.54	12.5718	12.4434	12.3737	12.7392	12.5391	12.7458	12.2644	12.6458	12.8783	12.3045	12.9161	12.5563	12.7141	12.9726	12.3358	12.8637	12.6528	12.9082	12.6598	12.942	12.9765	12.8575	12.6288
Rv0506	mmpS2	12.8083	13.1707	13.1895	13.2259	12.7666	13.1211	12.1071	12.2299	12.6197	13.146	12.7683	12.8179	13.2605	13.4095	13.0361	13.7913	12.9113	13.3919	12.7669	13.3359	13.2035	13.2948	13.2375	13.1056	12.3062	12.9705	13.0213	13.0714	12.6824	12.9988	13.1267	12.919	13.4846	12.8948	12.9965	11.548	12.6889	12.495	11.6099	12.6706	12.2165	13.2748	13.1168	13.3011	13.1846	12.7631	12.9549	13.5074
Rv0507	mmpL2	11.8923	10.8691	11.3026	10.9326	11.6646	11.4162	10.6674	11.1172	10.0721	10.1059	10.2808	10.4255	11.4498	11.6678	11.0066	11.7155	10.9655	11.2289	11.7172	11.1398	10.904	11.4403	11.3716	11.2901	11.1881	11.2088	11.291	11.389	11.4588	11.2611	10.9417	11.087	11.0908	11.1502	11.0746	10.1396	10.5073	10.4648	10.1418	10.4121	10.6279	11.1332	11.1997	11.3537	10.9476	10.9689	11.0729	11.1796
Rv0508	Rv0508	13.0283	12.409	12.6829	12.4641	12.616	12.3893	12.3307	12.4252	12.2076	11.4898	11.7166	11.8199	12.6514	12.677	12.7853	12.1726	12.145	12.5277	12.8033	12.3599	12.4997	12.8232	12.7069	12.6025	12.5565	12.5166	12.7777	12.7653	12.4722	12.1415	12.4136	12.4811	12.2924	12.8723	12.5655	11.8779	12.0567	11.835	11.9812	11.5977	11.8479	12.6379	12.652	12.6882	12.6074	12.2875	12.2245	12.3404
Rv0509	hemA	14.2117	14.2385	13.9663	14.2434	14.4976	14.0382	13.891	13.8049	13.4374	13.434	13.84	13.93	14.2886	14.12	14.3127	14.1243	14.0702	14.0723	14.3487	14.0227	14.1622	13.9625	14.2823	13.9878	14.1698	14.1344	14.1452	14.1917	14.5024	13.6568	14.0279	14.1882	14.0698	14.0698	14.105	14.3615	13.5513	14.1369	14.1484	13.9011	14.2443	14.5697	14.2192	14.1604	14.3504	14.3669	14.013	14.0818
Rv0510	hemC	14.467	13.8148	13.7376	13.7523	14.4533	13.6155	12.8492	13.5312	12.9318	13.4173	13.5362	13.5635	14.0179	13.8491	14.0722	14.2597	13.5868	13.6042	14.4729	13.5289	13.4768	13.9458	13.783	13.6563	13.9618	13.9038	13.8	13.9589	14.1657	13.267	13.842	13.4814	13.5457	13.9951	13.5094	13.6938	13.0893	14.0563	13.412	13.0701	13.2896	13.8387	13.8449	14.0451	13.7011	13.7994	13.7065	13.55
Rv0511	hemD	14.308	13.8173	13.705	13.7985	14.3301	13.534	13.3322	13.5526	13.1173	13.7557	13.6994	13.601	13.9663	13.8849	14.0159	13.7162	13.5457	13.7362	14.1869	13.7111	13.8074	13.8406	13.9286	13.8936	13.9428	13.8082	13.702	14.0319	14.3291	13.5387	13.896	13.7546	13.7876	13.9276	13.5436	13.7881	12.9126	14.0139	13.7726	13.2961	13.4055	14.108	13.9918	13.935	14.0324	14.1016	13.9044	13.7906
Rv0512	hemB	14.161	13.1729	13.1836	13.224	13.9459	12.9412	12.5918	13.3512	12.4038	12.4739	12.4211	12.5285	13.5923	13.5596	13.4519	13.6489	12.9352	13.2054	13.8651	13.168	13.0874	13.3394	13.5425	13.6145	13.5731	13.399	13.2654	13.4492	13.6498	12.6129	13.2119	12.8627	13.1193	13.3767	12.9768	13.0587	12.3774	13.6143	13.0958	12.8007	13.5237	13.1398	13.3975	13.553	13.3403	13.5482	13.4607	13.1138
Rv0513	Rv0513	14.5687	13.6677	13.7892	13.5234	14.5112	13.4571	13.5623	13.7855	13.344	13.092	13.3799	13.3472	14.1952	13.8682	14.011	14.0875	13.6723	13.4865	14.5901	13.71	13.8327	13.8205	14.0882	14.5344	13.9847	14.027	13.9054	14.1136	14.4948	13.0525	13.8686	13.577	13.4746	13.6795	13.6171	13.8459	12.6334	14.0042	13.608	13.1321	13.7841	14.1267	14.3185	14.2817	14.1625	14.1471	13.9181	13.3584
Rv0514	Rv0514	14.0316	13.17	13.0932	12.9462	14.3159	12.9293	12.9919	13.3021	12.7704	12.5272	12.721	12.7964	13.6946	13.4322	13.5527	13.6086	12.9521	13.0111	13.9426	13.0612	13.312	13.5032	13.7153	13.7462	13.5073	13.7836	13.2081	13.4031	14.2226	12.5536	13.49	12.8762	12.8501	13.3734	12.9301	13.47	11.9754	13.6506	13.099	12.519	13.3597	13.7159	13.4727	13.7761	13.6077	13.7345	13.4964	12.8629
Rv0515	Rv0515	13.5918	12.9182	13.0229	12.6524	13.606	12.8999	12.9111	13.1498	12.7491	13.7202	13.1231	12.9684	13.2856	13.1682	13.396	13.1436	12.8358	12.8378	13.293	13.1332	13.5134	13.5876	13.5006	13.5317	13.5094	13.5551	13.1131	13.2832	13.7241	12.5311	13.2073	13.0512	12.6334	13.107	12.9526	13.9728	12.7044	13.9604	13.9135	12.7487	13.6626	13.2466	12.9174	13.3104	13.2147	13.4945	13.1355	12.6253
Rv0516c	Rv0516c	13.6407	12.6345	13.3959	12.1091	13.1386	13.4275	13.2321	12.8582	11.6159	14.7961	14.8191	14.4713	12.8333	13.5799	13.3629	12.4729	13.9474	13.0879	13.694	13.8205	13.8759	13.4879	13.0991	13.0173	13.745	13.6999	12.8149	13.0101	13.452	13.7377	13.4157	14.2266	13.3055	14.394	14.1751	12.2408	11.3139	10.7094	12.0567	11.7391	11.0384	14.6622	13.8953	13.3805	13.7065	12.7467	12.71	13.3375
Rv0517	Rv0517	11.929	11.7025	11.9991	11.8698	11.7992	12.0155	12.0661	11.6743	12.2109	12.3005	11.9395	11.9193	12.0364	11.7371	11.7732	12.0624	12.1777	11.7701	11.9394	11.857	11.8879	11.8981	12.2126	12.046	11.9957	11.583	11.9388	11.9994	11.8558	12.1039	11.5498	12.4291	11.6968	11.5796	12.2541	12.096	12.0602	11.3803	11.8496	12.0303	12.0408	11.9838	12.32	11.7707	12.3846	12.0973	11.9611	11.7784
Rv0518	Rv0518	10.8215	11.3583	11.3304	11.3701	11.2607	11.8729	11.6132	11.5377	11.4897	11.7646	11.6305	11.4121	11.0739	11.5396	11.3267	11.2379	11.254	11.4305	10.8652	11.53	11.4553	11.318	11.2082	11.3162	11.1854	11.0598	11.5368	11.6012	11.0471	11.3981	11.4685	11.0529	11.4314	11.3793	10.9709	11.0075	11.1701	10.292	10.8811	11.0141	10.4915	11.5635	11.5083	11.3751	11.6215	11.3108	11.3763	11.5189
Rv0519c	Rv0519c	12.1514	12.6073	12.8028	12.5187	12.4576	12.3135	11.4365	11.0874	9.77522	12.1557	12.606	12.7055	12.8736	12.759	12.8144	12.913	12.4481	12.4492	12.2506	13.3183	13.361	13.3285	12.7589	12.7321	12.7092	12.1429	13.0152	12.8623	12.6129	12.8277	12.4715	12.0335	12.5841	12.1694	12.048	12.0419	11.0091	10.626	11.6358	10.9518	10.0727	12.7211	12.2367	12.2944	12.3666	12.6862	12.6862	12.6038
Rv0520	Rv0520	9.37551	9.97521	9.97905	10.1579	9.50485	10.0916	11.5496	11.761	12.8252	12.8167	11.2646	11.1648	10.6641	10.4893	10.09	10.6004	9.63364	10.095	9.41837	11.1829	11.1573	10.8064	10.837	10.6782	10.1251	9.8196	10.2476	10.2043	8.89295	9.65944	9.38317	9.39668	8.76111	9.48948	9.66074	9.50974	11.1684	9.92629	9.85832	10.574	10.2783	10.9313	9.37717	10.1524	9.24622	7.30961	7.58962	8.83869
Rv0521	Rv0521	8.16378	8.27416	8.12482	8.37445	8.20847	8.17291	10.1734	10.4143	10.4958	10.034	9.24684	9.22833	8.66626	8.25795	8.08449	8.4017	8.07642	7.96365	8.07642	8.46484	8.76874	8.4373	8.30485	8.7432	8.24214	8.28938	7.94317	7.88929	7.87016	7.87682	8.00074	8.00746	7.66085	7.82715	7.97415	7.74703	8.26382	7.93189	7.92802	8.5372	8.42928	8.82299	7.93007	7.98229	8.22996	7.44987	7.39218	7.59612
Rv0522	gabP	12.5693	10.9607	11.9077	11.0147	12.3935	11.9643	11.8707	12.3487	11.5968	10.6158	11.3157	11.2082	11.6192	11.3424	11.1456	11.6265	11.7648	11.1875	12.4754	11.2598	11.3385	11.7705	11.8686	11.817	11.611	12.0594	11.2737	11.5342	12.4006	11.5805	11.6399	12.2018	10.9974	11.0711	12.0584	11.7516	11.5801	11.0038	11.5274	11.4279	11.595	11.7338	11.745	11.761	11.7294	11.8631	11.5539	11.0224
Rv0523c	Rv0523c	11.2031	11.6905	11.5644	11.842	10.998	11.5557	11.3903	10.7935	11.3814	11.9143	12.0958	12.1393	11.0208	11.6084	11.4773	11.1656	11.7563	11.7283	11.1986	11.7557	12.0985	10.6326	11.3221	11.2523	11.3309	11.0175	11.1593	11.1324	10.8453	11.5831	11.7063	11.5045	11.5742	11.3155	11.6348	11.7999	11.774	10.8876	11.9643	12.1807	11.8834	11.539	11.6226	11.3176	11.9331	11.3547	11.487	11.6533
Rv0524	hemL	13.2559	13.1845	13.1578	13.233	13.4325	13.1406	12.8295	13.0284	12.7932	12.8379	13.2209	13.2675	12.8543	13.1741	13.3216	12.9092	13.2709	13.0517	13.2709	13.2206	13.3081	13.1556	12.9468	13.0249	13.1288	12.7039	13.093	13.0213	13.4711	13.1819	13.03	13.1406	13.0867	13.1956	13.1341	12.8853	12.1069	12.8316	12.6074	12.2714	12.3526	12.9109	13.3542	13.0935	13.2795	13.5238	13.4082	13.1168
Rv0525	Rv0525	12.6243	13.1646	12.8807	13.2112	13.2928	13.1039	12.8627	13.0244	12.8228	12.2123	12.6742	12.6698	12.8652	13.2664	13.3157	13.1513	13.1982	13.0851	13.4512	12.9863	13.1392	13.0093	12.9165	12.7625	13.2628	12.7737	12.9816	12.8656	13.4167	13.1915	13.0363	13.0236	13.1144	13.082	13.0192	12.5743	12.1248	12.8337	12.391	12.191	12.1559	13.0993	13.2917	13.1947	13.2158	13.3738	13.3308	13.097
Rv0526	Rv0526	13.4082	12.6431	12.833	12.7438	13.4677	12.9152	12.6609	13.0751	12.2742	11.6365	12.1192	12.1643	12.8427	12.947	13.0156	12.487	12.7313	12.6023	13.2624	12.7812	12.9951	12.8461	12.9521	12.7269	13.1535	12.864	12.7556	12.8995	13.2445	12.8198	12.9091	13.0096	12.7303	12.9867	12.8286	12.3047	11.2336	12.5778	12.0463	11.8042	12.0316	12.704	13.0176	12.8476	13.1437	13.2647	13.1004	12.7749
Rv0527	ccdA	13.7244	13.3056	13.4173	13.2442	13.8027	13.1739	13.1056	13.3392	12.8931	11.7258	12.404	12.3997	13.6723	13.2733	13.4795	13.2281	13.5624	13.1104	13.6123	13.0675	13.3534	13.2118	13.6758	13.474	13.5665	13.2009	13.0115	13.3196	13.8406	13.1598	13.3763	13.8119	13.1549	13.3674	13.5473	13.0863	11.6026	12.9299	12.447	12.006	12.0674	13.4515	13.8314	13.4353	14.0613	14.1225	13.824	13.1829
Rv0528	Rv0528	13.5795	13.1016	13.2867	13.1371	13.5615	13.1118	13.0168	13.255	12.6057	11.526	12.2738	12.2699	13.1992	13.1586	13.28	13.0086	13.1351	12.9657	13.5611	12.8355	12.9622	13.0661	13.0643	12.9705	13.4104	13.0582	12.7337	13.0575	13.6678	13.0817	13.1888	13.1557	12.9816	13.2703	13.0512	12.6541	11.6262	13.0537	12.2646	12.044	12.2335	13.158	13.4167	13.2019	13.5134	13.5589	13.4319	13.0099
Rv0529	ccsA	13.5662	13.4147	13.325	13.3838	13.8187	13.2801	13.0925	13.3132	12.9908	12.6587	13.0726	13.0632	13.418	13.3437	13.5665	13.4137	13.3926	13.2498	13.6217	13.1058	13.2535	13.2979	13.3402	13.1996	13.6052	13.3786	13.0377	13.3958	13.6424	13.2856	13.5513	13.4126	13.2465	13.5542	13.3326	13.0491	12.1732	12.8532	12.6521	12.4654	12.4004	13.5404	13.6065	13.5741	13.7331	13.7779	13.5054	13.2588
Rv0530	Rv0530	12.9849	13.2631	13.05	13.201	12.9259	12.873	12.8009	12.7076	12.9513	12.7009	13.0881	13.0606	12.9208	13.0886	13.3596	12.888	13.0933	12.8745	12.833	12.7206	12.7295	12.756	12.9556	13.0114	13.1101	12.5492	13.0451	12.9752	12.9831	12.9411	12.9056	13.3674	13.0774	12.9201	13.2181	13.0845	12.6064	13.0491	12.8745	12.7253	12.7293	12.9464	12.9819	12.9345	13.112	13.1626	13.1044	13.1023
Rv0531	Rv0531	12.7244	13.1601	12.9407	12.9345	12.9536	13.2001	12.9012	12.7232	13.0069	12.9282	13.065	12.9624	13.093	13.1183	13.4148	12.7686	12.8784	13.1424	12.6962	12.8812	12.9764	12.82	13.2621	12.923	12.994	12.9584	13.0406	12.9666	13.1498	13.1801	13.1226	13.2102	13.0859	13.1315	13.0867	13.1887	12.9399	13.1569	13.0121	12.9829	12.9747	12.7366	12.7765	12.9932	12.9596	13.0769	12.8678	13.11
Rv0532	PE_PGRS6	13.3045	13.0716	13.0729	12.8407	13.2937	12.8647	12.8132	12.624	12.5329	12.1477	12.977	12.9855	13.0402	12.5829	12.9814	13.247	13.3173	12.8247	13.1244	12.75	13.1474	13.5382	13.1189	13.0929	13.5505	13.9793	12.1246	12.3952	13.4861	12.7666	13.3292	13.5305	12.6355	12.9421	13.4276	13.4792	11.9099	13.3043	13.036	12.0253	11.9204	13.6985	13.3288	13.1921	13.6692	13.6682	13.4822	12.6782
Rv0533c	fabH	11.3851	12.5025	12.0153	12.3923	11.5838	11.9229	12.0158	11.6088	12.5555	12.2526	12.0084	12.0352	12.1452	12.4233	12.6327	12.2079	11.8943	12.2879	11.5312	12.3374	12.343	12.3449	12.1799	12.2116	12.4286	11.7495	12.1076	12.0494	11.7051	11.9658	12.3254	11.8241	12.552	12.3569	11.3319	11.9542	12.5025	12.1217	11.9917	12.3195	12.3233	12.0448	12.101	11.9856	12.0127	11.9932	12.0614	12.6021
Rv0534c	menA	11.4118	12.4317	12.0843	12.1143	11.5138	11.6055	11.7134	11.0485	12.1828	12.0781	11.8199	11.7618	12.668	11.5708	12.3122	12.6229	11.6958	11.7245	11.2752	12.1783	12.4143	12.6362	12.7696	12.5677	12.4475	12.7747	12.2287	12.1929	11.5643	11.9006	12.2617	11.6838	12.2077	12.0592	11.4426	12.6297	12.5616	12.2624	12.3809	12.5318	12.5816	12.5134	12.0807	12.3301	12.2226	12.4731	12.1802	12.19
Rv0535	pnp	10.4671	10.4939	10.4774	10.2227	10.4209	9.89089	10.0442	10.3094	9.90583	10.7648	10.6141	10.668	10.6456	10.3179	10.3106	10.6265	10.4295	10.0351	10.4456	10.5007	10.5814	10.7795	10.8874	10.7722	10.9875	10.9257	10.5178	10.471	10.5498	10.3287	10.0777	9.68041	10.1908	10.4499	9.44753	10.4915	10.6159	10.9038	10.556	10.6037	10.4983	10.4576	10.4472	10.6035	10.3194	10.3343	10.4301	10.3099
Rv0536	galE3	9.78087	9.99225	9.78087	9.74513	9.52243	9.46028	9.47247	9.15083	9.75335	8.78731	9.40495	9.60312	9.65641	9.6203	10.1781	9.77128	9.72433	9.52928	9.62571	9.69218	9.97041	10.2031	9.35862	9.49801	10.0428	10.4218	9.64502	9.70807	9.84276	9.63075	10.1408	9.58348	9.76801	10.06	9.40484	10.065	9.02403	9.99051	9.83441	9.43032	9.09187	10.0822	9.91602	9.95711	10.1505	10.1994	9.80562	9.7626
Rv0537c	Rv0537c	13.0254	13.3739	13.1006	13.2736	12.8806	13.153	13.2606	12.9493	13.3302	12.6624	13.143	13.1928	12.9733	13.0183	13.2941	13.0281	13.4498	13.1168	13.048	12.9134	13.0583	12.9856	13.0181	12.9956	13.1969	12.7377	12.9752	13.0666	13.0532	13.6024	12.9831	13.4961	13.096	13.2274	13.4901	13.6717	12.8374	12.7762	13.5839	13.0631	12.8084	13.211	13.3306	13.1694	13.4332	13.4342	13.326	13.0729
Rv0538	Rv0538	11.18	11.3094	11.2145	11.1223	11.0562	10.9309	10.5368	10.4941	10.692	12.2418	11.9675	11.873	11.3015	11.181	11.4191	11.066	11.0798	11.0089	11.1314	11.2701	11.4461	11.5514	11.5142	11.3481	11.6851	10.9507	11.1527	11.3275	11.4836	11.0907	11.4135	11.6549	10.9813	10.9813	11.4762	12.0615	10.3846	11.4005	11.8275	10.6906	10.6847	11.3633	11.2233	11.3491	11.3767	11.5414	11.4705	11.0887
Rv0539	Rv0539	11.0664	11.049	11.0306	10.838	10.7429	10.5088	11.1407	10.775	11.5269	10.5823	10.7415	10.6359	10.7508	10.9097	11.8723	10.7983	11.1425	10.4277	10.9985	10.7411	11.057	11.1253	11.0968	10.695	11.3391	11.0643	10.8739	11.0024	11.3601	10.9718	11.4739	11.2065	10.888	11.3456	10.5732	11.5597	10.2245	11.4325	11.0452	10.0671	10.2853	10.8187	11.4673	11.1889	11.5852	11.8457	11.3472	10.9985
Rv0540	Rv0540	10.0561	9.7841	9.9075	9.89915	9.86857	9.48025	9.64169	9.78161	9.54439	9.49375	9.60011	9.80688	9.90683	9.95914	10.362	9.85377	9.67596	9.67073	9.9141	10.2075	10.552	10.3215	9.91366	9.89041	10.1267	9.96015	9.67555	10.0264	9.75257	9.84539	10.2668	10.1743	9.73198	10.3301	9.77441	10.3073	9.69119	10.2215	10.0968	9.4883	9.67288	10.1296	10.254	10.2014	10.3489	9.94976	10.0971	9.85511
Rv0541c	Rv0541c	12.8935	11.7898	11.9577	11.6795	13.1183	11.9318	11.9332	12.9406	11.8161	10.4741	11.6467	11.7241	12.3706	12.2249	12.2893	12.4886	11.9691	11.516	12.8586	11.6751	11.7863	12.3362	12.251	12.2941	12.4223	12.9799	11.8483	12.0735	12.9937	11.6716	12.1987	11.9174	11.6315	12.2565	11.7058	11.7798	10.9655	12.4576	11.5302	11.0125	11.8413	12.313	12.2726	12.6266	12.2664	12.4501	12.2434	11.5746
Rv0542c	menE	13.3821	12.1928	12.5264	12.2291	13.5455	12.4704	12.7101	13.5421	12.529	11.3669	11.8277	11.7193	12.9042	13.0474	12.9058	12.8196	12.3466	12.4222	13.4345	12.46	12.4441	13.0003	12.9729	12.8546	12.8803	13.3159	12.4958	12.908	13.3339	12.3582	13.3167	12.0513	12.3147	13.4134	12.2119	12.18	11.8918	13.0561	12.2768	11.8557	12.2582	12.845	12.6892	13.2041	12.7313	12.7421	12.6496	12.364
Rv0543c	Rv0543c	14.2173	13.7554	13.8091	13.825	14.4728	14.0127	13.8759	14.2632	13.6934	13.7186	13.9137	13.9224	13.864	14.0598	13.8336	14.2504	13.7142	14.0031	14.4588	13.7554	13.4479	14.2894	14.2875	14.7499	14.0785	14.0449	13.5613	13.7698	13.7691	13.5439	14.0849	13.8936	13.934	13.874	13.9671	13.7998	13.6518	13.6647	14.0279	13.743	13.3579	13.8123	13.6707	14.1466	13.384	13.3822	13.3614	13.9569
Rv0544c	Rv0544c	13.9596	14.0469	13.821	13.8056	14.0728	13.9677	13.8587	14.0118	14.0038	13.2792	13.491	13.5138	14.0875	14.076	14.0059	14.0548	13.8785	14.0173	13.8338	14.0827	13.8041	14.018	14.2223	13.8802	14.0139	13.7948	13.7392	14.0742	14.4101	13.9053	13.9283	13.8208	14.0934	14.0988	13.8146	13.5549	13.2535	13.6153	13.4408	13.5359	13.1496	14.4393	14.1385	14.2282	13.9647	13.9622	13.8455	14.1225
Rv0545c	pitA	14.58	14.338	14.3663	14.4125	14.5625	14.2605	14.3409	14.2565	14.1945	13.7318	14.1682	14.1296	14.4518	14.2297	14.4767	14.1635	14.4205	14.2162	14.4205	14.0874	14.2563	14.2793	14.0451	14.2142	14.38	14.3714	14.3403	14.5104	14.4843	13.7554	14.239	14.401	14.0969	14.2039	14.4412	14.1407	13.2308	13.9527	13.9778	13.5773	13.3509	14.6674	14.5026	14.388	14.5489	14.6929	14.4633	14.0959
Rv0546c	Rv0546c	12.5401	13.1165	13.0513	13.1318	12.158	12.8466	12.2313	11.8193	12.8825	12.7593	12.9266	13.0477	12.8756	13.1091	13.1427	13.0589	12.6537	13.1852	12.0859	13.2829	13.1133	12.8668	12.8313	13.2309	12.9462	11.8757	13.0001	13.0533	12.3385	13.26	13.0759	12.1219	13.1257	13.4223	12.4626	11.396	12.5884	12.2735	11.7085	12.5743	12.4846	12.7353	12.8807	12.9452	12.5788	12.3342	12.8173	13.1148
Rv0547c	Rv0547c	11.5346	11.8937	11.8029	12.1202	11.5986	11.8339	11.7589	11.3349	11.6074	11.9438	11.903	11.9754	11.4441	12.0133	12.0018	11.5123	11.9295	11.7333	11.6662	11.9475	11.9342	11.8997	11.5349	11.7413	11.7639	11.392	11.9367	11.7668	11.5432	12.0014	11.6062	11.3143	11.8432	11.755	11.33	11.1213	10.995	11.2547	11.0912	11.0541	11.1442	11.757	11.8863	11.8176	11.8676	11.9134	11.8813	11.8984
Rv0548c	menB	12.8745	13.2808	13.1942	13.3901	12.7313	13.3279	13.2495	13.0109	13.2606	12.6275	12.8008	12.8891	13.0895	13.0775	13.2526	13.1427	13.4976	13.0538	13.0427	13.141	13.0199	12.9577	13.0213	13.0658	12.8781	12.6369	13.0797	12.8706	12.6905	13.6208	12.6322	13.2886	13.1341	12.8935	13.2632	12.3579	12.4114	12.4529	12.3206	12.6969	12.5228	13.0605	13.3403	13.0429	13.2765	13.1148	13.2374	13.1585
Rv0549c	vapC3	11.3198	11.0521	11.3237	11.126	10.9373	11.3785	11.2568	11.1969	11.1259	12.8072	12.5946	12.5386	11.109	10.9301	11.0563	10.7386	11.1525	10.9748	10.9842	11.4304	11.2854	11.4445	11.3325	11.0151	10.9231	10.6147	11.4006	11.3258	10.5236	11.1443	10.4521	11.2983	10.8434	10.7949	11.2672	11.7128	11.7492	11.2211	11.6862	11.4406	11.6099	11.161	11.1729	11.2138	11.3138	11.2625	11.128	10.946
Rv0550c	vapB3	11.6485	12.1951	12.2073	12.0571	10.6724	11.4599	11.914	11.5772	11.9753	13.4886	12.7464	12.8918	11.7897	11.6398	12.0693	11.6472	12.0182	11.5245	11.5291	12.5788	12.2735	11.6553	11.574	11.7492	11.1619	10.3474	12.5229	12.4112	11.4475	12.3624	11.1714	12.0443	11.9254	11.5352	11.9093	12.2297	12.535	12.3774	12.4032	12.8669	12.6795	11.9702	11.8458	10.9673	11.7672	11.5043	11.6438	12.0681
Rv0551c	fadD8	10.479	10.1065	10.1704	10.1096	10.5504	10.1171	9.70397	9.65577	9.72423	11.4458	10.9648	11.0379	10.1951	10.4072	10.2306	10.3125	9.9141	10.0585	10.093	10.2031	10.0151	10.3704	10.5004	10.3658	10.3911	9.37356	10.1385	9.89478	10.0891	9.90092	10.0117	10.0719	9.80939	10.0631	9.70886	8.4936	9.20225	9.34176	8.6183	9.41042	9.28692	10.4075	10.2239	10.4391	10.1296	10.1542	10.3828	9.93718
Rv0552	Rv0552	10.0939	9.75063	9.92326	9.97648	10.1229	9.85572	9.74166	9.70886	9.5147	10.481	10.8498	10.854	9.5994	9.84137	9.73581	9.7576	9.77479	9.59232	9.92101	9.76718	9.6651	9.78876	9.78004	9.90025	9.72382	9.70807	9.49055	9.49346	10.0533	9.83181	9.69088	9.75384	9.50115	9.87792	9.63334	10.0459	9.28692	9.99834	9.6206	9.4358	9.4268	10.0939	9.82759	10.0361	10.072	9.64992	9.79923	9.60495
Rv0553	menC	9.55821	9.52045	9.58986	9.31362	9.31955	9.29945	9.4958	9.05798	8.99417	9.1391	9.25514	9.25514	9.16799	9.25164	9.49322	9.22935	9.71575	9.23501	9.31425	9.02265	8.98607	9.4987	9.38441	9.22286	9.58526	10.276	8.88395	9.0797	9.66538	9.45048	9.59323	9.76801	8.89471	9.59464	9.42158	9.7953	8.8314	9.61482	9.61482	8.72456	8.91135	9.53727	9.64308	9.68199	9.9391	9.85756	9.60495	8.96332
Rv0554	bpoC	11.5495	12.864	12.7013	13.2077	11.9048	12.7403	11.9815	11.0655	11.8787	13.4787	13.1334	13.1394	12.6876	12.6035	12.6907	12.8708	12.6316	12.6452	11.7522	12.9715	12.7469	12.6711	12.7308	12.8071	12.912	11.6521	12.6615	12.8207	11.7888	12.8333	12.1074	11.9842	12.9882	12.4888	12.385	11.4571	12.4298	12.0626	11.7433	12.6053	12.4654	12.8351	12.6014	12.6404	12.5571	12.5881	12.794	13.0205
Rv0555	menD	13.113	13.1923	13.0742	13.3223	13.107	12.9564	12.8252	12.783	12.6547	12.7907	12.9653	12.9148	13.1353	13.239	13.3408	13.0957	13.0465	13.0249	12.9468	13.0049	13.0689	12.9396	13.1341	13.1154	13.1256	12.7081	12.9473	13.0781	13.0209	12.9885	12.9456	12.9282	13.1084	13.0784	13.0279	13.0183	12.3945	13.1856	12.8502	12.744	12.5859	12.9903	13.1366	13.2028	13.1986	13.2087	13.0543	13.1085
Rv0556	Rv0556	13.2818	12.5811	12.9883	12.8596	13.4117	13.1311	12.8213	13.2626	12.7448	12.1519	12.2967	12.3586	13.4167	13.1191	12.953	13.249	13.0228	13.0342	13.6597	12.9508	12.7363	13.1455	13.1032	13.4343	13.223	13.0696	12.9063	13.0768	12.9114	13.0351	12.9222	12.7602	12.6884	13.1586	12.9544	12.4298	12.8502	12.846	12.446	12.7614	12.6865	12.9385	13.1493	13.0161	12.9141	13.1863	13.2506	12.697
Rv0557	pimB	13.0751	11.7832	12.3004	12.0333	13.2698	12.2705	12.0389	12.8349	11.8575	11.1036	11.1567	11.2518	12.6498	12.5616	12.5185	12.4839	12.2392	11.9793	13.2355	12.0592	12.2199	12.388	12.5505	12.61	12.4374	12.4861	11.9171	12.3715	12.7185	12.1284	12.4882	12.1989	11.7168	12.6156	12.3449	12.445	12.167	12.787	12.4064	11.8449	12.4114	12.4954	12.5124	12.7739	12.4255	12.3177	12.2743	11.7409
Rv0558	ubiE	13.5173	13.2443	13.4106	13.1948	13.3931	13.4358	13.6326	13.4338	13.5368	13.0457	13.1993	13.1059	12.851	13.1389	13.3841	12.5963	13.5853	13.3793	13.5924	13.0748	13.0804	12.9448	12.9381	13.032	13.1001	12.9553	13.242	13.2198	13.5	13.3113	13.2412	13.7464	13.0423	13.1971	13.518	13.1993	12.7283	12.7643	12.9516	12.787	12.849	13.0505	13.232	13.1711	13.4807	13.3847	13.3992	13.1408
Rv0559c	Rv0559c	13.841	13.8761	13.8424	13.9118	13.5547	14.0346	14.0072	14.0817	13.9498	14.4493	14.4783	14.2455	13.8669	14.1501	14.0338	13.9791	13.7104	14.0947	13.7506	14.6159	14.0419	13.8485	13.8289	14.546	13.8334	13.5622	14.2657	14.2028	13.9053	14.2137	13.9527	14.1595	14.0789	14.3071	14.0283	13.5839	13.7797	13.7068	14.1209	13.951	13.8677	13.6863	13.7535	13.9201	13.743	13.8337	13.6692	14.0941
Rv0560c	Rv0560c	10.7377	11.0137	10.6984	11.377	10.9904	10.5693	10.3312	10.5324	10.0655	11.4658	11.2544	11.3448	10.6057	10.6756	10.6641	10.4928	10.6057	10.4508	10.5478	10.7574	10.5467	10.849	10.5506	10.7806	10.7215	11.0333	10.4556	10.4862	10.747	10.6132	10.652	10.4276	10.6263	11.0493	10.0346	10.9805	11.1926	11.359	11.1941	11.2628	11.5786	10.804	10.7355	10.6266	10.5877	10.2739	10.5572	10.744
Rv0561c	Rv0561c	11.5733	11.2053	11.3268	11.2733	11.4122	11.259	10.8453	10.9045	10.4285	10.8553	10.8211	11.061	11.3875	11.4191	11.2615	11.6632	11.3651	11.1159	11.3607	11.4377	11.4072	11.4925	11.562	11.7601	11.7007	11.4252	11.194	11.0443	11.3558	11.178	10.9356	11.1473	11.2454	10.7655	11.0263	10.6759	10.6759	11.0618	10.8146	10.6791	10.7314	11.6157	11.3815	11.3895	11.3801	11.4292	11.4847	11.2569
Rv0562	grcC1	13.2123	13.3562	13.301	13.3671	13.123	13.107	12.8349	12.7656	13.0052	13.3673	13.4897	13.5495	13.6963	13.5331	13.4491	13.678	13.1541	13.413	13.3458	13.3642	13.2667	13.3183	13.724	13.5885	13.4401	13.1601	13.4697	13.489	12.913	13.3179	13.1609	13.202	13.3849	13.3792	13.228	12.9153	13.23	13.14	12.9139	13.2381	13.3783	13.2836	13.3743	13.4748	13.3212	13.1857	13.4173	13.4142
Rv0563	htpX	12.8818	12.8068	12.9669	12.8567	12.6417	12.6225	12.0697	12.336	12.4022	12.816	12.9274	13.0457	12.8872	12.9578	12.86	12.8213	12.5028	12.9458	12.7025	13.1931	13.1674	12.8958	12.8485	12.957	12.6089	12.1062	13.0369	13.1125	12.6864	12.838	12.6885	12.8501	12.7372	12.6574	12.7654	12.4586	12.8362	12.7387	12.3727	12.7945	12.9049	12.6021	12.328	12.9055	12.2645	12.2596	12.3108	12.8016
Rv0564c	gpdA1	10.3938	10.6577	10.6717	10.6693	10.1744	10.3913	10.9873	10.7483	10.8869	11.2544	11.3849	11.4345	10.4948	10.4291	10.5376	10.335	10.5691	10.3856	10.3101	10.8181	10.7971	10.1904	10.5256	10.7019	10.2193	10.4743	10.667	10.6215	10.4345	10.2239	10.1921	10.3641	10.503	10.2774	10.3509	11.5532	11.0452	10.6666	11.5752	11.4528	11.3843	10.4408	10.2095	10.3852	10.214	10.1704	10.2145	10.5147
Rv0565c	Rv0565c	10.1211	10.9031	10.647	11.4099	9.96704	11.2505	10.7062	9.93902	10.72	11.0825	10.7788	10.8686	10.3913	10.6921	10.4278	10.7827	11.1301	11.1194	10.3033	10.8569	10.52	10.7256	10.7293	10.8215	10.7895	9.91377	10.8705	10.5048	9.56861	10.8053	10.4316	10.5208	11.0443	10.4986	10.7655	9.56632	11.5966	9.45298	9.98603	11.4821	10.5487	11.5375	10.8828	10.7614	10.6414	10.0855	10.7821	11.1463
Rv0566c	Rv0566c	10.4321	11.9775	11.6177	11.7553	9.99586	11.4707	11.0773	9.7964	11.2863	12.4211	12.256	12.1435	11.3282	11.6208	11.517	11.4969	11.9256	12.0593	10.4326	11.5235	11.3244	11.2978	11.4487	11.576	11.3716	10.6846	11.9529	11.4006	10.319	11.771	11.3044	11.3128	11.7643	11.3486	11.3114	10.1641	12.2027	10.3749	10.2474	11.5639	10.9968	11.7145	11.5536	11.5991	11.4093	10.8792	11.3176	11.8091
Rv0567	Rv0567	11.8119	12.8859	12.6298	12.96	12.3385	13.1948	12.4979	12.1981	13.0898	13.4597	13.3777	13.3098	13.0775	12.8409	13.0393	13.3095	12.7306	12.9499	12.2479	13.0698	13.0975	13.0368	13.309	13.3099	12.9712	12.2899	12.8764	12.8515	12.0688	13.3046	12.4226	12.4746	13.0373	12.5871	12.6951	12.829	13.2704	12.1547	12.8344	13.1613	12.827	12.9338	12.6997	12.8087	12.7979	12.6006	12.6963	13.0288
Rv0568	cyp135B1	13.2303	13.2395	13.1436	13.2801	13.2763	13.1562	13.1165	13.2973	13.1371	13.0467	13.0369	13.0736	13.1191	13.4037	13.4804	13.3665	13.1825	13.0933	13.2346	13.1295	12.8845	13.1883	13.2097	13.2266	13.2051	12.8852	13.0203	13.1681	13.2082	13.2566	13.1706	13.1839	13.127	13.8628	13.137	13.1792	12.8511	13.4193	13.1919	12.9349	13.0386	13.1762	13.3412	13.2458	13.177	13.1379	13.3001	13.1205
Rv0569	Rv0569	13.9859	12.9083	13.3444	12.8913	13.5631	13.1332	13.4327	13.642	12.7153	12.5938	13.429	13.3976	13.0409	13.1249	13.0429	13.418	13.4521	12.7486	13.8077	13.0114	12.9478	13.3275	13.223	13.2135	13.0273	13.6399	13.5311	13.5189	13.6362	13.674	13.2559	14.1667	12.8471	13.6853	14.3782	13.0302	12.9716	13.2867	12.9793	12.9952	12.8502	13.446	13.0865	13.207	12.9918	13.3041	13.3041	12.8876
Rv0570	nrdZ	10.2911	9.33507	9.62176	9.28571	10.4424	9.78477	10.0069	10.3864	9.66792	9.23974	9.09512	9.17196	9.66185	9.58576	9.45078	9.5048	9.69523	9.05695	10.149	9.50695	9.57437	9.46814	9.69377	9.57783	9.54862	9.79662	9.48356	9.56425	10.1005	9.53296	9.4323	9.96649	8.9832	9.55964	10.1063	9.30397	8.93125	9.71174	8.91478	8.84067	9.1728	9.50233	9.77416	9.67224	9.8089	9.86015	9.61589	9.06596
Rv0571c	Rv0571c	10.8414	9.75467	9.90074	10.0518	11.1856	10.3008	11.4762	12.5356	11.3903	10.8229	10.5063	10.4288	9.69756	9.79529	9.85024	9.90683	9.99307	9.59762	10.6285	9.59116	9.7726	9.54958	9.71717	9.8842	9.91366	8.96241	9.43811	9.15847	10.4372	9.78253	9.05905	10.1908	9.53937	9.69058	10.2089	9.43944	9.27078	9.13795	9.43316	9.26753	9.17686	9.95988	10.072	10.2517	10.0682	9.90783	9.8929	9.5938
Rv0572c	Rv0572c	10.5471	11.5682	11.7093	11.8851	10.1802	11.8375	11.3529	10.1456	11.6183	12.9015	12.6166	12.6576	11.3598	11.0929	11.143	11.7006	11.8921	11.6378	10.395	11.3972	10.9174	11.7162	11.7612	11.7612	11.441	9.62188	11.69	11.1581	10.0703	11.6097	10.6323	11.1909	11.6862	10.7935	11.7084	9.24117	10.7856	9.34856	9.89819	10.837	10.0349	11.754	11.5906	11.0937	11.3847	10.8299	11.3648	11.7093
Rv0573c	pncB2	7.85695	7.69752	7.74303	7.77068	7.81074	7.82148	7.96441	7.91341	7.86637	7.93288	7.95243	7.97457	7.56148	7.71732	7.70355	7.62086	7.77367	7.75242	7.80905	7.66884	7.5775	7.70326	7.71764	7.65391	7.7092	7.58242	7.76025	7.74893	7.71057	7.71381	7.86722	7.93977	7.71696	7.73929	7.95746	7.46534	7.813	7.62486	7.52247	7.85216	7.67813	7.83153	7.79204	7.83153	7.82117	7.64752	7.7085	7.72194
Rv0574c	Rv0574c	8.445	8.32367	8.36014	8.39883	8.39596	8.42361	8.56417	8.5749	8.43832	8.56771	8.61095	8.76026	8.09199	8.28159	8.47793	8.1615	8.18166	7.97998	8.25573	8.06661	8.1683	8.08122	8.18749	8.35144	8.28753	8.04574	8.369	8.12435	8.245	8.53801	8.43247	8.67073	7.90203	8.20946	9.1711	8.10916	8.02867	8.02867	8.1257	7.97515	8.09111	8.354	8.5203	8.2567	8.5868	8.14721	8.25553	7.96835
Rv0575c	Rv0575c	7.66051	7.6188	7.46201	7.37432	8.08389	7.4872	7.60155	7.66233	9.31212	8.79199	7.69869	7.79833	7.33575	7.40217	7.49156	7.37166	7.57046	7.58666	7.95089	7.77173	7.7101	7.39222	7.49023	7.50696	7.63116	7.92719	7.53967	7.49415	8.05605	7.48467	7.64636	7.58686	7.19509	7.45313	7.52434	7.66916	7.62486	7.82596	7.49511	7.3245	7.7156	7.37609	7.68496	7.38167	7.58048	7.85612	7.73039	7.18562
Rv0576	Rv0576	11.877	12.1916	12.0596	12.1868	11.9676	11.7927	10.6226	10.4107	11.0183	12.7432	12.188	12.1767	11.7019	12.2653	12.0989	11.9375	11.8878	12.2083	11.7054	12.0949	12.0753	11.9583	12.062	11.8866	12.1226	11.8795	11.8944	12.0216	11.9775	12.149	12.4201	11.4643	11.891	12.3291	11.3838	12.7936	12.0981	12.9391	12.8007	12.3014	12.8238	11.7503	12.0968	11.968	12.1165	12.0816	12.0307	11.9492
Rv0577	TB27.3	12.1941	12.3882	12.3613	12.4346	12.3913	12.21	11.7706	11.0624	11.3276	12.1362	12.0702	12.2957	12.3042	12.4059	12.2289	12.1347	12.3762	12.233	12.1146	11.9559	11.7452	12.209	12.2187	12.2027	12.4364	12.6059	12.2466	12.1305	12.3114	12.482	12.5923	12.1499	12.195	12.6593	12.2264	12.862	12.5118	12.9075	12.8703	12.168	12.829	12.0688	12.5384	12.1103	12.4519	12.2945	12.442	12.2566
Rv0578c	PE_PGRS7	13.0136	13.052	12.685	12.8883	13.0996	12.5915	12.6742	12.2432	12.346	10.5574	12.0887	12.0604	12.5925	12.668	12.9709	12.6414	13.0966	12.6562	12.9307	12.2159	12.4453	12.7246	12.6398	12.7865	13.0676	13.3135	11.7945	11.8423	12.9979	12.5831	13.4305	13.3543	12.5146	13.092	13.1785	12.4493	10.3942	12.7961	11.9754	10.7221	10.4648	13.1328	13.1428	13.0304	13.3347	13.3631	13.1981	12.5375
Rv0579	Rv0579	12.4754	11.9217	11.9762	11.7808	12.5428	12.0602	11.5733	11.8695	11.6576	10.1524	10.3768	10.4101	11.7006	11.9052	12.0279	11.5845	12.0708	11.968	12.44	11.9769	12.0442	11.6036	11.6665	11.7983	11.7361	11.645	11.7785	11.7604	12.1795	11.7978	12.1617	12.2235	11.8632	11.7844	12.2515	13.0669	12.2335	12.5816	13.0424	12.3449	12.8229	11.3985	11.8	11.7722	12.0199	12.0221	11.7979	11.9167
Rv0580c	Rv0580c	13.0879	13.1205	12.9377	13.0083	12.7579	12.8147	12.9131	12.4508	12.2944	12.4771	13.228	13.2492	12.4765	12.573	12.7168	12.4985	13.2233	12.9531	12.9043	12.7469	12.6951	12.1618	12.6505	12.6089	12.5383	12.6653	12.8631	12.7531	12.7021	13.0054	12.8501	13.3477	12.7342	12.9017	13.3269	13.427	13.4353	13.3771	13.5458	13.5274	14.0232	12.6598	12.9075	12.7398	12.7156	12.6883	12.8371	12.7779
Rv0581	vapB26	12.7447	13.7256	13.6697	13.3476	12.7992	13.5572	13.2153	12.5837	13.6069	13.5677	13.6332	13.4173	13.1127	13.4479	13.7329	13.3089	13.5119	13.6954	12.6436	13.8657	13.8783	13.6254	9.89041	9.69121	13.1527	13.1257	13.4429	13.1796	13.0867	14.1402	13.719	13.5333	13.4814	13.6944	13.4346	13.3691	13.7312	13.0005	13.2371	13.3912	12.9812	13.008	13.4675	13.3249	13.4342	13.3484	13.4422	13.3426
Rv0582	vapC26	11.828	12.3239	12.4425	12.3722	12.2919	12.466	12.1593	11.8536	12.3498	12.8484	12.5237	12.5357	11.6898	12.5758	12.3818	11.5188	12.1795	12.6464	11.9781	12.5714	12.6057	12.0232	11.9715	11.7626	11.7805	11.6441	12.3117	12.4066	12.6513	12.7484	12.3685	11.9164	12.241	12.2904	11.9301	12.0244	12.1177	11.9224	11.9778	12.2196	12.2666	12.0699	12.2181	12.0039	12.3398	12.2041	12.1371	12.2918
Rv0583c	lpqN	10.1618	11.9652	11.2824	11.6713	10.1928	11.1029	10.8502	9.78918	11.7766	12.1825	12.051	11.9218	11.1602	11.0208	11.3641	10.9452	11.1875	11.6046	10.089	11.3856	11.8516	11.3972	11.4178	11.355	11.3295	11.1778	11.6555	11.5204	10.8038	10.9136	11.4798	11.4205	11.7813	11.0479	11.2144	11.2262	12.1135	10.5947	10.8509	11.8619	11.2158	11.3307	11.0833	10.8007	11.3658	11.5258	11.2444	11.7445
Rv0584	Rv0584	7.94595	7.61411	7.69397	7.65867	7.94084	7.63306	7.72632	8.00603	7.79651	7.79357	7.66175	7.5738	7.71341	7.81177	7.74667	7.81177	7.59937	7.63337	7.81499	7.89062	7.94346	7.77495	7.8794	7.99747	7.86042	7.74893	7.721	7.76025	7.87981	7.63711	7.70184	7.6524	7.68454	7.69548	7.5547	7.77853	7.70935	7.99524	7.8628	7.66916	7.91499	7.68496	7.69728	7.77953	7.5931	7.63567	7.6819	7.6819
Rv0585c	Rv0585c	9.49615	9.75283	9.63143	9.76647	9.41722	9.36864	9.83887	9.7799	10.0796	9.41263	8.87213	8.85668	9.88645	9.60173	9.62922	9.89639	9.35338	9.44514	9.4736	9.44648	9.42961	9.67966	9.89759	9.96281	9.60654	9.39163	9.7632	9.75302	9.52011	9.44782	9.42197	9.95513	9.40484	9.24648	9.80686	9.62585	9.72788	9.31434	9.57906	9.60158	9.64394	10.0979	9.60162	9.77416	9.67224	9.45308	9.53326	9.52224
Rv0586	mce2R	12.6926	12.5209	12.6659	12.7133	12.31	12.4235	11.8317	12.229	12.4775	13.6523	13.5485	13.5781	12.8805	12.8206	12.7568	12.8153	12.3066	12.6652	12.426	12.9773	12.6757	13.2435	12.9972	12.7573	12.7666	12.657	12.8852	12.9689	12.6196	12.7915	12.3951	12.6132	12.5717	12.7499	12.6273	12.9039	12.9757	13.1692	13.3859	12.9958	13.5178	12.4263	12.1981	12.5961	12.0239	12.3877	12.5652	12.6072
Rv0587	yrbE2A	12.9987	12.8144	12.9028	12.924	13.2376	12.8234	12.6313	12.803	12.4142	12.6865	13.0966	13.0839	13.0474	12.8558	12.9684	12.7724	12.7032	12.8236	12.9521	12.9856	12.9577	13.1809	13.1066	13.0809	12.8583	12.8923	13.002	13.0676	13.1977	12.9715	12.7732	13.1296	12.775	12.9456	13.0939	13.4261	12.8419	13.3121	13.5216	12.9191	13.7933	12.6572	12.9903	12.7453	13.0829	12.9594	12.8568	12.8253
Rv0588	yrbE2B	13.0399	12.7706	12.9644	12.8638	13.3021	12.9009	12.4175	12.6817	12.0158	12.481	12.6468	12.5786	13.1915	12.7618	12.4906	13.2202	12.8215	12.8662	13.0771	13.0528	13.0398	13.5552	13.2984	12.9541	13.057	13.2387	13.1445	13.1427	13.0708	12.7114	12.6693	13.1104	12.5635	12.7389	13.116	13.2714	13.2032	13.275	13.3456	12.9976	13.6004	12.9714	12.6608	12.7685	12.7127	12.9647	12.9433	12.5827
Rv0589	mce2A	12.6993	12.0872	12.4949	12.2606	12.9353	12.533	12.0226	12.3705	11.195	11.2223	11.8315	11.8231	12.4644	12.2412	11.8334	12.5234	12.2368	12.279	12.7213	12.2011	12.2412	12.8409	12.5277	12.5071	12.5604	12.8303	12.3504	12.3941	12.4952	12.2032	11.9155	12.0187	12.1219	12.1148	12.2056	12.3526	12.6653	12.5474	12.5554	12.2051	12.8612	12.4833	12.3765	12.0788	12.3169	12.1977	12.3379	12.2524
Rv0590	mce2B	12.5012	12.0236	12.4202	12.2936	12.7763	12.4917	11.9668	12.0779	11.2943	10.9468	11.5645	11.5913	12.379	12.2017	11.8229	12.6807	12.3415	12.2696	12.4991	12.2332	12.2814	12.5526	12.3551	12.4064	12.1778	12.5985	12.3731	12.475	12.4459	12.2475	12.0728	11.7714	12.1594	12.0915	12.0803	12.1177	12.5431	12.2188	12.4363	12.4022	12.7743	12.382	12.2258	11.8845	12.0807	12.0573	12.0846	12.052
Rv0590A	Rv0590A	11.3836	9.88672	10.6078	10.2849	11.8571	10.989	10.0253	10.8453	10.0388	9.63519	9.90973	10.1408	10.6921	10.9437	10.0186	10.7767	9.84334	10.3662	10.9922	10.6849	10.2991	11.4938	10.5951	10.5871	10.8449	11.0457	10.6687	10.7525	10.3528	10.2693	10.346	9.2692	10.2282	10.8521	10.4415	10.0026	11.0178	11.1823	10.3403	10.6612	11.4571	10.9157	10.3175	10.5859	9.83034	9.5907	10.2634	10.2411
Rv0591	mce2C	8.33175	7.51707	7.93054	7.49281	8.75289	7.89179	7.6913	8.07648	7.36249	7.2379	7.75393	7.73366	8.10411	7.91506	7.55731	8.18513	7.79969	7.56735	8.2823	7.8048	7.83119	8.14609	8.12719	8.32082	8.21578	8.09967	7.83521	7.95059	8.34113	7.81231	7.99312	7.86895	7.62104	7.9502	7.81187	7.6648	7.8943	8.13873	7.71294	7.52577	8.01258	7.97908	7.85794	8.04008	7.89615	7.87894	7.78858	7.62715
Rv0592	mce2D	8.54555	7.74303	8.04405	7.80565	8.86339	8.14201	7.80854	8.25875	7.78138	7.69869	7.62864	7.70267	8.29938	8.22328	7.9543	8.37511	7.89174	7.79571	8.5571	7.90497	7.69899	8.53956	8.13388	8.28501	8.37406	8.20422	7.74893	7.90745	8.29954	7.85518	8.02012	7.75171	7.72013	8.03131	7.85977	7.5755	7.70093	8.35458	7.7156	7.6052	8.2008	8.03643	8.08113	8.07483	8.00567	7.83436	7.87894	7.77782
Rv0593	lprL	8.93078	8.03771	8.20344	8.03635	8.92509	8.25505	8.32765	8.70558	8.5749	7.97457	7.9722	7.9777	8.28552	8.52899	8.21105	8.48209	8.12993	8.37129	8.74464	8.07001	8.12183	8.59191	8.75749	8.54017	8.4087	8.0124	8.12789	8.34092	8.48526	8.24921	8.42488	8.34245	8.06157	8.23996	8.41429	7.87641	7.8802	8.17424	8.00305	7.93551	8.19563	8.3917	8.26838	8.46291	8.30398	8.35657	8.14326	8.10549
Rv0594	mce2F	9.94387	8.79691	9.18135	8.92209	9.98647	9.20646	11.2614	12.1157	11.8695	8.94268	8.83651	8.901	9.4961	9.49322	9.22221	9.80045	9.10872	9.07294	9.88775	9.22558	9.1443	9.53815	9.46554	9.72679	9.27666	9.22126	8.88795	9.0712	9.46001	9.10263	9.12448	9.10014	8.80945	8.89156	9.25051	8.82334	9.27777	9.4883	9.05576	9.27777	9.23452	9.58207	9.16028	9.56016	8.95341	8.86877	8.97154	8.967
Rv0595c	vapC4	10.4915	9.84301	10.5301	10.0792	10.3381	10.0714	9.97939	10.4664	9.98573	12.3056	10.6721	10.6659	10.7555	10.9755	9.87978	11.373	9.53599	10.2293	10.185	10.6639	10.4349	10.6557	11.0126	10.9923	10.5035	10.2003	10.2827	10.8151	10.1989	10.0739	9.09294	7.42595	9.93685	9.46204	8.27916	9.63298	10.9074	10.9228	10.3346	10.8613	11.184	10.8687	10.0846	10.3277	9.68926	9.30787	9.96363	10.0623
Rv0596c	vapB4	10.6759	11.1007	11.2116	10.7531	10.0857	10.4725	10.2564	10.3402	10.3458	13.4238	11.3609	11.2709	11.7207	11.026	10.6792	11.8127	10.6115	10.6991	10.3173	11.8473	11.6714	11.0625	11.9034	11.7247	11.1957	11.467	12.0076	11.8903	10.9123	11.1935	10.4329	10.0702	10.8988	10.9709	9.72696	10.8764	11.5363	11.136	10.967	11.5657	11.9324	10.7508	10.9544	10.5508	11.0031	9.80845	10.4783	11.0005
Rv0597c	Rv0597c	12.5937	12.0447	12.2025	12.0223	12.6493	11.6889	11.2025	11.5991	11.0485	10.6179	10.6442	10.7081	13.0652	12.9701	12.4509	12.8645	11.2901	11.9864	12.015	12.1064	11.995	12.6567	13.1776	13.2073	12.3197	11.6721	12.2537	12.4176	12.7559	11.7888	12.0368	10.8314	11.7692	12.0715	10.7188	11.8901	11.4836	12.576	11.5813	11.4177	12.4086	12.1916	12.3598	12.6555	12.3301	12.346	12.3062	11.7218
Rv0598c	vapC27	12.994	12.4983	12.7815	12.6169	12.4958	12.1016	11.5067	11.8419	10.9084	12.5985	12.8284	12.8272	12.9019	13.0973	12.6186	13.2234	12.1732	12.7273	12.6905	12.9225	12.9043	12.9848	13.057	12.8718	12.7995	11.9923	13.0474	13.0696	12.5528	12.0836	12.7106	10.6984	12.7331	12.6872	11.134	12.4695	12.2646	12.6398	12.4098	12.3579	12.7387	12.7462	12.5145	12.5719	12.3889	12.6253	12.8057	12.805
Rv0599c	vapB27	13.2867	12.8406	13.2267	13.0297	13.1077	12.7807	12.046	12.5506	11.7589	13.1043	13.1406	13.2546	14.1687	13.5572	13.2462	15.1987	12.9801	13.3949	13.5215	13.6876	13.3918	13.6375	14.2852	14.0255	13.2042	11.3411	12.9864	12.5355	13.278	13.4101	13.0797	12.2178	13.2562	13.0592	12.3093	13.1219	13.0863	13.1752	13.2153	12.9997	13.0824	12.8708	13.1129	12.9668	12.9082	13.2022	13.549	13.291
Rv0600c	Rv0600c	8.00261	8.16084	7.96151	8.12468	8.14624	7.95622	8.23419	8.33649	8.11149	7.88552	7.38866	7.50846	7.90472	7.95834	8.19579	7.92396	8.05843	7.89467	7.78765	8.12647	8.40169	8.06661	8.01316	8.27919	8.11797	7.89639	8.23084	8.16462	8.79406	8.16483	7.31294	8.32083	8.12566	7.77848	7.97088	8.08355	7.99877	8.04179	7.86718	8.1257	7.92802	8.18623	8.18223	7.90355	8.22491	8.1194	8.03883	8.15619
Rv0601c	Rv0601c	7.67688	8.31372	8.52356	8.29104	8.1535	8.10413	8.96551	8.74867	8.28816	7.9777	8.12351	7.75086	8.08838	8.0032	8.18906	8.19159	8.2823	8.10526	7.61742	8.28463	8.32886	8.55937	8.60737	8.27475	8.32925	8.61465	8.11701	8.20992	8.0932	8.143	8.21371	8.5142	8.17097	7.87427	8.21608	7.97876	8.45644	8.04898	8.00582	8.30198	8.14785	8.66273	8.52936	8.0956	8.31241	8.82383	8.22336	8.03579
Rv0602c	tcrA	7.64705	7.78822	7.74022	7.74032	7.45467	7.45827	8.05262	7.94293	7.89123	7.79833	7.72041	7.82167	7.97598	7.6806	7.69849	8.08449	7.91456	7.61458	7.5288	7.68365	7.60736	7.83119	7.94378	8.12719	7.85492	8.33573	7.9382	7.7533	7.41692	7.58757	7.79709	7.58219	7.61126	7.68789	7.54242	7.45541	7.8397	7.73313	7.52577	7.79656	7.8305	8.01716	7.63743	7.76867	7.62482	7.8409	8.0253	7.61058
Rv0603	Rv0603	7.39124	7.68096	7.62876	7.61023	7.25692	7.49682	7.15818	7.39222	7.54642	7.64253	7.6082	7.61983	7.66093	7.32944	7.59231	7.69096	8.28641	7.3589	7.43373	7.77791	7.90497	7.65335	7.66284	7.77553	7.59738	8.70606	7.89639	7.73597	7.49689	7.44213	7.65056	7.57173	7.67956	7.59815	7.6676	7.70935	7.66916	7.70507	7.61887	7.52953	7.58105	8.50926	7.53109	7.76162	7.76867	7.42429	7.47863	7.68881
Rv0604	lpqO	9.6141	10.4236	9.7841	10.2213	9.72443	9.77704	9.42466	9.24706	9.87827	11.3169	11.1682	11.0966	9.98708	9.90129	10.568	10.0731	9.99116	9.89966	9.69523	10.1858	10.1324	9.92918	10.1877	10.3911	10.2779	10.2432	10.6708	10.7089	9.91908	9.89293	10.3528	10.2954	10.4824	10.0172	10.0956	10.1498	10.065	10.1773	10.1377	9.91727	10.0262	10.3702	10.0427	10.2804	10.1451	10.3112	10.1821	10.5984
Rv0605	Rv0605	13.0615	13.0179	12.8879	12.7337	13.1248	12.855	12.7223	12.8673	12.7755	14.1581	13.4128	13.2847	13.8184	13.2194	13.4082	13.3426	12.8324	13.019	13.29	13.6462	13.6245	13.975	14.0003	13.7583	13.456	14.2853	13.6479	13.7581	13.3664	12.7033	13.1546	13.0034	12.7843	12.9034	12.921	13.8009	13.6252	13.9988	13.5715	13.2361	14.1504	13.0054	13.0784	13.2622	13.1929	12.9259	13.0323	12.8318
Rv0606	Rv0606	13.511	12.6243	13.0303	12.5688	13.3594	12.8973	12.7214	13.0647	12.4538	13.5635	13.286	13.2777	13.3145	13.0529	13.0537	13.2156	12.8654	12.9801	13.4644	13.3285	13.4148	13.6387	13.6052	13.309	13.4446	13.877	13.3604	13.5279	13.2808	12.5668	13.1348	12.6273	12.5085	12.6245	12.6049	13.5675	13.2714	14.0325	13.6377	13.2602	14.2233	12.869	12.7757	13.0682	12.6627	12.8352	12.8105	12.5543
Rv0607	Rv0607	10.2409	8.95684	9.59514	8.61331	10.2105	9.19748	9.55925	10.2423	9.48064	12.2699	11.0767	10.9675	10.7142	10.148	9.67262	10.6368	9.06983	9.32475	10.0744	10.5988	10.5927	10.2477	11.226	11.1707	10.5091	11.438	9.78466	10.1649	10.4223	9.11636	9.52011	8.77091	9.07495	9.3404	8.9805	10.9153	9.59685	11.8261	10.9579	9.89261	11.3605	9.54673	9.05784	9.67891	8.85885	9.56875	9.18029	9.07586
Rv0608	vapB28	13.3301	13.9393	13.9579	13.7289	13.0232	13.9057	13.864	13.5114	13.8779	14.5835	14.0533	13.8635	13.7266	13.8654	14.0795	14.5723	13.7937	13.9328	13.2582	14.0718	13.6636	13.8907	13.1626	12.3893	13.4671	11.386	13.9821	13.9329	12.7374	14.0654	13.7934	13.0318	13.8721	13.9842	13.1015	13.7403	14.4371	14.7071	14.5193	13.9778	14.6374	13.2062	13.5712	13.462	13.1735	13.2782	13.5357	13.8487
Rv0609	vapC28	13.3483	13.0774	13.2542	13.0308	13.1739	13.231	13.0885	13.3465	13.1029	14.0708	13.8255	13.8871	13.0253	13.3168	13.1759	13.3223	13.0455	13.2452	13.5351	13.5066	13.3416	13.4168	13.1946	13.0502	13.2436	13.1859	13.2009	13.1655	13.6024	13.4363	13.1986	12.6049	13.0042	13.1856	12.7156	13.5012	13.6268	14.2168	13.768	13.62	14.1484	12.9486	13.147	13.032	13.0505	12.7868	12.9929	13.033
Rv0609A	Rv0609A	13.3001	13.0054	13.1232	12.8542	13.4906	13.0996	13.2108	13.5889	13.2851	14.3483	13.7851	14.033	13.4592	13.396	13.0197	13.4491	12.9261	13.3839	13.429	13.6278	13.7347	13.659	13.6188	13.5333	13.2687	13.8107	13.2322	13.3098	13.2103	13.0363	13.3904	13.1023	13.0279	13.3301	13.2064	13.7136	13.9661	14.2707	13.7694	13.2329	14.2556	12.9564	13.0465	13.3668	12.7732	13.0608	12.8821	13.0447
Rv0610c	Rv0610c	11.1953	11.0242	10.7811	10.8416	11.2024	10.5897	11.1379	11.5628	11.3338	12.6189	11.5205	11.4982	10.824	11.0863	11.1701	10.7102	10.3636	10.7911	11.0498	10.898	10.8225	11.1689	11.1635	11.1252	11.0025	11.2892	10.7013	11.0107	11.2917	10.5921	11.3586	10.4928	10.6469	11.4688	10.3019	11.6399	10.9518	11.9665	11.8221	11.1811	11.8901	10.7794	10.881	11.2702	10.9492	10.4075	10.3883	10.6677
Rv0611c	Rv0611c	12.7376	13.1144	12.6227	13.0073	13.2521	13.3173	13.4255	13.7172	13.568	13.7873	13.9397	13.6808	13.3582	13.3992	13.5582	13.1722	12.8025	13.3315	13.2753	13.1864	12.9175	13.169	12.9659	13.3234	13.0434	13.2575	12.9901	12.7414	13.0649	13.1646	13.4234	13.7946	13.183	13.4254	13.6032	13.899	13.681	13.747	13.7907	13.3382	13.1194	12.8528	13.1358	13.3648	12.9101	12.71	12.9667	13.2798
Rv0612	Rv0612	9.13592	8.95048	8.9144	8.63935	9.26573	8.83948	9.47834	9.36104	9.28976	10.2539	9.8763	9.55978	9.33298	8.93777	9.2852	8.98519	8.9765	8.5631	9.05695	8.98085	9.14149	9.10992	8.91417	9.13022	9.23046	10.262	9.12725	9.38797	9.27101	8.83502	9.18575	9.32427	9.04806	9.15919	9.21023	10.4931	8.96905	9.7953	10.4748	8.74064	9.57906	9.03212	9.15004	8.96512	9.18778	9.12996	8.88925	9.06244
Rv0613c	Rv0613c	12.8047	13.5241	13.2037	13.6908	13.0247	13.4048	13.0115	12.5594	12.9721	12.5778	13.0818	13.2122	13.0435	13.1535	13.4885	13.0973	13.3487	13.1613	12.8287	13.0335	13.0675	13.0735	12.9017	13.0402	13.3159	12.9029	13.2498	13.1986	12.9342	13.5763	13.2157	13.3524	13.4458	13.3351	13.4507	12.5957	12.4521	12.5767	12.5938	12.4937	12.0293	13.4902	13.4609	13.4714	13.3542	13.2318	13.3506	13.4712
Rv0614	Rv0614	8.10108	8.64568	8.30504	8.53799	8.32278	8.35418	8.09169	7.86637	8.66859	9.03082	8.28402	8.41208	8.38331	8.21411	8.78004	8.40986	8.38988	8.50514	8.10157	8.53449	8.62815	8.69731	8.72372	8.60285	8.59936	8.48502	8.34882	8.59989	8.35267	8.59415	8.81916	9.01815	8.73112	8.27382	8.72752	8.47433	8.54153	8.10454	8.2278	8.40451	8.13503	8.32928	8.45481	8.57603	8.61747	8.55422	8.46046	8.80535
Rv0615	Rv0615	13.7037	13.4003	13.6367	13.1689	13.4571	13.5314	13.7446	13.8749	13.5463	14.172	14.1124	14.1775	13.5066	13.3078	13.4733	13.2774	13.3783	13.3968	13.7519	13.4616	13.5746	13.7848	13.0033	13.6993	13.475	13.5712	13.3422	13.399	13.8162	13.5547	13.5614	13.9604	13.4473	13.1257	13.7398	13.9181	13.6551	13.4342	13.9066	13.646	13.3391	13.2183	13.1787	13.4342	13.4848	13.6104	13.4594	13.3813
Rv0616c	Rv0616c	8.36439	8.47507	8.43156	8.37829	8.63015	8.54357	8.82325	8.83527	9.31827	10.7695	9.64288	9.58962	8.00659	8.4733	8.75936	7.9543	8.29291	8.74812	8.64626	8.88951	9.61801	8.52086	7.95513	8.03331	8.54459	8.32159	8.44765	8.61894	8.63881	8.09023	8.72172	9.88179	8.42139	8.67073	9.12331	9.0516	8.36332	8.16441	8.63121	8.40922	8.32663	7.88481	8.45804	8.20778	9.2967	8.64276	8.20849	8.49736
Rv0617	vapC29	12.8287	12.1324	12.2151	12.2397	13.0494	12.2936	11.9087	12.7141	11.7535	13.3847	13.1344	13.147	12.6259	12.7259	12.3955	12.5308	12.0189	12.4821	12.916	12.592	12.5175	12.9175	12.6683	12.7154	12.6875	12.1756	12.7012	12.8142	13.0083	12.2715	12.264	11.7844	12.0715	12.3313	11.71	12.3861	12.2471	12.9426	12.3878	12.2039	12.6407	12.2982	12.4322	12.3154	12.4148	12.3495	12.3139	12.1243
Rv0618	galTa	11.6654	11.6668	11.5753	11.3557	11.6424	11.4362	11.372	11.4115	11.4039	11.9925	11.8421	11.9063	11.607	11.9359	11.7221	11.3092	11.3017	11.1975	11.4367	11.7381	11.7567	11.6762	11.3426	11.5657	11.5796	11.5236	11.4531	11.3778	11.8796	11.5207	11.6025	11.4044	11.5662	11.6405	11.3471	11.3884	10.6686	11.9439	11.2607	10.9009	11.1941	11.673	11.7622	11.7639	11.812	12.1492	11.8706	11.6476
Rv0619	galTb	7.78114	7.62876	7.58823	7.64815	7.96895	7.54724	7.45477	7.60155	7.49361	8.20616	7.88552	7.99993	7.62086	7.66974	7.66974	7.58316	7.497	7.54451	7.62878	7.67236	7.53142	7.87401	7.92267	7.69829	7.75253	8.31317	7.52153	7.7123	7.74993	7.52051	7.27274	7.68789	7.5387	7.67956	7.74254	7.44136	7.61356	7.8305	7.58471	7.61356	7.66066	7.85794	7.44096	7.71682	7.52227	7.55113	7.50404	7.54292
Rv0620	galK	7.2106	7.2648	7.27863	7.19265	7.26356	7.24397	7.10319	7.21166	7.25094	7.33775	7.32238	7.19836	7.59231	7.21917	7.29422	7.53027	7.32904	7.18689	7.26743	7.23835	7.31059	7.40813	7.54722	7.55333	7.36582	7.85008	7.30079	7.24488	7.26077	7.11535	7.26731	7.23204	7.2658	7.12779	7.12779	7.23218	7.31714	7.25854	7.18518	7.2664	7.19818	7.41014	7.25925	7.26675	7.28733	7.29195	7.19978	7.23869
Rv0621	Rv0621	9.09024	9.18135	8.67024	9.00338	9.17206	8.88186	8.69243	8.63889	7.92766	10.7111	9.9151	10.0897	8.49563	8.57899	9.63231	8.4275	8.98301	8.41155	8.98301	8.64078	8.69731	9.11515	8.86455	9.05683	8.56	8.95215	8.50952	8.63555	9.20705	8.98683	8.43604	9.21656	8.48533	8.45678	9.0968	9.86385	8.70894	8.88435	9.99586	8.64313	8.71227	9.00172	8.98728	9.23322	8.92858	8.78186	8.85702	8.4776
Rv0622	Rv0622	8.53427	8.23455	8.36439	8.08795	8.80375	8.85601	8.40559	8.31729	7.9911	8.26257	8.59827	8.42165	8.40545	7.80775	8.15073	8.23337	8.80101	7.83147	8.5138	8.12183	8.21396	8.31447	8.29381	8.28195	8.22512	8.75713	8.18771	8.04122	8.30296	8.60705	8.22199	8.91318	8.17569	8.06157	8.78568	8.56259	8.23863	8.02156	8.76684	8.13873	8.16806	8.51652	8.45087	8.18223	8.37973	8.2122	8.26181	7.92865
Rv0623	vapB30	12.717	12.8771	12.7787	12.5358	12.024	12.542	12.6209	12.8803	12.5065	13.8828	13.539	13.5161	12.4027	12.9049	12.9485	12.2835	12.5896	12.9167	12.5864	13.3074	13.3788	12.8796	12.3087	12.5661	12.5231	11.98	13.1074	13.1871	12.7206	13.4053	13.1952	12.9847	12.8215	13.1362	12.8663	12.9625	12.9443	13.2847	12.9556	12.6813	12.8809	12.346	12.8328	12.6041	12.6322	13.192	13.1731	12.8057
Rv0624	vapC30	11.7361	11.061	11.413	11.0078	11.4388	11.2382	10.842	11.0901	10.9806	12.8215	12.2692	12.3016	11.1286	11.6364	11.3458	11.2064	10.8894	11.4649	11.4585	11.8188	11.6137	11.665	11.3376	11.1091	11.2886	11.5354	11.6791	11.5997	11.2611	11.2359	11.0826	9.98811	11.0278	11.0908	10.5858	11.1941	11.298	11.5938	11.2458	10.82	11.4851	10.9704	11.0393	11.2258	10.8299	10.8251	11.0509	11.1221
Rv0625c	Rv0625c	10.9828	11.6266	11.5368	11.5604	10.9326	11.3281	12.6903	12.4926	13.662	12.1372	11.6176	11.4513	11.3919	11.4172	12.0031	11.0713	11.4405	11.3722	11.0524	11.6799	11.7852	11.0986	11.4583	11.3032	11.2974	11.101	11.2553	11.2766	11.4156	11.5972	11.4019	11.5328	11.4556	11.3471	11.3361	11.8288	10.8876	11.3517	11.3485	11.1853	11.3719	11.6536	11.5894	11.7364	11.8592	11.7445	11.6105	11.544
Rv0626	vapB5	13.4748	13.7478	14.0689	13.6694	13.2664	13.5127	13.6748	13.4649	13.7293	14.188	13.9094	13.8748	13.5319	14.0007	14.0485	13.7189	13.5807	13.8243	13.2151	14.234	14.1414	14.0964	13.5458	13.2628	13.7792	13.2909	13.7479	13.6228	13.5746	14.0444	13.8134	13.3976	13.7502	13.8366	13.4158	13.7662	13.9167	13.7797	13.4982	13.7726	13.653	13.3512	13.6692	13.6775	13.822	13.6788	13.7079	13.7602
Rv0627	vapC5	12.4407	12.542	12.7577	12.4107	12.6813	12.5035	12.6374	12.5212	12.6596	13.6076	12.8591	12.786	12.6817	12.9034	12.9156	12.4439	12.3442	12.6309	12.3782	13.0428	13.0668	12.9723	12.6588	12.4667	12.6351	12.6608	12.6608	12.9165	12.7986	12.4474	12.671	12.1632	12.4469	12.4761	12.0915	13.1508	12.8169	13.3912	12.9942	12.8084	13.1127	12.4025	12.7245	12.6084	12.8536	12.7286	12.5306	12.4899
Rv0628c	Rv0628c	11.771	11.987	11.7116	12.1435	11.8362	11.6251	12.2864	12.2565	12.0496	12.0649	12.02	11.9796	11.4054	11.414	12.0603	11.1414	11.7821	11.2108	11.5814	11.7162	11.7734	11.538	11.6009	11.4745	11.4795	11.4185	11.4733	11.548	11.8492	11.454	11.5684	12.2777	11.0263	11.2983	12.1349	12.3101	10.9611	12.1464	12.1399	10.8597	11.4444	11.5687	11.662	11.8	11.9507	12.1412	11.8435	11.1239
Rv0629c	recD	11.0625	10.5251	10.4355	10.5031	11.1478	10.4887	11.6008	11.8707	11.5809	7.86717	8.9742	9.23974	10.7651	10.5233	10.8194	10.7221	10.449	10.2388	10.916	10.2573	10.3734	10.6255	10.8752	10.6308	10.7621	11.1962	10.1743	10.1946	10.9386	10.3674	10.8711	10.1888	9.94608	11.0035	9.9838	9.65159	8.94622	10.1862	9.55462	9.22229	9.21573	10.6678	10.9966	10.9413	11.0614	10.8515	10.8281	10.0782
Rv0630c	recB	9.80101	9.62519	9.60515	9.73118	9.73706	9.51323	10.7823	10.7638	10.6818	7.77092	8.43866	8.53562	9.34946	9.4285	9.90129	9.48544	9.54827	9.48539	9.64672	9.33298	9.35241	9.51039	9.47195	9.36788	9.54642	9.908	9.3458	9.48813	9.64673	9.50097	10.2408	9.51121	9.24648	10.0391	9.34334	8.90054	8.59048	8.89164	8.77135	8.65565	8.40451	9.5746	9.9391	9.5746	9.97687	9.84558	9.67884	9.33387
Rv0631c	recC	9.24113	9.60246	9.37551	9.59153	9.27947	9.44084	10.6839	10.3151	10.726	8.34388	8.60766	8.64148	9.14317	9.23378	9.41966	9.08738	9.37906	9.34598	9.11333	9.32029	9.42528	9.58114	9.30572	9.15412	9.25893	9.55532	9.18364	9.26729	9.28673	9.46876	9.65315	9.3404	9.24062	9.57844	9.11245	8.93925	8.96113	8.68172	8.69664	8.92244	8.36639	9.52932	9.67224	9.26924	9.77664	9.5938	9.45015	9.34607
Rv0632c	echA3	14.0739	14.1592	14.161	14.1871	13.9553	14.1587	14.0974	13.9051	14.182	14.0207	13.9762	13.8784	14.1019	14.1823	14.0817	14.1783	14.2836	14.2393	14.0064	14.3024	14.1262	14.2581	14.1716	14.2807	14.105	13.9027	14.2049	13.971	13.8542	14.2036	14.0587	14.4143	14.2326	13.2499	14.4438	13.6474	13.8186	13.6551	13.7045	13.9135	13.6717	14.2104	14.0202	14.108	14.0935	14.0834	14.2061	14.2613
Rv0633c	Rv0633c	12.5571	12.0616	12.3494	12.2435	12.5925	12.2044	12.3193	12.5781	12.5212	12.0227	11.5981	11.7634	12.2893	12.5203	12.3204	12.6259	12.2169	12.2812	12.43	12.2604	12.1951	12.4636	12.4192	12.2857	12.3416	12.1116	12.3289	12.3364	12.392	12.1571	12.2148	11.4973	12.2515	12.3558	11.5838	11.8979	12.1859	12.3014	11.9906	12.3612	12.4586	12.341	12.1907	12.2384	12.0613	12.037	12.043	12.2967
Rv0634A	Rv0634A	13.7149	14.2085	14.2495	14.0031	13.406	14.2414	13.965	13.4383	14.0317	14.0025	13.9989	14.1093	14.1973	14.3175	14.3107	13.9264	14.2026	14.2197	13.7488	14.1513	13.9606	14.059	14.0595	14.1657	13.7738	13.6469	14.0429	13.8964	14.0396	14.8763	13.8783	14.218	14.1826	14.4412	14.2484	13.6901	13.9696	13.8274	13.5813	13.9632	13.585	13.7761	14.1557	14.0041	14.3549	13.7699	13.9975	14.1989
Rv0634B	rpmG	13.4895	14.2365	14.3919	14.417	13.5187	14.6111	14.2247	13.8169	14.1122	14.805	13.4218	13.6596	14.5156	14.3882	14.2423	14.6441	14.4277	14.6221	13.9529	14.5447	14.1902	14.9397	12.9158	12.716	14.4988	14.2209	14.6564	14.4967	13.786	14.7988	14.2057	13.9093	14.8646	14.6233	14.0583	13.8527	14.9479	13.7379	14.0984	14.7613	14.2043	14.0357	14.0974	14.4293	13.8136	13.9875	14.1897	14.9752
Rv0634c	Rv0634c	13.394	12.9917	13.1193	13.0164	13.4605	13.4106	12.8903	13.0339	13.0158	13.1757	13.4695	13.4997	13.2941	13.3905	13.1803	13.632	13.237	13.3458	13.5912	13.4295	13.2161	13.2398	13.248	13.456	13.0872	12.8242	13.0187	12.9408	13.3329	13.4758	12.979	13.0449	13.1399	12.7409	13.183	12.8229	13.1099	13.1433	13.0104	13.0288	13.1347	13.019	13.1321	13.2407	12.8672	12.9735	13.2598	13.1626
Rv0635	hadA	13.3959	14.2156	14.2939	14.2605	13.4413	14.4147	14.0058	13.5623	14.0997	14.4713	14.2557	14.4972	14.2127	14.1329	14.1439	14.505	14.1691	14.2457	13.6448	14.2247	14.2772	14.6085	14.3555	14.5667	14.198	14.0524	14.4609	14.3243	13.5733	14.6582	13.7963	13.934	14.3335	13.9918	14.0877	13.9011	14.4866	13.6675	14.0845	14.4658	13.7985	14.5967	13.8369	14.0794	14.0144	14.0008	14.255	14.3392
Rv0636	hadB	13.4048	14.4456	14.3836	14.5181	13.1814	14.3876	14.423	13.6493	14.3996	14.4263	14.4236	14.5083	14.5233	14.3046	14.4829	14.3588	14.4561	14.4931	13.8592	14.2419	14.3585	14.5893	14.3609	13.4179	14.4263	14.1528	14.5524	14.1344	13.8874	14.706	14.2188	14.3234	14.6451	14.0365	14.3725	14.1746	14.5882	13.7881	14.2934	14.5018	14.0204	14.6242	14.2509	14.2862	14.3907	14.435	14.8167	14.6273
Rv0637	hadC	13.925	14.3303	14.4762	14.3925	13.6543	14.4645	14.1885	13.864	14.3017	14.106	14.2396	14.1645	14.5641	14.4036	14.3663	13.7369	14.3208	14.4526	13.8047	13.9728	14.5771	14.4017	14.7268	14.0953	14.3346	14.0319	14.5671	14.2973	13.8526	14.6122	14.1038	14.3071	14.5348	13.8917	14.401	14.1546	14.4346	13.7216	14.2683	14.3418	13.8514	14.3907	14.1103	14.1769	14.2323	14.013	14.188	14.5466
Rv0638	secE	14.2305	14.1395	14.2768	13.9073	14.2079	14.2344	14.0784	14.3508	14.0581	14.4207	14.6531	14.9252	14.3065	14.3196	14.3025	14.2015	14.213	14.1537	14.5047	14.4584	14.5063	14.3807	14.2197	14.6387	14.1448	14.4312	14.2955	14.1744	14.6536	13.9442	14.2485	14.0265	14.0631	14.2731	14.0988	14.2461	14.1311	14.0845	14.1153	14.0763	14.1153	14.2731	14.0181	14.4181	14.0876	14.1822	14.0865	14.0378
Rv0639	nusG	14.6772	14.2876	14.3898	14.2585	14.5935	14.1503	14.1188	14.2829	14.2101	14.4689	14.6683	14.8191	14.4668	14.4486	14.4798	14.7615	14.3556	14.2973	14.6703	14.3828	14.3731	14.4771	14.3688	14.6121	14.4471	14.4133	14.1879	14.4194	14.4427	13.7825	14.257	14.2221	14.2864	14.1806	14.2134	14.3987	14.0845	14.213	14.5308	14.191	14.3186	14.2419	14.4419	14.4559	14.3417	14.397	14.6107	14.2728
Rv0640	rplK	14.3919	14.3227	14.303	14.3399	14.3621	14.1105	14.3336	14.367	14.1054	14.2601	14.2962	14.611	14.435	14.446	14.3558	14.8638	14.307	14.3378	14.6317	14.7305	14.3638	14.5129	14.3299	14.8046	14.4752	14.23	14.5592	14.5406	14.3768	13.9254	14.3093	14.0304	14.4275	14.312	14.0807	14.1725	14.2484	14.2278	14.1386	14.2621	14.3645	14.3818	14.4734	14.4419	14.1497	14.3597	14.6359	14.4424
Rv0641	rplA	14.4434	14.3986	14.451	14.3159	14.5508	14.3226	14.3754	14.5186	14.4341	14.3361	14.3879	14.3608	14.4858	14.6159	14.5016	14.6071	14.3813	14.4588	14.6406	14.3466	14.5732	14.3373	14.546	14.1698	14.4412	14.4029	14.4111	14.5832	14.5469	13.4251	14.3135	14.2572	14.391	14.0509	14.2345	14.5568	14.0433	14.3615	14.4773	14.264	14.5716	14.2568	14.5653	14.4326	14.4367	14.4633	14.3452	14.3863
Rv0642c	mmaA4	13.407	14.1892	14.2539	14.2471	13.6164	14.2178	14.0833	13.7072	14.2005	14.146	14.1928	14.3661	14.0851	14.1521	14.0775	14.8178	14.2559	14.2992	13.6846	14.2772	13.9593	14.2626	14.2556	14.3555	14.1198	13.9642	14.2008	13.7064	13.546	14.4948	14.1295	13.7752	14.3888	14.2705	13.9905	13.7035	14.4956	13.8632	14.012	14.4866	14.0246	14.462	14.1368	14.1206	13.9581	13.6701	14.0663	14.3943
Rv0643c	mmaA3	12.5756	13.388	13.3213	13.4595	12.584	13.4825	13.2136	12.6634	13.3521	13.9822	13.6467	13.6587	13.626	13.4629	13.2733	13.6052	13.144	13.6634	12.7996	13.6439	13.4517	13.5318	13.3298	13.7355	13.2489	13.0377	13.4794	13.2444	12.3816	13.6712	13.3487	12.7861	13.6032	13.5608	13.0024	12.5884	14.1037	12.8278	13.0183	13.6637	13.3321	13.3276	13.2773	13.4152	12.9838	12.8661	13.3388	13.6214
Rv0644c	mmaA2	12.4058	13.4802	13.2681	13.306	12.4182	13.4718	13.1517	12.5065	13.5077	14.3981	13.9224	13.9038	13.2979	13.2792	13.3673	13.8477	13.2072	13.4896	12.6218	13.5124	13.3394	13.4502	13.4446	13.6291	13.218	12.9689	13.4544	13.1445	12.1478	13.5916	13.0022	12.8713	13.6311	13.3183	12.9972	13.1833	14.0876	12.83	13.3568	13.9459	13.5773	13.3931	12.9773	13.1215	12.8892	12.8951	13.2406	13.6569
Rv0645c	mmaA1	12.0346	12.1576	12.1788	11.9744	11.872	12.2626	11.6223	11.5353	11.7652	12.7242	12.9241	12.8805	12.3801	12.1149	12.0143	12.358	12.1507	12.101	12.0554	12.1816	12.1269	12.2666	12.5178	12.5364	12.2036	11.7465	12.2664	12.0362	11.9811	12.1471	11.3981	12.0309	12.1533	11.2781	12.3423	11.6384	12.6039	11.6824	11.8042	12.2656	11.9288	12.2664	11.7249	12.0271	11.808	11.6251	11.7409	12.2535
Rv0646c	lipG	12.2883	12.6168	12.5437	12.6649	12.1468	12.0921	11.972	11.7389	11.5644	12.2184	11.8973	11.9298	12.9011	12.8984	12.8862	12.4878	12.1856	12.5539	12.3176	12.8584	12.89	12.3552	12.9135	12.6158	12.533	11.8613	12.8588	12.8184	12.5141	12.6136	12.1039	12.0017	12.6214	12.3121	12.1362	12.9565	12.5859	12.5859	12.7478	12.7134	12.9267	12.5361	12.3589	12.5709	12.3211	12.6038	12.6014	12.5925
Rv0647c	Rv0647c	12.6861	13.3036	12.9214	13.1973	12.4235	12.4752	11.8628	11.802	12.141	13.3359	12.615	12.7833	13.4491	13.2696	13.3168	13.3032	12.6152	13.1372	12.5825	13.2219	13.1236	12.8626	13.2119	13.2687	13.1361	12.2733	13.1934	13.1361	12.8616	13.0987	12.3432	12.348	13.2554	12.5095	12.3068	13.1805	12.7951	13.1525	13.1099	13.0272	13.2446	12.9206	12.8397	13.0478	12.7474	12.7047	12.7187	13.2647
Rv0648	Rv0648	7.53515	7.56158	7.54328	7.47077	7.53116	7.46639	7.4776	7.4776	7.61175	7.43568	7.54142	7.47125	7.57575	7.432	7.60594	7.66507	7.58666	7.41696	7.5521	7.43111	7.48712	7.68365	7.61532	7.64043	7.58422	8.41129	7.39521	7.43933	7.57646	7.50499	7.5724	7.71187	7.49134	7.56252	7.67148	7.94426	7.75739	7.7156	7.83508	7.53284	7.50948	7.67474	7.61145	7.60726	7.62946	7.64036	7.61721	7.50404
Rv0649	fabD2	7.46871	7.38592	7.48806	7.33363	7.4405	7.49022	7.47383	7.28996	7.41018	7.40704	7.36272	7.41679	7.49156	7.29938	7.51839	7.56148	7.45388	7.2615	7.45014	7.41572	7.40813	8.67809	7.96276	7.86042	7.53656	9.27603	7.23048	7.238	7.41308	7.35628	7.65376	7.63837	7.35905	7.4986	7.5672	7.93189	7.67813	7.47673	7.77853	7.3737	7.2747	7.88962	7.55696	7.4727	7.64511	7.86848	7.59267	7.30319
Rv0650	Rv0650	7.87289	7.71136	7.7361	7.64358	7.81899	7.60699	7.61175	7.61943	7.62901	7.57018	7.63293	7.70624	8.4017	7.49708	7.77113	8.444	7.84167	7.48106	7.85363	7.78934	7.8968	8.71081	8.17156	7.90929	7.92267	11.7613	7.59794	7.55196	7.95053	7.6418	7.89295	7.99032	7.6147	7.93616	7.61126	8.14785	8.2008	8.2008	8.04474	7.63615	7.60977	8.43353	7.99302	7.61145	8.15736	8.18747	7.96835	7.57391
Rv0651	rplJ	12.0176	13.5419	12.7391	13.6764	12.96	13.1345	12.339	12.3838	13.0217	14.8403	14.1074	14.1791	13.4629	13.6138	13.4906	13.561	12.6039	13.3707	12.4762	13.4454	13.3341	13.9939	13.5721	13.5107	13.303	12.7363	13.4853	13.4263	12.8511	12.9566	12.787	11.4735	13.2939	13.4493	11.6425	13.5953	13.265	13.6611	13.7164	13.3139	13.8406	13.4489	13.0246	13.3403	12.9219	12.7597	13.1313	13.3592
Rv0652	rplL	12.9395	14.4862	13.8525	14.4452	13.4401	13.7934	13.5045	12.5321	13.7922	14.7306	14.1645	14.0944	14.1165	13.9072	14.1539	14.0533	13.8338	14.1054	12.8513	14.014	14.2277	14.1885	13.8849	14.042	13.744	13.3569	14.1549	14.0708	13.9659	13.8671	13.804	13.2965	13.9714	14.1141	13.0211	14.3593	13.6038	14.1077	13.8586	13.8323	13.9715	14.2682	13.8829	13.7344	14.2192	14.1128	13.8575	13.9906
Rv0653c	Rv0653c	9.211	10.0299	10.0299	9.9553	9.39213	9.55445	8.95165	8.42896	9.63868	11.1535	10.3699	10.2867	9.16431	9.88911	10.2759	9.00469	9.8115	10.1453	9.16531	9.48395	10.1349	10.0194	8.83175	8.95514	9.70386	9.71556	10.2584	10.2314	9.50097	8.73446	10.0346	9.63334	9.61845	10.181	9.32747	11.0004	9.68834	9.63623	9.98812	9.45298	9.11041	9.31777	9.39734	9.66983	9.97277	9.37291	8.59363	9.71899
Rv0654	Rv0654	10.0136	10.8593	10.21	11.161	10.3978	9.95899	9.06042	9.03445	10.0041	13.9137	12.525	12.4731	11.5001	10.8847	10.5111	11.5001	9.6898	10.6247	9.98631	11.0913	11.0103	11.0261	11.7562	11.6732	10.941	9.9256	10.912	10.5773	10.4632	10.1616	9.95157	10.0794	9.86577	10.1063	9.98612	12.7209	13.0288	13.7622	13.0483	12.8778	13.7523	10.7844	10.5117	10.7598	10.3511	9.08456	9.28075	9.98457
Rv0655	mkl	14.6898	14.083	14.266	14.1769	14.5215	14.3899	13.621	13.9222	13.7003	13.298	14.1313	14.0889	13.7029	14.1423	14.0533	13.8936	14.0676	14.2009	14.5775	13.98	13.9503	13.5362	13.9098	14.1568	13.9656	14.5633	13.8355	14.1402	14.1752	13.3787	14.537	13.3646	14.2602	14.5243	13.4735	13.6377	13.4431	13.4558	13.6444	13.7312	13.2906	13.7184	14.3452	14.1998	14.3264	14.1634	14.33	14.2355
Rv0656c	vapC6	9.87177	8.25139	8.76769	8.3335	10.0041	9.09793	9.33733	10.4724	9.47247	8.6532	8.38105	8.42559	9.45795	9.22551	8.61966	9.07936	8.90373	8.72819	10.2757	8.81402	8.55552	9.7391	8.96029	8.81731	8.54834	8.72831	9.36018	9.12251	9.72761	8.86457	9.21561	8.81277	8.49643	9.0547	9.22444	8.57048	8.43383	9.55462	8.54153	8.6183	8.87663	8.93326	8.70948	9.10339	8.74291	8.75001	8.72994	8.41246
Rv0657c	vapB6	11.8011	10.4835	10.7747	10.9748	11.6861	11.1337	10.9184	11.7487	11.1868	10.3814	9.72341	9.81518	11.3716	11.6057	11.4348	11.0593	10.5827	10.8603	11.7678	11.308	11.0288	11.2029	11.576	11.3826	10.2096	10.9753	10.7802	11.068	11.8658	11.1878	9.82929	12.6479	10.818	11.1081	12.2701	10.1616	10.4055	11.2947	10.1235	11.3605	10.8935	11.0671	11.1949	11.3504	11.2481	10.6697	10.9615	10.9253
Rv0658c	Rv0658c	13.2897	11.4384	12.3262	11.4388	13.0525	11.9948	11.6472	12.5048	11.0572	12.0492	11.9666	11.7986	12.5585	12.2363	12.1261	12.2603	12.0258	11.6634	13.0517	12.6321	12.8113	12.8817	12.537	12.4949	12.341	12.9853	11.9874	12.4525	13.1738	12.0536	12.1424	12.146	11.4791	12.2434	12.1552	12.4797	10.925	11.9894	12.1146	10.9058	11.2003	11.9889	12.3854	12.368	12.4972	12.6456	12.416	11.5645
Rv0659c	mazF2	14.2134	14.1167	14.0437	13.9975	14.4194	14.1308	13.9731	14.5476	13.7501	13.9762	14.3453	14.6347	14.3404	14.3812	14.2153	13.4814	14.0609	14.1438	14.7872	13.8952	13.853	14.4625	14.3173	14.4322	13.9718	14.0813	13.9625	13.8902	14.8412	14.1016	14.2996	14.0844	14.0583	14.2771	14.1707	13.9561	13.4711	13.8573	14.0601	13.585	11.9461	13.7691	14.1122	14.185	13.8724	14.1165	14.2338	13.9262
Rv0660c	mazE2	13.6306	14.541	14.4968	14.4946	13.6666	14.2626	14.3389	14.2383	14.0024	14.2193	14.541	14.7841	14.3046	14.4541	14.7129	14.7885	14.4228	14.3208	13.9705	14.957	14.3024	14.7515	14.0713	15.1749	13.9067	13.1711	14.3693	13.9054	13.7633	14.7192	14.3989	14.1121	14.3669	14.7062	14.2964	14.3159	13.9215	14.1581	14.6042	13.8557	12.2538	13.9581	14.8925	14.2261	14.0837	14.3325	14.915	14.3692
Rv0661c	vapC7	8.73546	8.8819	8.77885	9.04694	8.88186	8.80757	8.41659	8.20952	8.65759	8.38745	8.52893	8.55046	8.65902	9.29646	9.09841	8.8791	9.20295	8.55286	8.98048	8.72872	8.79564	9.08469	8.81731	8.8471	8.93591	8.03221	8.62881	8.57503	8.81532	8.71701	9.4948	9.4648	8.78287	8.37729	8.91561	8.23394	8.48546	8.26764	8.06775	8.52488	8.24318	8.70948	9.07091	9.62406	9.58207	8.88925	8.77391	9.00118
Rv0662c	vapB7	9.61643	10.1745	9.91034	9.87273	9.42399	9.87273	9.83052	9.59257	10.0814	11.0265	9.98566	9.91822	9.14641	9.99235	9.95156	9.37843	9.76955	9.64964	9.53933	10.4453	10.6616	9.5726	9.48562	9.61763	9.34342	8.84636	9.50523	9.7473	9.8836	9.83972	9.52622	9.37076	9.94756	9.74162	9.40843	9.73189	9.3365	9.8116	9.64159	9.69416	9.48136	9.49908	9.69901	9.99296	9.85432	9.66458	9.45614	10.0551
Rv0663	atsD	11.8199	11.7279	11.9008	11.9676	11.9275	11.7685	12.0522	12.3905	12.4524	12.4514	11.4948	11.662	12.2079	12.1247	11.8349	12.2917	11.9201	11.796	11.8414	12.2655	12.052	12.3374	12.2931	12.2104	12.0689	11.0406	12.3431	11.9187	11.7849	11.7649	10.9196	11.8885	12.0982	11.2811	11.934	10.7759	11.3918	11.4585	10.919	11.3568	11.4318	11.9816	11.7722	11.8025	11.526	11.8071	11.8696	12.1431
Rv0664	vapB8	12.0818	11.9708	12.2843	12.0014	12.1561	12.0288	12.342	12.3105	12.8023	11.8899	11.7646	11.6427	12.2321	11.7697	12.0177	12.0587	12.3011	11.8237	11.9616	12.2784	12.3861	12.417	11.9119	12.1842	12.2243	11.9331	12.4442	12.1654	12.1168	11.8512	11.4621	12.2594	12.1816	11.4044	12.105	11.7445	11.6061	11.2049	11.3351	11.3254	11.5386	12.0773	12.0061	11.8308	12.0633	12.2726	12.2717	12.1802
Rv0665	vapC8	11.5604	11.2453	11.5682	11.3548	11.5121	11.2061	11.6287	12.1714	12.4291	11.1408	10.5674	10.6049	11.9798	12.0978	11.8632	12.0252	11.3548	11.6199	11.5846	11.9916	11.854	12.0206	11.9984	11.7805	12.0516	10.9688	12.0666	12.2274	11.8338	11.498	11.0488	11.4527	11.7591	11.3545	11.5727	10.4379	11.6463	11.4177	10.2946	11.301	11.29	11.5365	10.897	11.6861	10.6517	11.3942	11.4316	11.8325
Rv0666	Rv0666	10.9695	10.0578	10.4716	10.2363	11.009	10.4489	10.8141	11.5407	11.15	10.1938	9.18953	9.39369	11.4541	10.8261	10.8221	11.4748	10.51	10.4438	11.1662	11.2091	10.9826	11.1761	8.66206	8.50531	11.4292	11.6477	11.1951	11.2737	11.0332	10.7835	10.3048	10.4122	10.6835	10.643	10.6489	9.42391	10.7001	10.243	9.46998	10.1641	10.2117	10.3763	10.3062	10.9086	10.3175	10.4944	10.6596	10.6812
Rv0667	rpoB	14.2963	14.4539	14.3303	14.5466	14.3548	14.2841	13.8145	14.252	14.1155	13.6118	13.5946	13.502	14.5682	14.4183	14.435	14.3639	14.1494	14.408	14.529	14.4075	14.3852	14.7062	14.587	14.3609	14.5199	14.4644	14.5702	14.6269	14.3726	13.7059	14.2881	13.8501	14.3754	14.2089	13.9013	14.0312	13.7189	14.4098	14.0265	14.1077	14.1563	14.4082	14.4142	14.2705	14.2343	14.1493	14.4987	14.3924
Rv0668	rpoC	14.5609	14.2046	14.1699	14.3136	14.6773	14.1464	13.6889	14.4996	13.9777	13.35	13.3318	13.2617	14.5524	14.4918	14.4105	14.3863	13.9502	14.1457	14.6221	14.3217	14.3807	14.7842	14.5276	14.5132	14.4593	14.2339	14.4455	14.4393	14.4124	13.0846	14.0705	13.6322	13.9885	13.8999	13.7132	13.896	13.0046	14.2253	13.842	13.6756	14.3518	14.6919	14.4181	14.31	14.2302	14.1897	14.44	14.0044
Rv0669c	Rv0669c	11.0306	11.8952	11.6256	12.0411	11.0826	11.4333	11.2917	10.7966	12.1174	11.9598	11.4208	11.6242	11.5154	11.7951	11.9957	11.3522	11.5395	11.9478	11.0204	11.6639	11.7137	11.4542	11.6279	11.5913	11.5881	11.2006	11.991	11.8373	11.2686	11.2235	11.5207	11.3838	12.0575	11.4775	11.2723	10.6294	11.3933	10.3785	10.3658	11.4585	11.2281	11.813	11.6317	11.5698	11.8239	11.6861	11.5497	12.107
Rv0670	end	13.4831	13.2638	13.3891	13.4125	13.3358	13.4009	13.2843	13.1664	13.1599	13.0929	13.5717	13.6663	13.1142	13.2264	13.163	13.4457	13.4968	13.3525	13.6155	13.201	13.1707	13.0818	13.186	13.3465	13.2172	12.5915	13.3373	13.2968	13.2917	13.4953	12.9923	13.4104	13.2665	13.2029	13.5528	12.989	13.2139	13.5799	13.108	13.2546	13.4711	13.2607	13.447	13.1792	13.3011	13.3718	13.6174	13.3029
Rv0671	lpqP	13.07	12.2823	12.4077	12.3164	13.1861	12.5501	12.1082	12.964	12.1	12.6159	12.8676	12.8167	12.4933	12.5016	12.2527	12.5298	12.1786	12.44	13.065	12.1472	12.0957	12.1204	12.5061	12.1646	12.2728	12.4271	12.237	12.313	13.0054	12.1965	12.4598	12.597	12.3865	12.4046	12.4549	12.8309	12.9491	13.0227	12.7643	13.0005	13.2127	12.3965	12.2027	12.4636	12.1718	12.2454	12.1292	12.393
Rv0672	fadE8	11.8906	12.3175	11.8524	12.3768	11.6958	11.2578	10.7043	11.2448	11.2161	10.7788	10.9904	10.9519	11.7534	12.2215	11.9062	11.893	11.1643	12.0776	11.7849	11.1629	11.0022	11.3051	11.5059	11.9535	11.9482	12.0743	12.0633	12.0254	11.2672	11.446	12.6458	10.9952	11.9055	12.8004	11.0508	11.6928	12.2287	13.3974	11.8933	12.3961	12.9481	11.7471	11.6636	11.5365	11.6054	11.3404	11.6064	11.9591
Rv0673	echA4	11.65	12.0552	11.7784	12.0213	11.7388	11.4113	11.0384	11.3233	11.188	10.0446	10.576	10.6293	11.6291	11.7871	11.9403	11.7236	11.3148	11.6275	11.672	11.0602	11.0148	11.2743	11.8298	11.7794	11.7232	12.3108	11.8183	11.9663	11.478	11.5043	12.4305	11.5131	11.5989	12.7464	11.3884	11.7588	11.793	13.2887	11.8055	11.5877	12.4607	11.6345	11.7364	11.3307	11.6567	11.3234	11.6788	11.6682
Rv0674	Rv0674	11.3094	11.1434	11.1663	11.317	11.2103	10.708	10.4161	10.9806	10.0093	8.45367	9.79748	9.70279	10.8344	11.0692	10.8305	10.8725	10.916	10.9546	11.3066	9.99667	10.4532	10.6793	10.8737	11.0368	11.2591	11.7148	10.9257	11.0051	11.0436	11.1348	11.9759	10.5858	10.594	11.9682	10.4879	10.7692	10.6491	12.5579	11.0288	10.9784	11.7254	11.007	11.2416	10.6517	10.9505	10.5938	11.0258	10.6972
Rv0675	echA5	11.2848	11.5368	11.3425	11.3249	11.1781	10.9837	10.479	10.5216	10.5201	9.58022	9.99196	9.99573	11.0797	10.9805	11.2188	11.4231	11.2913	10.8127	11.1349	10.9345	10.8248	10.8378	10.4858	10.9495	11.2753	12.2814	11.2368	11.1542	11.0568	10.8988	11.5065	10.9944	11.0788	11.8111	10.8116	10.6906	10.8336	12.0244	10.6531	10.8992	11.2965	11.1199	11.3324	10.9992	11.3722	11.5389	11.2711	11.0995
Rv0676c	mmpL5	12.584	11.6403	12.1576	11.8174	12.696	12.2827	11.5772	12.0338	11.2101	11.2082	10.8095	10.795	11.7261	11.9798	11.8091	11.9443	11.9872	11.9658	12.5062	12.0395	11.9102	11.9475	11.8481	11.7853	11.9823	12.0932	12.2485	12.1465	12.1634	11.7919	12.1459	11.5973	11.5633	12.0454	11.7773	11.7072	12.2235	12.8869	11.9982	12.1236	12.646	11.5037	11.921	11.7249	11.7964	11.805	11.9655	11.6398
Rv0677c	mmpS5	12.9792	12.2829	12.2892	12.3145	12.9009	12.4145	11.4144	12.5631	11.5909	13.147	12.9789	12.9989	12.0587	12.5697	12.3173	12.31	12.2758	12.7581	13.3612	12.613	12.417	12.4769	11.7162	12.6321	12.3215	12.0794	12.6019	12.2179	12.6961	12.4273	12.8699	12.1655	12.0859	12.6022	12.3189	11.8154	13.0834	13.3783	12.4926	12.8601	13.3373	11.9476	11.9496	12.1981	11.7922	12.1639	12.3662	12.1304
Rv0678	Rv0678	10.6829	10.2269	10.9095	10.3328	10.5813	10.8049	10.575	10.474	9.80778	10.2119	10.3937	10.4177	10.6805	10.4186	10.4623	10.4586	10.7334	10.4712	10.8924	10.8787	10.7834	10.3173	10.8003	10.2952	10.271	10.7049	10.8381	11.0523	11.1235	10.3366	10.4917	10.8396	10.0187	10.0515	10.7634	11.7706	10.9568	11.5502	11.6539	10.6666	10.9153	9.99484	10.5361	9.90361	10.8501	10.5395	10.1743	10.1158
Rv0679c	Rv0679c	12.2951	12.0818	12.1772	12.2999	12.1955	12.158	11.1711	11.0556	10.7388	12.546	13.0375	13.1506	11.989	12.1769	11.7481	12.1476	11.9749	12.1601	12.1402	12.1878	12.1907	11.9123	11.9512	12.2718	12.1569	12.3182	11.9343	12.104	11.9006	12.0642	12.4118	12.0144	12.1419	12.1606	12.1892	12.5496	13.0138	12.5388	12.9021	12.5735	12.9585	12.1131	11.8957	12.2803	11.6979	11.5695	11.7126	12.1875
Rv0680c	Rv0680c	12.5319	12.5538	12.5922	12.7931	12.2851	12.4422	11.7846	11.3926	11.1132	13.2777	13.2907	13.3139	12.4747	12.5249	12.1221	12.5918	12.4222	12.3525	12.2696	12.5778	12.5817	12.0104	12.5106	12.8238	12.4466	13.1236	12.6564	12.7425	12.4321	12.6248	12.4691	12.3778	12.6065	12.6088	12.4392	13.2835	12.987	12.9307	13.5444	13.1433	13.612	12.5275	12.3045	12.4381	12.5042	12.499	12.4659	12.6572
Rv0681	Rv0681	13.0481	13.3444	13.0457	13.3358	13.371	13.2347	13.4374	13.5637	13.0647	13.3964	13.438	13.5606	13.5702	13.2941	13.1568	13.6409	13.3085	13.0863	13.276	13.0062	12.9542	13.2387	13.3099	13.5094	13.2974	13.0629	13.5678	13.5678	13.2772	13.4724	12.8222	13.2072	13.3804	13.1052	13.2132	13.3444	13.2915	13.1981	13.309	13.2875	13.3109	13.399	13.2573	13.1745	13.2019	13.2823	13.1609	13.4059
Rv0682	rpsL	13.91	14.6618	14.6236	14.6525	14.291	14.7777	14.699	14.506	14.367	14.6192	14.7306	14.2353	14.7968	14.5641	14.5844	14.0914	14.5581	14.7372	14.2706	14.0946	14.3995	14.5447	14.8689	14.1387	14.7822	14.7928	14.8259	15.02	14.7532	14.4184	14.6354	14.3264	14.6277	14.1773	14.2931	14.6123	14.5345	13.9728	14.4624	14.6747	13.9345	14.6047	14.1746	14.6622	14.4794	14.4161	14.2596	14.6146
Rv0683	rpsG	13.739	14.5852	14.5571	14.6255	13.7761	14.4406	14.2439	13.8604	14.3078	14.5766	14.6303	15.1102	14.6159	14.4156	14.5562	14.2838	14.5334	14.5611	13.8826	14.5846	14.5692	14.5336	14.4788	14.2599	14.4379	14.2595	14.5878	14.6095	14.1589	14.6444	14.3291	14.1069	14.4587	14.3754	14.1459	14.264	14.4193	14.1016	14.191	14.4829	13.9215	14.5026	14.1497	14.3452	14.2085	14.2472	14.5372	14.4689
Rv0684	fusA1	14.303	14.4209	14.4127	14.5247	14.2791	14.4037	14.1966	14.167	14.2785	14.2033	14.4006	14.5303	14.545	14.4987	14.534	14.4105	14.3657	14.4824	14.4249	14.2973	14.4159	14.5196	14.6387	14.4412	14.5428	14.3593	14.6521	14.7073	14.2461	14.0515	14.2927	14.1773	14.4438	14.23	14.2266	14.1523	14.2443	14.2383	14.3159	14.33	14.2755	14.7481	14.2999	14.4979	14.168	14.1455	14.4486	14.4486
Rv0685	tuf	14.5105	14.6577	14.6772	14.7705	14.2329	14.543	14.6795	14.358	14.4996	14.0122	14.4466	14.7535	14.8776	14.5844	14.5926	14.3217	14.7494	14.7087	14.2214	14.0754	14.6212	14.214	14.9639	14.0183	14.8422	14.6612	14.9013	14.9013	14.5514	13.9484	14.6444	14.5175	14.7643	14.1516	14.4905	14.5456	13.8975	14.0232	14.2665	14.5994	13.8459	14.4475	14.3264	14.8051	14.618	14.6717	14.3692	14.7451
Rv0686	Rv0686	13.05	13.0075	13.0283	13.0021	13.1562	12.8493	12.7558	13.2008	13.0912	13.8658	13.6782	13.7851	13.4467	13.3821	13.1028	13.6946	12.7469	13.1158	13.2498	13.4571	13.4184	13.9288	13.5449	13.7217	13.2266	13.398	13.3765	13.4172	13.1131	12.9098	13.0499	12.571	13.2222	13.0604	12.7122	13.0824	13.9313	14.2621	13.2637	13.7868	14.4624	13.23	12.9433	13.2573	12.7517	12.9694	13.1873	13.2514
Rv0687	fabG	11.8061	11.3043	11.7793	11.4589	11.9859	11.7615	11.9617	11.9684	12.0874	13.0258	12.6813	12.6771	12.2568	11.9287	11.7721	12.483	11.5641	11.4465	12.0167	12.3184	12.4248	12.3184	12.442	12.4073	12.2691	12.0687	12.0889	12.0044	12.1099	11.7189	10.7338	11.9484	11.5697	11.5314	11.9407	12.109	12.2898	12.5634	11.9789	12.1047	12.6235	11.8541	11.5023	11.9801	11.493	11.9655	11.8215	11.6182
Rv0688	Rv0688	12.0153	12.6578	12.3021	12.6351	12.2564	12.358	13.5763	13.1045	13.8025	12.576	12.5225	12.6024	12.5336	12.3305	12.407	12.6719	12.4608	12.5151	11.9607	12.0646	12.0763	12.2532	12.6753	12.6505	12.5178	12.4383	12.8222	12.5219	12.1951	12.4305	12.0613	12.8892	12.4811	12.416	12.7272	12.5992	12.9334	12.3932	12.6625	13.0405	13.1961	12.7569	12.4681	12.2766	12.4709	12.3212	12.4013	12.5232
Rv0689c	Rv0689c	7.93626	7.6692	8.29401	7.8833	8.10413	7.65867	9.25533	8.30019	10.434	7.35409	7.78253	7.81327	8.14602	7.4055	7.82323	8.12716	7.92019	7.65947	7.99761	7.61132	7.8048	8.66325	7.9803	7.7918	8.01614	10.1226	7.83205	7.71766	7.61654	7.66184	7.62995	7.6147	8.00274	8.26605	7.53499	7.73313	8.52101	7.94426	7.72947	7.71294	7.90974	8.14971	7.89352	7.73292	7.80093	8.28192	7.65592	8.05115
Rv0690c	Rv0690c	13.2021	11.7068	12.3184	12.1341	13.4538	12.6431	13.3315	14.0262	13.3334	11.3448	11.4417	11.2727	12.1986	12.7001	12.1635	12.0266	12.3477	12.1786	13.3765	11.4516	11.2841	12.0716	12.055	12.3324	12.5529	12.3834	11.9587	12.1777	13.1277	12.3655	12.3487	12.6193	11.8856	12.1552	12.6174	12.1615	11.4714	12.745	12.3774	11.8592	12.4595	12.1879	12.5257	12.648	12.2614	12.1378	12.2771	11.9511
Rv0691c	Rv0691c	9.24932	8.08288	8.67831	8.24687	9.19316	8.78662	8.41259	9.06352	8.42896	8.55846	9.58022	9.5683	8.31593	8.70142	8.49563	8.23754	8.52994	8.38107	9.17659	7.94712	7.95055	8.31888	7.86042	8.10197	8.653	8.14601	8.33125	8.33125	8.47634	8.73104	8.63515	8.34975	8.19139	8.05435	8.89471	8.95793	8.29513	8.50816	9.24875	8.45137	8.57979	7.93267	8.15341	8.32097	8.21183	7.96467	8.07755	8.29874
Rv0692	Rv0692	13.9935	13.8474	14.1395	13.7761	13.8099	14.4427	14.0391	13.6773	13.7947	14.1595	14.4376	14.4582	14.0437	14.2815	14.0469	13.0754	14.5223	14.1354	14.2086	13.54	13.6153	14.0983	13.9124	13.5458	14.2197	14.1985	14.0192	14.1549	14.4777	14.8292	14.233	14.4651	13.8218	12.9308	14.4619	14.9707	14.2665	14.1563	15.3731	14.3835	14.4346	13.705	13.6913	14.0431	13.9807	14.271	14.2355	13.83
Rv0693	pqqE	14.3516	13.3019	13.9206	13.3849	14.5666	13.9333	13.784	13.7281	13.3053	13.1725	13.301	13.3631	13.4502	13.9248	13.7029	13.0945	14.1869	13.6691	14.4645	13.1898	13.1789	13.7002	13.3996	13.2724	14.0114	14.2028	13.3999	13.7406	14.2705	13.9283	13.9544	13.9816	13.3216	13.2211	14.19	14.2755	13.4214	14.0584	14.8065	13.7035	14.1251	13.8314	13.7703	13.8586	13.7798	13.8012	13.7888	13.3484
Rv0694	lldD1	14.6672	13.1836	13.6832	13.0525	14.398	13.7479	13.6383	13.9563	13.1036	11.6187	12.6007	12.6624	13.4364	13.7632	13.738	13.1535	13.9486	13.3801	14.6365	12.7968	12.916	13.478	13.414	13.171	13.9055	14.1171	13.2263	13.5109	14.1096	13.3815	13.8436	13.7173	12.9432	13.127	13.774	14.1229	12.8337	13.8459	14.0533	13.392	14.0812	13.4727	13.7283	13.7825	13.8246	13.7637	13.5108	12.9561
Rv0695	Rv0695	13.7975	13.113	12.6916	12.9109	14.0744	13.0257	12.5048	13.3557	12.3723	10.9131	11.9985	12.005	12.9435	13.1209	12.9918	12.7452	12.7868	12.8753	14.0031	12.0695	12.1618	12.5142	12.716	12.9314	13.171	13.767	12.6072	12.7097	13.8108	12.5508	13.6727	12.699	12.6412	13.4593	12.762	13.6838	13.5549	13.8406	13.7455	13.612	14.1825	13.0232	12.9525	13.3263	12.8389	12.7809	12.6408	12.6496
Rv0696	Rv0696	13.491	12.7219	12.7074	12.6124	13.5745	12.7822	12.0837	12.9029	12.0171	9.96991	11.0594	11.1491	12.4501	12.5971	12.5234	12.3384	12.7197	12.5896	13.5181	11.7515	11.6437	12.0312	12.6025	12.5351	12.473	13.4223	12.4374	12.5646	13.0459	12.402	13.26	12.7781	12.0628	13.3292	12.8522	13.2792	13.6225	13.8619	13.2847	13.547	14.1116	12.8519	12.9032	12.8928	12.9525	12.4426	12.4774	12.1353
Rv0697	Rv0697	10.6622	9.3129	9.28612	9.33137	10.989	9.57103	9.20445	9.9338	8.56725	7.06038	8.09446	8.17893	8.99743	9.06856	9.06214	8.839	9.42535	9.24041	10.7239	8.4685	8.62448	8.32345	9.18501	8.92209	9.12312	10.5048	8.87005	8.85458	10.2524	9.18575	10.0928	9.37302	8.52193	9.98102	9.5139	9.89261	10.0994	11.2123	9.9544	9.99344	10.7692	9.32105	9.60424	9.69901	9.70599	9.43086	9.16184	8.58353
Rv0698	Rv0698	10.5022	9.59514	10.5194	9.41944	10.7594	10.0857	10.4254	10.4285	10.1622	10.3234	10.5369	10.3641	10.7123	10.4419	10.2808	10.7719	9.91822	10.0177	10.1727	10.5604	10.9886	10.8265	10.9495	10.7914	11.2179	10.9988	10.0758	10.3808	10.7663	10.2062	9.80058	9.35685	9.77988	9.9315	9.22812	10.4433	9.79294	10.2764	9.93247	9.6651	9.76851	10.0743	10.0919	10.1839	10.2782	10.4633	10.3084	9.89982
Rv0699	Rv0699	8.42885	8.62942	7.89902	7.39261	8.27803	7.41057	7.75484	8.6465	8.07648	7.99275	7.35409	7.31879	9.51189	8.31197	8.23066	9.65017	7.48106	7.78765	8.32664	8.34067	8.3951	8.36776	10.0476	9.95424	9.43074	7.76894	8.08504	8.40767	8.83827	7.84559	7.72878	7.18425	7.81558	7.8902	7.25195	7.6326	7.2747	8.30626	7.65653	7.54955	8.32295	8.24757	7.84681	8.83201	7.96612	7.96835	7.89887	7.81823
Rv0700	nusE	14.1416	14.6451	14.7273	14.7268	14.3491	14.6379	14.5025	14.8428	14.4794	14.6989	14.5436	14.5276	14.8638	14.807	14.6071	13.2291	14.763	14.7781	14.6969	13.9641	14.3155	14.6786	14.6974	13.8742	14.6316	14.5964	14.8503	14.9322	14.5973	14.2595	14.6486	14.4301	14.6896	14.0898	14.4173	14.4462	14.4658	14.6042	14.6085	14.6042	14.0451	14.8445	14.533	14.9346	14.6242	14.6317	14.7097	14.6801
Rv0701	rplC	13.8802	14.5533	14.2046	14.8326	14.6066	14.5215	14.3098	14.6185	14.3963	14.6459	14.6347	14.6021	14.7302	14.6245	14.6486	14.0637	14.4501	14.5815	14.5949	14.4655	14.6979	14.5034	14.9392	14.0917	14.7742	14.6135	14.579	14.6135	14.4401	13.7963	14.5105	14.2705	14.4964	14.0455	14.3386	14.5882	14.0312	14.5161	14.6697	14.6159	14.2888	14.6463	14.6008	14.4673	14.4851	14.5825	14.704	14.4778
Rv0702	rplD	14.3254	14.58	14.6577	14.7858	14.6822	14.5181	14.2223	14.5625	14.4498	14.5109	14.5022	14.5728	14.6028	14.5562	14.6789	14.5926	14.5151	14.5854	14.6654	14.1306	14.6085	14.6034	14.5344	14.5785	14.7268	14.7214	14.5633	14.727	14.7772	13.6498	14.5338	14.1997	14.5243	13.9967	14.1085	14.4567	13.884	14.6747	14.6602	14.3326	13.9889	14.9346	14.7733	14.5409	14.5145	14.7668	15.0073	14.5303
Rv0703	rplW	14.1975	14.6314	14.6276	14.4587	14.2691	14.5732	14.4996	14.7314	14.4261	14.3586	14.7412	14.4236	14.737	14.6114	14.6159	14.3882	14.6317	14.692	14.7271	14.469	14.9161	14.3995	14.627	14.4471	14.6387	14.7398	14.7764	14.6709	14.4803	13.5627	14.7274	14.6395	14.6358	13.8108	14.6542	14.4624	13.7998	14.5268	14.58	14.4624	14.0984	14.2323	14.2774	14.9131	14.3713	14.5339	14.5431	14.6233
Rv0704	rplB	14.4262	14.4945	14.467	14.3719	14.5466	14.4839	14.3124	14.6046	14.321	14.0077	14.1954	14.0925	14.4612	14.5297	14.43	14.2657	14.3601	14.4669	14.6029	14.3663	14.5196	14.39	14.3006	14.4593	14.587	14.5924	14.4563	14.7398	14.6258	13.8328	14.3907	13.8966	14.4088	14.0737	13.9093	14.5018	13.8647	14.5644	14.2152	14.2821	14.5086	14.1625	14.7206	14.2682	14.4825	14.4424	14.6619	14.4219
Rv0705	rpsS	14.4344	14.5035	14.5457	14.5666	14.7705	14.6159	14.326	14.9573	14.3528	13.9673	14.1334	14.0417	14.7184	14.77	14.4987	14.435	14.4059	14.5581	14.7942	14.0733	14.4655	14.5161	14.7127	13.9332	14.6786	14.6756	14.6654	14.6039	14.76	13.5325	14.4477	14.1576	14.3564	13.9763	14.1595	14.3	13.7853	14.4803	14.2021	14.4294	14.1407	14.3313	14.7563	14.7058	14.5612	14.7297	14.9501	14.3621
Rv0706	rplV	14.3137	14.2963	14.1269	14.2863	14.6473	14.0031	13.8925	14.5536	14.167	13.5537	13.6253	13.6414	14.3127	14.334	14.4541	14.4798	14.1037	14.1992	14.4277	14.0788	14.2697	14.3585	14.3146	14.2538	14.4827	14.2774	14.2757	14.5592	14.6732	12.9297	14.2312	13.3341	14.0207	13.9093	13.2382	14.4433	13.0778	14.4516	14.1546	13.7523	14.3542	14.0395	14.3049	14.3185	14.2774	14.2812	14.0995	13.9989
Rv0707	rpsC	14.3561	14.2069	13.9953	14.2119	14.5732	14.0239	13.7532	14.6226	13.965	13.3815	13.1453	13.1881	14.3382	14.3292	14.2777	14.1151	13.9235	14.0882	14.3845	14.0898	14.0964	14.3877	14.2661	14.4444	14.3852	14.1772	14.4537	14.408	14.5654	13.387	14.0554	13.3715	13.9816	14.0328	13.3024	14.117	13.1887	14.4014	14.1095	13.7123	14.4989	14.4794	14.0509	14.1788	14.1297	14.4251	14.5588	14.0158
Rv0708	rplP	14.839	14.3939	14.5647	14.4037	14.7487	14.2884	14.2965	14.7865	14.2829	13.502	13.7494	13.7293	14.4541	14.7615	14.6844	13.9363	14.4389	14.4168	14.8614	14.3758	14.5006	14.5655	14.5022	14.5165	14.4202	14.3869	14.5406	14.4768	15.0601	13.4002	14.385	14.2407	14.1203	13.8639	14.1773	14.4172	13.4558	14.568	14.1932	13.9412	14.6159	14.5293	14.5293	14.6515	14.5293	14.4939	14.7598	14.0776
Rv0709	rpmC	14.3009	14.3898	14.4645	14.2001	14.5555	14.1667	14.1355	14.5849	14.252	13.4797	13.5057	13.4106	14.6202	14.7129	14.6645	14.4212	14.3023	14.4501	14.7038	14.4047	14.469	14.5497	14.829	13.9082	14.2977	13.207	14.622	14.8374	14.5742	13.4174	14.4401	13.7782	14.0661	14.14	13.7502	14.3856	14.2319	14.6203	14.4294	13.9681	14.6897	14.3481	14.6622	14.5251	14.533	14.319	14.3597	14.0235
Rv0710	rpsQ	14.8497	14.163	14.4585	14.0953	14.6611	14.3825	14.071	14.7116	14.158	13.4255	13.2164	13.1796	14.4736	14.6535	14.4953	14.1054	14.1665	14.3262	14.7219	14.6351	14.378	14.4501	14.2292	13.9007	14.3921	14.0708	14.7073	14.6173	14.5787	13.47	14.2461	13.819	14.1639	14.0487	13.6738	14.2152	14.1845	14.5308	14.2043	14.3281	14.7071	14.6092	14.618	14.5489	14.3336	14.2638	14.3039	14.1785
Rv0711	atsA	12.0843	10.9478	11.061	11.0721	12.1525	11.0578	10.6423	11.8009	10.26	11.7111	11.3225	11.4174	11.3522	11.3919	10.7733	11.4816	10.8274	10.9874	11.8228	11.3729	11.3306	11.0717	11.3968	11.5286	11.197	11.0372	11.1623	11.0457	11.592	10.8646	10.7685	11.373	10.757	10.7093	11.4614	12.0906	11.6617	12.2165	12.4806	11.6369	12.1755	10.6769	10.9615	11.4619	10.7236	10.8683	10.964	10.8586
Rv0712	Rv0712	11.9238	11.5146	11.4797	11.6821	11.8016	11.3851	11.6535	11.8863	11.6415	11.138	11.6056	11.4542	11.9762	11.2815	11.3716	11.8362	11.4196	11.2217	11.7137	11.538	11.3743	11.2789	11.4611	11.5807	11.5026	10.8224	11.5451	11.4823	11.6891	11.3856	10.6006	11.7674	11.2484	10.8572	11.9436	11.8463	11.32	12.1236	12.1894	11.6072	12.0491	11.5338	11.528	11.6709	11.4439	11.3253	11.5831	11.3561
Rv0713	Rv0713	12.3647	13.2738	13.1778	13.381	12.3945	13.4462	13.5381	12.973	13.5454	12.9085	12.8235	12.79	13.3684	13.0378	12.8991	13.3352	13.29	13.3092	12.5088	13.0219	12.9287	12.9498	13.2952	12.965	12.955	12.8383	13.3553	13.2639	12.4129	13.5905	13.0418	13.2928	13.3654	13.2181	13.2892	13.2288	13.8811	12.8197	13.4385	13.7542	13.4549	13.2587	13.0513	12.9109	12.9306	12.8318	12.9285	13.3947
Rv0714	rplN	13.6393	14.2692	14.2069	14.2561	13.5266	14.2312	13.924	14.0934	13.961	14.7841	14.4527	13.9928	14.2712	14.224	14.315	14.6114	14.0774	14.4137	14.3049	14.3429	14.4129	14.525	14.5387	13.7958	14.2807	14.211	14.2528	14.3848	14.0336	14.1675	14.0532	13.774	14.4812	14.198	13.8133	14.1684	14.4462	14.1746	14.3449	14.2443	14.3615	13.8937	14.2017	14.1297	13.9564	14.025	14.1696	14.4854
Rv0715	rplX	14.2495	14.2344	14.4913	14.2978	14.1618	14.398	13.961	14.0761	13.9398	14.7412	14.6782	14.4263	14.696	14.4212	14.3087	14.0775	14.2681	14.5084	14.398	14.1289	14.2181	14.957	14.7649	14.829	14.346	14.1814	14.4831	14.7615	14.2207	14.3135	14.1795	13.983	14.5039	14.19	14.0934	14.4489	14.4218	14.404	14.6374	14.3615	14.3751	14.1769	14.2753	14.3049	14.2839	14.2141	14.5981	14.524
Rv0716	rplE	13.883	14.3484	14.403	14.2956	14.1137	14.2863	14.0729	14.1155	14.0695	14.7177	14.4313	14.6782	14.44	14.2838	14.2712	14.171	14.2973	14.309	14.1827	14.44	14.3466	14.3852	14.6223	14.4662	14.3418	14.2736	14.408	14.3648	14.0029	14.233	14.0762	14.1558	14.3588	14.1882	14.0969	14.1563	14.4542	14.2081	14.396	14.2934	14.404	14.5522	14.2731	14.2568	14.1162	14.1296	14.4219	14.3669
Rv0717	rpsN	12.9957	13.6788	13.5644	13.6431	13.247	13.8407	13.3199	12.8938	13.2382	14.3318	14.0637	13.9885	13.8195	13.7694	13.6644	13.648	13.5444	13.7636	13.2651	13.7481	13.9357	13.8342	13.8756	13.7405	13.8756	13.601	13.7929	13.8355	13.8945	14.0988	13.5256	13.0658	13.708	13.5667	12.9904	13.4342	13.9328	13.5813	13.3641	13.6866	13.6578	13.578	13.7798	13.7283	13.7443	13.8224	13.7247	13.654
Rv0718	rpsH	13.8761	14.308	14.2205	14.4346	14.239	14.3159	13.9316	13.9329	13.9203	14.5979	14.3898	14.5766	14.3763	14.408	14.5156	14.5488	14.1149	14.4877	14.1003	14.0506	14.204	14.3663	14.3196	14.4827	14.3738	14.196	14.3284	14.3382	14.1541	13.7899	14.1589	13.9658	14.3482	14.3963	13.8903	14.0265	14.117	13.9429	14.097	14.1055	14.2319	13.8546	14.1706	14.2302	14.1445	14.0802	14.3325	14.3419
Rv0719	rplF	14.2876	14.4238	14.3351	14.5112	14.4452	14.2101	14.1421	14.4153	14.1355	14.5534	14.4839	14.7745	14.6789	14.406	14.4612	14.6693	14.4137	14.4961	14.7145	14.7236	14.8744	14.6351	14.6518	14.7822	14.7336	14.4609	14.4244	14.3527	14.239	13.7085	14.3269	14.224	14.4381	14.5838	14.2864	14.3374	14.0042	14.0279	14.5456	14.4516	14.3671	14.4503	14.4762	14.3791	14.4181	14.4194	14.6409	14.4519
Rv0720	rplR	13.9003	14.0384	13.7917	13.8993	14.2605	13.8657	13.5821	13.7879	13.763	14.1377	14.1414	14.1444	13.8522	13.9916	14.0892	13.7744	13.8463	14.0202	14.2197	14.2297	14.1551	14.204	13.6173	13.9318	14.1902	14.0468	13.9288	13.9518	14.0299	13.3571	14.0316	13.2456	13.9935	14.4775	13.0574	13.7907	13.2427	14.1606	13.8323	13.768	13.9545	14.1998	13.9547	13.9061	13.8599	14.029	13.9286	14.013
Rv0721	rpsE	14.3202	14.3115	14.3009	14.4096	14.407	14.1178	14.1318	14.2679	13.9798	14.0598	14.2724	14.3586	14.5091	14.3558	14.3685	13.8682	14.2754	14.2754	14.379	14.1885	14.525	14.5063	14.6067	14.2556	14.6579	14.4279	14.5342	14.5878	14.4653	13.2969	14.2528	13.7984	14.198	14.1105	13.7849	14.291	13.6686	14.0694	13.9604	13.9345	14.3281	14.426	14.3579	14.3526	14.3989	14.4328	14.3473	14.2098
Rv0722	rpmD	13.8012	13.8973	13.6485	13.9402	14.1464	13.6764	13.1763	13.4374	13.161	13.6347	13.2629	13.1824	13.9103	13.7508	13.6666	13.6462	13.6008	13.6618	13.8785	14.0926	14.0453	13.8783	9.95617	9.93605	13.7624	13.7177	14.027	14.1115	13.7584	12.9745	13.2983	12.5168	13.6679	13.8819	12.5214	13.6252	13.14	13.8433	13.6491	13.4481	14.1037	14.0595	13.6128	13.6578	13.5955	13.64	13.5808	13.7575
Rv0723	rplO	14.4824	14.4699	14.6314	14.3876	14.6159	14.5278	14.7552	14.3078	14.4317	13.994	14.122	14.3267	14.6402	14.5016	14.6584	14.1841	14.5368	14.3415	14.8283	14.361	14.5539	14.4828	14.5749	14.7938	14.3029	14.4563	14.5104	14.3773	14.6673	13.6339	14.3017	14.0402	14.1959	14.3612	13.9309	14.6554	13.7921	14.0812	14.143	14.1974	14.4591	14.2637	14.7058	14.453	14.6622	14.6273	14.3059	14.308
Rv0724	sppA	14.3815	13.6832	13.8173	13.6877	14.2312	13.6755	13.8025	13.9423	13.5471	12.9673	13.657	13.762	13.7079	13.745	13.8144	13.6644	13.8757	13.5901	14.1372	13.5604	13.617	13.7662	13.9194	13.8691	13.6964	13.8164	13.4603	13.7075	14.2856	13.5932	13.7475	13.9714	13.478	13.7262	13.9885	13.7985	13.1724	13.6339	13.6093	13.2687	13.2427	13.8559	13.8613	13.8738	13.9282	13.741	13.5147	13.4928
Rv0724A	Rv0724A	11.0854	9.13985	10.5589	9.69568	10.6165	9.85412	10.5537	10.7813	10.0682	9.09512	9.88892	9.72029	10.5428	10.0979	9.87298	10.2759	10.5029	9.64672	11.0678	9.86417	9.96381	10.3985	10.214	10.2667	10.0051	10.6127	9.61064	10.233	10.6849	9.33018	10.1538	10.6384	9.9295	10.3853	10.5245	10.3637	10.3682	10.7001	10.2639	10.0813	10.6759	9.73977	9.75619	10.1008	9.69481	9.82484	9.72564	10.0566
Rv0725c	Rv0725c	10.7414	9.6916	9.96271	9.87421	10.7302	9.81465	9.95325	10.6226	9.90424	10.0721	9.67998	9.71724	10.4108	10.2855	9.97076	10.2209	9.94914	10.1188	10.7498	10.0534	10.0178	9.95895	10.2818	10.4786	10.07	10.1103	10.054	10.163	10.4688	9.64855	9.88578	9.55359	9.87415	9.96125	9.95513	10.3144	10.3102	11.3473	10.5279	10.7131	11.481	9.84558	9.51654	9.91314	9.39428	9.67884	9.50315	9.98772
Rv0726c	Rv0726c	11.7249	12.0086	11.9439	12.0586	11.3785	11.6861	11.3852	10.9873	10.4237	12.8228	12.4762	12.577	12.4139	11.959	11.6521	12.5066	11.9489	12.0316	11.6645	12.5007	12.2655	12.1181	12.3208	12.4926	12.0673	11.7861	12.3152	12.0532	11.2982	11.9337	11.4219	11.3545	12.096	11.7918	11.8274	12.6448	13.1321	13.2671	12.9625	13.1654	13.747	11.8468	11.3658	11.6108	11.0872	11.4246	11.8984	12.2194
Rv0727c	fucA	8.07938	8.93078	8.50196	8.49046	7.67012	8.27378	7.97815	7.76437	7.95188	8.13122	8.23263	8.13902	8.07338	8.78004	8.48209	7.94203	8.45781	8.65913	8.16033	8.3951	8.50552	8.35224	8.2214	8.01614	8.39033	8.14021	8.32718	8.27889	8.06586	8.40107	9.16378	8.635	8.29999	8.40625	8.48533	9.86162	8.54543	8.45644	9.7635	9.25983	9.20616	8.23402	8.33639	8.34433	8.60629	8.40533	8.19149	8.35296
Rv0728c	serA2	8.07319	9.00825	8.2712	8.80757	7.75101	7.90945	7.77487	7.5966	7.88604	8.07726	8.17554	8.31293	8.3676	8.39806	8.57505	8.40545	8.46631	8.41933	8.04636	8.38445	8.5178	8.15036	8.41132	8.36057	8.66654	7.7533	8.46221	8.36325	7.98411	8.4288	8.56539	8.55088	8.59294	8.39485	8.50978	10.0388	9.21573	8.75928	10.0891	8.46815	8.84643	8.43057	8.54214	8.3831	8.58102	8.68178	8.58353	8.65534
Rv0729	xylB	8.71518	10.0085	9.33236	10.1278	8.79693	9.14599	9.46685	9.07263	10.3949	8.71797	8.2364	8.23263	9.71904	9.2165	9.98495	9.4359	9.41598	9.16848	8.70887	9.82674	9.92708	9.73419	9.63478	9.44065	9.19967	8.9072	9.91377	9.67555	8.92949	9.46001	9.08668	8.92162	9.44427	8.76585	9.05926	9.04728	9.05877	9.00046	9.0516	8.94259	8.77135	9.99296	9.5946	9.64578	9.77862	9.66752	9.5622	9.5907
Rv0730	Rv0730	12.74	13.4824	13.2897	13.5314	12.6241	13.0316	13.0069	12.3224	12.904	13.9182	13.7238	13.7114	13.1789	13.1992	13.1477	13.3024	13.1697	13.1388	12.6597	13.5002	13.5456	12.8365	13.1996	12.8667	12.8364	13.1452	13.3796	13.2877	12.6977	13.408	13.0225	12.698	13.2608	13.1118	12.8841	13.67	13.9545	13.8155	13.6506	13.8221	14.3494	13.02	13.3276	12.9316	13.2729	13.0664	13.2798	13.2972
Rv0731c	Rv0731c	8.78875	9.99566	9.36313	9.99586	8.34218	9.01439	8.88036	8.20239	9.30924	11.013	9.94834	9.90357	9.12617	9.37843	9.74724	9.12078	9.35604	9.55587	8.5932	9.43705	9.49073	9.41352	8.85185	9.26779	9.54362	9.11381	9.7473	9.74528	9.00158	9.1729	9.38049	9.08098	9.71668	9.54707	8.94858	9.49762	9.44238	8.96457	9.41042	9.35991	9.30397	9.45993	9.36282	9.24622	9.62138	9.31867	9.15149	9.79923
Rv0732	secY	13.1718	14.0519	14.0673	14.097	13.2336	14.0921	13.8288	13.2949	13.902	13.9206	13.8771	14.0089	13.9742	13.9103	13.9398	14.0215	13.9457	14.0468	13.4427	14.047	13.9275	14.0436	14.0255	14.1066	14.0451	13.797	13.9654	13.9236	13.2708	14.4911	13.8304	13.7971	14.0644	13.9697	13.8486	13.4558	14.1665	13.2637	13.5178	13.9793	13.6611	14.0286	13.8387	13.9409	13.7489	13.9044	14.0235	14.076
Rv0733	adk	13.5928	14.2283	14.2156	14.2691	13.5423	14.3673	14.3288	13.6511	14.1171	13.6128	13.7569	13.869	14.3938	13.9886	14.1329	14.2796	14.4249	14.1925	13.7002	14.8076	14.2793	14.2949	14.2538	13.8211	14.2682	14.0223	14.2068	13.9821	13.5208	14.4625	13.9984	14.1382	14.28	14.2864	14.1614	13.8602	14.1484	13.5686	13.8447	14.1326	13.5813	14.7838	14.1661	14.1061	14.1206	14.1614	14.3646	14.2901
Rv0734	mapA	13.6294	13.9678	13.9615	13.8955	13.4793	13.9273	14.0012	13.5842	13.9164	13.1319	13.2877	13.3847	13.8964	13.6591	13.9614	13.4519	13.8395	13.6497	13.6369	13.7973	13.8025	13.7075	13.7896	13.851	13.778	13.6154	13.822	13.6893	13.6583	14.1362	13.8207	13.7999	13.8423	14.0877	13.8872	13.5251	13.3509	13.5313	13.4792	13.6177	13.2063	13.9532	13.9788	13.822	13.8829	13.7859	13.7049	13.8607
Rv0735	sigL	10.6064	9.88071	10.1588	10.0565	10.6368	10.0336	10.1071	10.9597	10.2405	10.8934	9.88363	9.98365	10.3285	10.107	10.2287	10.3165	9.6847	9.79736	10.4954	10.0779	10.0852	10.0798	10.8215	10.7278	10.2651	10.4	9.93684	10.3091	10.1673	9.67221	10.166	9.72696	10.0391	10.503	9.85899	10.348	10.0415	11.1152	10.4508	9.96914	10.8216	10.1864	9.94107	10.3593	9.76351	10.0989	9.7697	10.1616
Rv0736	rslA	11.049	10.4355	10.6306	10.6625	11.3371	10.7876	11.3766	11.2101	10.7328	10.9904	11.0542	11.0542	10.8585	10.1951	10.5256	10.8836	11.0073	10.0193	11.1127	10.652	10.652	10.9886	10.8629	11.0184	10.8298	11.5188	10.5786	10.7141	11.1686	10.9738	10.8303	10.4009	10.3019	11.1327	10.2774	11.359	10.6279	11.2298	11.1638	10.6217	10.8045	11.0085	11.3225	10.8728	11.2936	11.0418	10.9322	10.3084
Rv0737	Rv0737	9.95803	9.68056	9.58714	9.9096	9.65116	9.41944	10.0182	10.1798	9.99736	10.9228	10.6479	10.6158	10.2523	9.48206	9.48206	10.2916	9.62064	9.37078	9.64445	9.89479	9.66012	9.9342	10.6523	10.6091	9.85407	9.55741	9.64998	9.77887	9.4323	9.7648	8.60264	8.91561	9.58635	9.36022	9.41657	10.8876	10.3262	10.6705	11.1232	10.6415	10.8666	10.02	9.63977	10.2239	9.35924	9.57563	9.68097	9.69437
Rv0738	Rv0738	11.1575	11.8367	11.1972	11.8026	10.8664	10.6974	11.4427	10.8791	10.4052	12.4854	12.5593	12.6092	10.1212	10.6822	11.5979	10.6612	11.7701	10.9349	10.9146	11.6305	11.7537	10.4395	10.5803	10.6798	10.5019	11.9288	11.0161	10.912	11.0863	11.6881	11.4944	11.7484	11.1129	11.7464	11.4986	12.8176	11.0398	12.0337	12.9307	11.1458	11.6113	10.8533	11.2984	11.4153	11.3081	11.1953	11.1899	11.2126
Rv0739	Rv0739	7.79489	8.37336	8.02058	8.40414	7.82619	8.00263	12.9626	12.8931	13.1189	10.2791	8.88059	8.93364	8.61627	8.25326	8.30428	8.50999	7.83599	8.33113	7.83859	8.87	8.63612	8.38445	8.6391	8.56	8.24791	7.97458	8.53226	8.29591	7.80791	7.97287	8.06335	8.00274	8.33257	8.27916	8.07061	8.46815	8.74064	8.87056	8.93125	8.73254	8.82334	8.30886	7.96612	8.28603	8.04008	7.92226	7.77782	8.40018
Rv0740	Rv0740	12.7945	12.833	12.7436	12.9176	12.7125	13.0755	13.8224	13.7532	14.071	11.5347	11.854	11.8243	13.004	12.7752	12.7334	13.3078	12.7059	12.9936	12.7974	13.0946	12.8992	12.9587	12.9374	13.0105	12.7556	12.9514	12.9654	12.6404	12.5703	12.8429	12.7891	12.6951	12.8681	12.7296	12.9017	12.9539	13.5225	12.524	13.1702	13.3225	13.0978	12.9515	12.4914	12.8205	12.4263	12.4599	12.6288	12.91
Rv0741	Rv0741	12.3551	12.9098	12.4747	12.2893	12.2592	12.3254	13.524	13.5134	13.7722	12.0448	13.2609	12.7549	12.2238	12.8054	12.4554	11.8783	12.7953	12.957	12.7736	12.2319	12.8958	12.2467	12.2809	12.2878	12.4099	9.96575	12.5305	12.4383	12.7994	11.7661	13.1866	13.1388	12.3892	12.6602	12.8967	12.524	13.0853	11.2747	11.9883	12.5984	12.1177	12.5087	12.4263	12.8614	13.0036	12.9783	12.417	12.4314
Rv0742	PE_PGRS8	12.4694	11.8906	12.1569	11.1141	12.6725	11.9833	12.4629	12.8986	12.3935	12.3637	12.7043	12.7738	12.1107	11.7709	12.0117	12.119	12.531	11.4118	12.7504	12.33	12.3032	12.9564	11.7232	11.9741	12.621	13.4212	11.147	11.275	12.5627	11.8977	12.7636	12.1141	11.3172	12.1231	12.0207	12.2593	12.0337	12.3638	12.0685	11.2403	12.0651	12.8104	12.4492	12.6333	12.5334	12.734	12.6323	11.4125
Rv0743c	Rv0743c	9.65953	10.8012	9.1012	10.5536	10.4134	10.3794	9.57751	9.87102	10.2908	13.4139	12.5607	12.6595	11.2957	10.7827	10.5318	11.3468	10.4934	10.8179	10.4744	11.6319	11.5503	11.1538	11.3524	11.2305	11.0396	11.127	11.2027	11.2323	10.4392	10.6807	10.1198	9.72171	10.8446	10.8988	10.186	11.7543	12.4645	12.185	11.7606	12.1777	12.7125	10.9227	10.3371	10.8299	10.3739	10.0551	10.2051	10.9628
Rv0744c	Rv0744c	11.3291	12.0742	11.644	11.7261	11.0453	11.3548	10.8259	10.6354	11.6287	14.1259	13.8635	13.8052	12.1175	11.7622	11.7361	12.2551	11.2737	11.7552	11.1219	12.621	12.6045	12.2744	12.5411	12.5411	11.8769	11.7571	12.2604	12.1452	11.0585	11.5854	11.7497	10.7075	11.8385	11.7041	10.9399	12.7907	13.1677	13.0419	13.0677	13.2308	13.5889	11.6407	11.4294	11.5882	11.328	11.3304	11.567	11.8611
Rv0745	Rv0745	7.22023	7.22969	7.08016	7.13216	7.13216	7.14959	7.87384	7.81621	8.33649	7.26537	7.25961	7.06038	6.99071	7.1423	7.1423	6.99071	7.10043	7.16505	7.16505	7.02147	7.12852	7.18526	7.58037	7.30494	7.15271	7.47769	7.00201	7.10586	7.06938	7.06938	7.17091	7.03702	7.20486	7.08155	6.9156	7.33408	7.15741	7.15741	6.95039	7.13721	7.11281	7.28105	7.04963	7.16717	7.1242	7.02497	7.02497	7.12353
Rv0746	PE_PGRS9	12.6084	12.0596	12.6345	11.5634	12.5887	12.3352	12.4647	11.8548	12.3487	12.0071	12.8086	12.9971	12.66	11.2286	12.186	12.7698	12.8521	11.7522	12.5134	12.4816	12.694	13.1184	12.8078	12.6166	13.22	13.6539	10.4137	10.2118	12.7657	12.5933	12.1804	13.2577	11.5156	11.2723	12.6479	12.6786	11.1853	12.3438	12.3623	11.0651	10.0388	13.2547	12.8359	12.6237	13.1148	13.3029	13.0683	11.596
Rv0747	PE_PGRS10	12.8486	12.7348	12.6262	12.1853	12.9787	12.4675	12.8049	12.1972	12.7376	12.229	12.9029	12.9575	12.573	12.235	12.6216	12.6562	13.0281	12.1337	12.7931	12.3714	12.6266	13.0929	12.7436	12.6992	13.2428	13.4371	9.95168	9.98463	12.979	12.346	12.884	13.2562	12.0157	11.9366	13.1625	13.0978	10.3444	12.8094	12.9118	10.8005	9.64776	13.3192	12.9838	12.8902	13.1017	13.1585	13.0109	11.9797
Rv0748	vapB31	13.2552	13.2567	13.6748	12.9361	13.2498	13.7274	13.3936	13.0878	13.296	13.3205	14.0025	13.8255	12.7227	12.9797	13.1318	12.7158	13.6954	13.7506	13.4655	13.7702	13.7434	14.1126	12.816	12.5852	13.4788	13.9965	12.8159	12.5895	12.9534	13.6057	13.6498	13.6311	13.2112	13.3636	13.6182	13.2308	13.7295	12.6882	13.4711	13.2214	12.8583	13.4127	13.5073	13.447	13.6838	13.6346	13.7023	13.2432
Rv0749	vapC31	13.3645	12.7283	12.9841	12.3385	13.3394	12.9916	13	13.4059	12.6872	13.311	13.4765	13.4091	12.9869	13.0994	12.6456	12.7635	12.7433	12.8552	13.2961	13.0726	13.217	13.3194	13.0114	12.8642	13.0015	13.4067	12.1187	12.2466	13.1196	12.4901	13.2206	12.6392	12.9017	13.1625	12.4046	13.0834	13.1242	13.0272	13.1602	13.0104	12.9356	12.9032	12.4565	13.1255	12.4681	12.6979	12.5768	12.9446
Rv0749A	Rv0749A	12.3945	10.3322	11.4024	10.5826	11.9432	11.4524	10.9025	12.1693	11.2737	12.6142	12.0492	11.8036	11.2848	11.4926	10.9097	10.9013	10.5808	11.0444	12.2632	11.626	11.1059	11.4762	10.5268	11.4265	11.0253	11.1424	11.1112	11.4569	11.6662	11.4637	11.4069	12.1079	9.87218	11.9384	11.9164	10.8244	11.911	11.8901	11.2211	12.0244	12.2504	10.7078	10.288	11.3908	9.53727	7.78858	8.23267	9.99744
Rv0750	Rv0750	12.7013	12.6358	12.5223	12.6398	12.8407	13.0389	13.2217	13.492	13.5251	13.3756	13.0258	12.9106	12.9684	12.7774	12.5934	13.1463	12.6218	12.5997	12.7224	13.5802	13.5792	12.591	13.1439	13.1122	12.6398	12.3775	12.8956	12.8973	12.7922	12.886	12.6916	13.6345	12.603	12.5284	13.4846	13.367	13.308	13.0373	13.547	13.2952	13.2393	12.6107	12.5467	12.767	12.4555	12.504	12.5731	12.648
Rv0751c	mmsB	12.1821	12.0573	12.1716	12.3587	12.6313	12.7041	12.6891	12.5958	11.9096	12.5607	12.9499	13.0277	11.4969	11.8349	11.8538	11.2397	12.4862	11.9337	12.433	11.6582	11.7725	11.5235	11.6035	11.6507	11.7782	12.0803	11.8884	11.9124	12.47	12.3634	11.8779	12.6412	11.6847	11.9164	12.5934	12.5616	11.2062	11.4778	12.5743	11.4915	11.5138	11.8648	12.5179	12.0436	12.3939	12.1987	12.1096	11.7419
Rv0752c	fadE9	11.4361	11.3766	11.5122	11.7152	12.0554	12.1548	12.1693	12.2441	10.6001	11.3533	12.47	12.6159	10.7334	11.159	11.2885	10.8428	12.2057	10.9853	12.2177	11.2118	11.0036	11.2016	10.9585	11.0284	11.3046	11.7425	10.9196	10.6055	11.7607	11.7268	10.9449	11.482	10.9552	11.4295	11.506	12.2243	11.1198	11.1083	12.3342	11.5318	11.6412	11.311	11.9226	11.4311	11.6809	11.6943	11.8018	11.1436
Rv0753c	mmsA	11.9652	11.6004	11.9665	11.8898	12.4997	12.4287	12.6534	12.6641	10.6354	13.1445	13.511	13.6229	11.241	11.2322	11.3653	11.0511	12.5342	11.1662	12.6073	11.5213	11.5935	11.5988	11.2974	11.2449	11.6411	11.8423	11.2504	11.0863	12.3346	12.1112	11.2972	12.332	11.3102	11.8334	12.129	12.7524	12.0547	11.4528	12.7583	12.2615	12.1464	11.6358	12.3837	11.6578	12.1706	12.2918	12.3764	11.4015
Rv0754	PE_PGRS11	8.88998	8.67831	8.90803	8.63015	9.05634	9.06175	9.7205	9.74612	8.75228	9.13098	9.6588	9.55724	8.73426	8.5506	8.72235	8.69752	9.23501	8.52632	9.21497	8.55552	8.68582	8.8624	8.74991	8.69377	9.02182	9.06761	8.5355	8.50165	9.05504	8.88782	8.69215	9.36302	8.41747	8.46005	9.15919	9.45298	8.72856	8.40922	9.35627	8.66612	8.67089	8.94012	9.06644	8.77262	9.17158	9.24951	9.09093	8.48892
Rv0755A	Rv0755A	13.8371	13.2705	13.3769	13.1424	13.5314	13.713	13.0349	13.6249	13.0095	13.436	13.8555	13.7581	13.4479	13.4921	13.4399	13.5656	13.4943	13.4304	13.9964	14.1262	13.7417	13.4388	13.3159	13.4931	13.1175	13.4989	13.3186	13.3381	12.9502	13.8082	13.924	13.8246	13.5266	14.5791	13.8721	13.6866	14.492	13.4792	13.9033	14.2597	14.0365	13.1598	13.4135	13.5439	13.462	13.3973	13.4864	13.628
Rv0755c	PPE12	13.0125	12.1716	12.7675	12.2426	12.8853	12.9229	12.2045	12.301	11.0094	12.6468	12.9701	12.8078	12.5953	12.358	12.0331	12.6111	12.806	12.4019	12.9643	12.6362	12.7999	12.7385	12.5132	12.4394	12.6744	12.9901	12.38	12.2664	12.6232	12.2695	12.4529	12.596	12.1518	12.5069	12.691	12.4267	12.787	12.0473	12.4175	12.6786	12.2921	12.7739	12.4393	12.4185	12.5361	12.7579	12.7047	12.2053
Rv0756c	Rv0756c	11.3565	11.9411	11.5467	11.5682	11.3136	11.4873	11.7398	11.764	11.8481	12.2738	12.4782	12.3697	11.143	11.5471	11.758	11.2322	11.3536	11.4741	11.2652	11.5618	11.663	11.6201	11.4568	11.1881	11.2901	11.2846	11.338	11.3237	11.5972	11.3324	11.7919	11.8432	11.6277	11.4385	11.6626	11.9531	11.3064	11.2965	11.7869	11.412	11.2917	11.1409	11.3504	11.3579	11.6769	11.4342	11.2593	11.6969
Rv0757	phoP	13.3343	13.3407	13.4955	13.371	13.1802	13.5001	13.1478	13.1173	12.6855	13.343	13.7663	13.7222	13.5307	13.2892	13.1107	13.9644	13.4997	13.2999	13.538	13.2118	13.0503	13.2407	13.1535	13.4671	13.3371	13.2942	13.4006	13.2298	13.1312	13.3167	13.5074	13.1084	13.2601	13.2529	13.1152	13.2941	13.5068	13.265	13.4491	13.3691	13.3681	13.2407	13.1986	13.2135	13.2355	13.5794	13.4945	13.2414
Rv0758	phoR	12.5151	12.2901	12.3377	12.31	12.5007	12.312	12.2667	12.1329	11.5013	12.5006	12.8512	12.6852	12.2509	12.1014	12.1384	12.1081	12.2506	12.2161	12.1547	12.1269	12.4067	12.1866	12.2582	12.1255	12.2206	12.5874	12.3194	12.3315	12.4421	12.1754	12.3716	12.2565	12.1244	12.2834	11.9895	12.7969	12.5033	12.2479	12.5749	12.4493	12.4686	12.3523	12.1421	12.074	12.2064	12.2482	12.1689	12.2796
Rv0759c	Rv0759c	12.7436	13.7233	13.3967	13.6318	12.6864	13.4071	13.7364	12.9199	13.7879	13.4927	13.5606	13.4218	13.0555	13.3363	13.3352	12.8698	13.6111	13.6826	12.8544	13.5362	13.6119	13.2068	12.9598	13.1742	13.1883	12.9761	13.5279	13.3899	12.6497	13.5675	13.2481	13.0611	13.8966	13.3918	13.35	13.1362	14.1153	12.9118	13.2063	13.7242	13.3128	13.3793	13.1616	13.3512	13.0628	13.253	13.1236	13.9155
Rv0760c	Rv0760c	12.9576	13.7798	13.762	13.8642	12.877	13.9807	13.9947	12.9989	14.0118	13.6535	13.7382	13.7663	13.7705	13.4733	13.451	13.451	14.1801	13.8515	12.9481	13.7014	13.6131	13.9069	13.7929	13.7228	13.4908	13.5632	13.5966	13.2056	12.9587	14.3883	13.5993	14.1241	13.771	13.7488	14.0347	12.744	14.2294	12.7917	13.0005	13.9807	13.0227	14.4882	13.7882	13.585	13.609	13.7765	13.9535	13.7779
Rv0761c	adhB	13.0247	14.1326	13.8547	14.1734	13.1203	13.78	14.0695	12.9753	14.2893	14.1645	14.0343	14.1165	13.5822	13.5939	13.7283	13.6437	14.0573	13.9246	12.9352	13.7836	13.7314	13.8327	13.6132	13.6608	13.5885	13.3254	13.8125	13.5613	13.0014	14.2968	13.7328	13.6805	14.0437	14.105	13.7633	13.0907	13.7201	12.8919	13.0507	13.7745	13.0863	14.072	13.6626	13.7786	13.8449	13.6479	13.693	14.0544
Rv0762c	Rv0762c	10.8086	10.8236	11.1139	11.0658	10.532	11.0739	11.2849	11.1529	11.4224	10.9686	10.2521	10.1594	10.7841	10.9971	11.0779	11.1226	10.9064	10.9562	10.5174	11.3785	11.3093	11.5072	11.1351	11.0686	11.1603	11.398	11.3479	11.1833	10.2965	10.999	10.5647	10.3362	11.2016	10.9552	10.9039	10.6964	12.0357	10.7184	10.7987	11.5966	10.9918	11.1114	10.725	10.7983	10.7881	10.4908	10.7499	11.2299
Rv0763c	Rv0763c	8.21621	9.12862	8.5992	9.27595	8.67824	9.08227	8.94739	9.17882	9.17337	9.19382	8.25824	8.30032	9.22221	8.97044	8.8791	9.14317	8.72468	9.15553	8.46631	9.30522	9.56583	9.06232	9.02182	9.16598	9.11841	9.24163	9.36624	9.3949	8.70051	8.94923	8.89026	8.8764	8.9726	9.19539	9.27183	9.12961	9.91475	8.60579	9.07989	10.1105	10.0601	9.26924	8.7589	8.79949	8.43909	8.58806	8.61979	9.05861
Rv0764c	cyp51	10.0644	10.0227	10.1121	10.2024	9.73118	10.0205	10.4548	10.6674	10.3295	9.27989	8.77743	8.92091	10.1394	10.0089	9.7783	10.2507	9.86533	10.0208	9.82902	9.87648	9.76718	9.60315	10.3596	10.3509	9.94426	9.29589	10.2491	10.3767	9.4948	9.92118	9.36814	9.50388	9.84212	9.54454	9.89367	9.69119	10.7495	10.4016	10.0791	10.9643	10.8443	10.0795	9.83261	9.65718	9.63446	9.2412	9.74413	10.0171
Rv0765c	Rv0765c	9.82786	10.1675	9.92752	10.0022	9.81917	9.89373	10.3036	10.4479	10.1279	8.75067	8.85187	8.89698	10.1684	9.71657	10.0731	10.0391	9.7221	9.65282	9.57096	10.076	10.056	10.391	10.6673	10.4367	10.0273	10.3248	10.1976	10.276	9.65944	10.0324	9.15538	9.69278	9.75384	9.40484	10.0302	10.324	10.5708	10.6086	10.1795	10.229	10.3722	10.2095	9.92338	9.68508	9.74198	9.65282	9.89982	9.91748
Rv0766c	cyp123	9.85634	10.1964	10.2269	10.1605	9.83166	10.1652	10.3714	10.8704	10.7876	10.1895	9.86435	9.61783	10.2475	10.0501	9.8619	10.1856	9.8609	9.75446	9.78927	10.539	10.3985	10.1679	10.3815	10.3969	10.1106	9.52253	10.3653	10.1226	9.48245	10.0365	9.13449	10.1274	10.0055	9.6982	10.0775	10.2712	11.1731	10.5929	10.5001	11.2174	11.1985	10.501	10.09	10.0297	9.81243	9.52671	9.84558	10.1176
Rv0767c	Rv0767c	7.98329	9.12596	8.70127	8.90406	7.66364	8.20847	8.6465	8.08586	9.06042	8.89698	8.61825	8.66358	8.97752	8.82029	8.89824	8.66975	8.14698	8.68183	7.81245	9.21942	8.99879	8.73906	9.15831	8.9831	8.74991	8.53226	9.54373	9.43057	7.86722	8.73896	7.60564	8.90508	8.84699	8.08916	8.79027	9.11693	9.30397	8.84067	8.98515	9.43944	9.56632	8.84785	8.55619	8.52462	8.48863	8.4416	8.75665	8.93526
Rv0768	aldA	8.66356	9.5509	9.09024	9.61424	8.56968	8.94592	8.61332	8.10846	8.41659	9.50239	9.38286	9.84441	9.25576	9.0167	9.04601	9.31932	9.07294	8.98962	8.4463	9.45869	9.21631	9.17726	9.49481	9.55756	9.20863	8.79498	9.41856	9.10844	8.46398	9.08051	8.38148	9.25051	9.08947	8.69804	9.21656	9.92046	10.0262	9.82636	10.1595	10.075	10.5185	9.76351	9.11188	9.13306	9.0398	8.72644	9.11114	9.18333
Rv0769	Rv0769	10.2544	11.0306	11.0344	10.8126	10.6499	11.0909	10.9806	10.491	10.4511	10.2691	10.6101	10.6524	11.3111	10.5614	10.61	11.4283	10.8484	10.712	10.2217	10.9886	10.5535	10.868	11.1535	11.4107	10.9966	10.8097	11.4503	11.0219	10.0215	11.0033	10.465	10.9827	10.6562	10.2113	11.1784	11.1025	12.0282	11.006	11.3139	11.6099	11.912	11.4153	11.0471	10.3763	10.8282	10.7851	10.8447	10.7965
Rv0770	Rv0770	9.76758	10.1987	10.1964	10.3256	9.81465	9.93055	9.76916	9.64686	9.78741	8.84492	8.81176	9.07221	9.96785	9.55598	9.47629	9.9326	10.1673	9.94624	9.82431	9.93607	9.9209	9.42961	10.2725	10.1005	10.146	9.88641	10.0419	10.0221	9.4054	9.92925	9.70087	10.0775	9.70663	9.58884	10.0418	10.0349	10.7352	9.98603	10.1523	10.7016	10.5073	10.2559	10.1954	9.80608	9.91139	9.69916	9.99576	9.83132
Rv0771	Rv0771	9.09329	9.52405	9.47553	9.96468	9.13731	9.78794	8.98883	8.86857	9.41775	8.70561	8.37527	8.78367	9.0167	9.41302	9.00069	9.04243	9.49339	10.0331	8.80444	9.19641	8.85145	8.87349	9.47456	9.33242	9.65728	9.25616	9.73438	9.58196	8.56064	9.55612	8.80804	9.49824	9.71184	9.11717	9.8569	9.11369	11.0141	9.10336	9.33208	10.6086	10.0367	9.89892	9.49564	9.79628	9.20078	8.73392	9.40892	9.8362
Rv0772	purD	10.7953	11.845	11.6642	11.7746	11.1107	11.6676	11.3873	10.9745	11.761	11.5981	11.4908	11.6056	11.5939	11.2188	11.7897	11.4838	11.428	11.5344	10.7845	12.0602	12.1257	11.9078	11.5529	11.6254	11.5059	11.568	11.8171	11.9416	11.2298	11.6684	11.3297	11.3456	11.6168	11.408	11.1081	11.1394	11.467	10.6649	10.9153	11.4261	10.9597	11.921	11.6203	11.4778	11.6181	11.6878	11.5365	11.6861
Rv0773c	ggtA	12.3882	12.6146	12.717	12.7159	12.3607	12.6313	12.1256	11.9631	11.9586	11.447	11.5289	11.6199	12.7303	12.6523	11.9824	12.8566	12.6094	12.5825	12.3857	12.5962	12.541	12.7196	12.7888	12.7048	12.7504	12.6699	12.6087	12.7614	12.3336	12.6659	12.4189	11.9778	12.3113	12.5004	12.1486	11.7364	12.643	11.9653	11.6873	12.4806	12.3713	12.8017	12.5992	12.7353	12.4467	12.0681	12.2346	12.3719
Rv0774c	Rv0774c	12.4683	13.1386	12.9083	13.0978	12.5088	12.9198	12.3002	11.9096	12.4544	13.0763	12.8668	12.9373	12.9632	13.0302	12.443	12.9918	12.8577	12.9836	12.4191	13.0603	13.0901	12.8893	13.0024	13.0984	13.0773	12.8697	12.9463	12.857	12.7033	13.1369	12.7523	12.7428	12.9867	12.9982	12.5749	12.7344	12.6448	12.4166	12.5033	12.8943	12.643	13.0219	13.0912	12.8406	13.089	12.5873	12.6106	12.9466
Rv0775	Rv0775	12.3252	11.8164	11.9929	11.7641	12.3845	12.0433	12.6331	13.156	12.5958	12.5946	12.3116	12.3252	12.1018	12.0031	11.4732	11.805	11.7759	11.5146	12.5206	12.0585	11.9444	11.935	12.1618	12.0472	12.1082	12.4583	11.7159	11.798	12.3634	12.0076	12.0789	12.157	11.7058	11.9313	12.1179	12.5938	12.1274	12.367	12.6279	12.2297	12.4098	11.8924	11.8676	12.2892	11.9947	11.8289	11.5684	11.7659
Rv0776c	Rv0776c	8.65093	8.96667	8.81878	9.06175	8.17291	8.47523	8.19004	8.00321	8.23419	10.3937	9.46617	9.19727	8.61966	8.77654	8.66975	8.66626	8.74812	8.49127	8.42242	9.1995	9.20414	9.27808	8.71512	8.64948	8.71223	8.89962	9.02916	9.00528	8.54715	8.71009	8.67329	9.26411	8.24338	8.20604	8.9251	10.4293	9.10645	8.81908	10.1773	8.9543	8.76684	8.70336	8.57139	8.7638	8.7551	8.6135	8.45329	8.29183
Rv0777	purB	13.0179	12.5499	12.7521	12.6241	12.9123	12.6932	12.6092	12.7253	12.2045	12.0604	12.4031	12.4397	12.8188	12.6916	12.6269	12.6907	12.5918	12.5907	12.9273	12.7985	12.7157	12.9649	12.9202	12.8471	12.6656	12.7777	12.8547	12.9379	13.0129	12.7806	12.664	12.9034	12.4746	12.698	12.8028	13.0464	13.0658	13.0217	13.0815	12.8149	13.1626	12.8979	12.6563	12.7988	12.6201	12.6803	12.6843	12.5189
Rv0778	cyp126	12.3468	11.738	12.2798	11.8445	12.3748	12.3805	11.8399	11.9189	11.5952	11.5541	11.8655	11.9487	12.2371	12.1813	11.9621	12.3495	12.2468	11.9781	12.2285	12.2735	12.2423	12.0867	12.1712	12.2521	12.1102	12.0574	12.047	11.9828	12.1319	12.347	11.9658	11.9444	11.7773	12.0681	12.2105	11.9996	12.0969	12.2217	11.9387	11.8679	11.9439	12.0393	12.5275	12.137	12.3688	11.9963	12.0261	11.836
Rv0779c	Rv0779c	7.77333	8.13874	8.10657	8.14933	7.63306	7.79464	7.96919	7.79651	8.01474	9.00764	8.47594	8.70561	7.77113	7.91109	8.12276	7.87359	8.00289	8.12993	7.66509	8.02883	8.09334	7.93529	7.79984	7.96276	7.81611	7.61139	8.21556	8.05646	7.80131	7.89295	8.20574	8.16007	7.98362	8.28725	7.96411	7.80127	7.87122	7.87641	7.85216	7.87122	7.8847	8.0321	8.3917	7.87215	8.49745	8.20483	8.06244	8.03215
Rv0780	purC	10.731	11.2733	11.2402	11.3862	10.6332	10.954	10.5459	10.2619	10.7794	12.5173	11.578	11.6255	11.5788	11.5995	11.3437	11.7461	11.0415	11.3696	11.0352	11.7112	11.6595	11.5734	11.3854	11.5976	11.5645	10.419	11.3601	11.194	10.5724	11.262	11.2359	10.3155	11.3919	11.371	10.4928	10.4624	11.237	11.412	10.4412	11.7897	11.0636	11.6203	11.3052	11.528	11.3013	11.128	11.1851	11.2055
Rv0781	ptrBa	11.886	12.2339	12.3811	12.3704	11.7286	12.4969	11.3104	11.195	12.3806	12.7117	12.099	12.3414	12.5423	12.7909	12.4737	12.7077	12.1988	12.6086	11.9287	12.5649	12.2233	12.4816	12.5376	12.8078	12.4652	11.8643	12.4361	12.0228	11.2264	12.5588	12.1547	11.494	12.6293	12.4244	12.0287	10.9611	12.4373	11.8956	11.5991	12.278	12.1411	12.5571	12.6237	12.4263	12.2803	11.8542	12.3291	12.7005
Rv0782	ptrBb	10.04	8.91134	9.47127	9.15665	10.4468	9.63284	9.19715	9.68301	9.26737	9.72029	9.65146	9.81172	10.1364	9.92185	9.45795	10.0257	9.29508	9.37532	10.0351	9.35241	9.34071	9.98146	10.2763	10.1898	10.0197	10.0194	9.06761	9.24467	9.9595	9.4948	9.64673	8.93188	9.37302	9.39957	9.19933	9.40528	9.35991	9.4358	9.06918	9.01272	9.10645	9.88546	9.57908	10.0701	9.74789	9.38546	9.6127	9.44756
Rv0783c	emrB	12.3219	12.1474	12.2399	12.2475	12.282	12.4082	12.0451	12.0651	12.3864	11.5671	11.8587	11.8862	12.3278	12.2098	12.301	12.5163	12.1839	12.2247	12.32	12.4255	12.3449	12.3793	12.5756	12.3109	12.2274	11.7025	12.0954	12.1497	12.1039	12.285	11.7787	12.0834	12.4615	11.8925	12.1148	11.3254	11.6963	10.9579	11.1611	11.8853	11.3537	12.3117	12.2519	12.3319	12.2129	12.539	12.5918	12.5031
Rv0784	Rv0784	11.6004	11.7752	11.8459	11.5622	11.4026	11.6556	10.8858	11.0965	10.9485	12.2192	11.5844	11.7332	11.8064	11.8286	11.894	11.7334	11.5814	11.438	11.3634	12.3703	12.3851	12.5311	11.9845	11.8075	11.7678	11.5559	11.7962	11.7641	11.5043	12.0368	11.6844	12.0404	11.4678	11.552	11.4973	11.3077	11.1909	10.3049	10.9903	10.1815	10.5622	11.7062	11.9367	11.8601	11.9936	11.8715	11.93	11.5557
Rv0785	Rv0785	10.9236	10.9886	11.2767	11.0497	10.9362	11.3124	10.8791	10.6645	11.1661	10.4916	10.5031	10.4792	11.4518	11.1749	11.0987	11.5736	11.3232	10.8984	10.9874	11.3685	11.2204	11.4615	11.4459	11.5492	11.2729	10.5646	11.0643	10.9045	10.6223	11.2722	10.3248	10.3917	11.4951	10.9194	10.5922	9.97659	10.238	9.77478	9.82636	10.6328	10.3286	11.7114	11.2779	11.1873	11.1756	11.4554	11.5581	11.5018
Rv0786c	Rv0786c	12.1335	11.0584	11.7103	11.3056	12.1449	11.8622	11.4066	11.7553	11.1294	11.6046	12.2798	12.2358	11.5995	11.7935	11.1165	11.4957	11.8215	11.3816	12.107	11.3635	11.4489	11.2947	11.6055	11.6787	11.805	11.6075	11.4761	11.3511	11.771	11.3776	11.5432	11.4513	11.0772	11.3687	11.7813	11.2158	11.3125	11.0384	11.2418	11.1213	11.2572	11.8	11.5966	11.8423	11.4223	11.7568	11.6646	11.1763
Rv0787	Rv0787	9.40666	10.4395	9.81062	9.88143	9.70182	9.59153	9.64876	9.66792	10.5099	10.9519	10.0996	9.8763	9.73834	10.0754	10.7767	9.7783	9.37532	9.8816	9.65282	9.79458	10.1858	10.578	9.92157	10.0838	10.0387	10.2394	9.96575	10.1402	9.85367	9.30945	10.371	10.7894	10.3061	9.83693	9.98102	9.91475	9.43316	9.53897	9.56632	8.78522	9.01272	9.54085	9.67891	9.83483	10.1565	10.2448	9.69916	10.3414
Rv0787A	Rv0787A	13.746	13.3321	13.5328	13.2928	13.7189	13.5423	13.5723	13.8551	13.3626	13.62	13.9153	13.9344	13.5424	13.4129	13.5866	13.4322	13.7078	13.2941	13.9042	13.5195	13.4407	13.6462	13.6339	13.7986	13.4015	12.8987	13.3921	13.2725	13.4043	13.2082	13.2876	13.7292	13.4611	13.3715	13.6944	13.3549	13.2629	13.0115	13.3373	13.0227	12.7917	13.57	13.5985	13.4701	13.4547	13.8607	13.7446	13.4848
Rv0788	purQ	13.6379	13.4247	13.3237	13.4117	13.7246	13.4036	13.5748	13.757	13.5098	13.6862	13.5971	13.786	13.4885	13.3032	13.501	13.2733	13.6459	13.2275	13.8482	13.3464	13.3285	13.4356	13.4703	13.3545	13.3474	13.2322	13.305	13.445	13.5102	13.5746	13.0895	13.4118	13.3767	13.1614	13.4611	13.3344	13.1588	12.9237	13.2256	13.1475	13.1147	13.519	13.2547	13.5242	13.2201	13.3337	13.3218	13.4017
Rv0789c	Rv0789c	10.7476	10.2997	10.5415	10.386	10.3365	9.98926	10.3295	10.3911	10.5309	11.3213	10.8014	10.4014	10.65	10.3198	10.2507	10.57	10.2485	10.6509	10.4415	10.8609	11.1867	10.0873	10.2856	10.2217	10.4523	10.1976	10.6368	11.0431	10.3116	9.83653	9.82169	9.97588	10.2456	10.1126	10.3586	11.3551	10.9716	10.4767	11.2965	11.1152	11.0075	9.89053	10.1971	10.1988	10.226	10.3437	10.0004	10.1821
Rv0790c	Rv0790c	11.012	10.9465	10.5568	10.7653	10.8355	10.5789	10.3278	10.3949	10.3094	10.7131	10.1833	10.2119	11.2706	11.1035	10.4779	11.0725	10.3173	10.7134	10.6887	11.0193	10.9211	11.1048	11.2886	11.3309	11.1192	11.6638	10.8035	10.7506	10.2112	10.4138	10.6693	9.90649	10.7705	10.5119	10.181	10.6531	11.4406	11.2075	11.0273	11.6696	11.7289	11.2138	10.8915	10.7951	10.8102	10.4599	10.6234	10.6715
Rv0791c	Rv0791c	9.53509	10.1726	9.66985	10.0106	9.32198	9.40241	8.86081	8.52172	9.22576	10.2744	9.94406	9.99405	10.3954	10.0521	9.73834	10.1525	9.51769	9.67596	9.43116	9.99899	9.85772	10.1948	10.3183	10.2651	10.3158	10.5024	10.0104	10.0194	9.62286	9.76982	9.18131	9.39957	9.88646	9.70886	9.29568	10.2689	10.6531	10.2712	10.147	10.5435	10.3637	10.0558	9.79628	9.79064	9.92338	9.6551	9.57089	10.0079
Rv0792c	Rv0792c	10.3984	10.3595	10.4529	10.3058	9.89089	9.92796	9.50567	9.6085	10.0763	11.7312	12.6906	12.5678	10.9544	10.5446	10.6385	10.6641	10.0674	10.6309	10.2852	10.8772	10.8629	10.7067	10.6998	10.6216	10.5537	10.8908	10.4503	10.6906	10.0964	9.96814	10.5015	11.1129	10.3438	10.5858	10.8418	10.8935	10.8475	10.6415	10.912	10.8244	10.7169	10.4391	10.5158	10.3008	10.4652	10.0336	10.0623	10.5052
Rv0793	Rv0793	7.31054	7.69397	7.50872	7.81344	7.41546	7.41865	7.8265	7.66988	7.83663	9.37181	9.06113	9.04838	7.43678	7.57575	7.87778	7.55048	7.36414	7.75551	7.04687	7.84223	7.91413	7.60448	7.43084	7.46484	7.67747	7.45963	7.83852	7.66438	7.40888	7.42394	7.55047	7.64853	7.6022	7.57915	7.70144	8.04898	7.84408	7.54955	7.79193	8.01757	7.62486	7.50091	7.58338	7.57659	7.65791	7.39613	7.23869	7.61344
Rv0794c	Rv0794c	10.5338	10.6545	10.2161	10.8523	10.2896	10.1885	10.3209	10.1954	10.5876	11.8919	10.8325	10.9015	10.0043	10.0419	10.3233	10.1435	10.3547	10.2757	10.3966	10.0681	10.1388	9.71729	10.2037	10.2635	10.0155	9.13909	10.2456	9.9256	10.2895	10.1854	9.55898	10.748	10.2797	9.85455	10.6403	9.68834	9.61814	9.73189	9.65159	9.58451	9.56048	10.6914	10.3978	10.5982	10.3045	10.1659	10.2704	10.3809
Rv0795	Rv0795	13.0382	13.4672	13.2452	13.2993	13.0332	13.3413	13.7489	13.5567	13.6984	13.7635	13.7647	13.8139	13.2125	13.276	13.394	13.1749	13.3239	13.2889	12.7291	13.1282	12.9168	13.1111	13.1761	13.495	12.9899	13.0457	13.3381	13.463	12.9597	13.7388	13.2355	13.3968	13.3399	13.2586	13.2079	13.1692	13.5645	13.2727	13.111	13.3121	13.4011	13.0544	13.3212	13.1654	13.274	13.2227	13.2266	13.2823
Rv0796	Rv0796	12.2223	12.4077	12.2633	12.3893	11.9796	12.3768	12.27	12.0874	12.8416	13.0532	12.8179	12.5094	12.0544	12.2824	12.43	12.0705	12.5134	12.4532	12.2758	11.7268	12.0104	11.9382	12.1956	11.8676	11.9831	12.0327	12.1166	12.2402	12.2526	11.925	12.5792	12.6088	12.5214	12.1735	12.4134	11.9964	12.2243	11.7113	11.7516	12.1177	12.0045	12.0039	12.1294	12.1421	12.4347	12.194	11.9602	12.5679
Rv0797	Rv0797	9.26121	8.32793	8.68218	8.30737	9.25484	8.62255	8.71806	8.9392	8.62248	8.93019	8.95622	8.82467	8.75936	8.76403	8.97044	8.60813	8.6545	8.60508	9.24041	8.69317	8.70761	8.80375	8.80246	8.85185	8.71512	8.89203	8.49381	8.69906	9.2476	8.59717	8.86457	8.85354	8.7151	8.8764	8.80945	8.35803	8.3949	8.34317	8.32663	8.48891	8.2278	8.53313	8.61418	8.70948	8.62586	9.00979	8.50741	8.72313
Rv0798c	cfp29	13.0163	13.1811	13.1283	13.2143	12.9675	13.2919	12.9441	12.4731	12.264	11.7241	12.5549	12.6189	13.1259	13.0676	12.9578	13.1887	13.3758	13.2125	13.0958	12.7184	12.6739	12.8826	13.224	13.1331	13.3066	12.9006	12.9846	12.8322	12.7123	13.2517	12.6738	13.2619	13.3602	13.0423	13.3142	12.2828	12.9616	11.9542	12.1777	12.777	12.3569	13.1033	13.1947	13.112	13.1137	13.3388	13.4271	13.3919
Rv0799c	Rv0799c	12.871	12.7093	12.9265	12.9259	12.9823	13.13	12.4022	12.351	12.2257	11.9702	12.5285	12.4334	13.0611	12.9632	12.9562	13.2708	13.0905	13.0698	13.1431	12.9168	12.888	12.9783	13.2848	13.1547	13.0157	12.2664	12.879	12.8505	12.5868	13.0083	12.8528	13.0301	13.1173	12.8681	13.1594	11.7175	12.6219	12.0357	11.9266	12.7881	12.2857	13.1148	12.7592	13.0424	12.6412	12.8429	13.06	13.1455
Rv0800	pepC	10.6914	11.2497	10.9079	11.292	10.5366	10.8416	10.2994	9.95325	10.3575	10.5396	11.0447	11.1198	10.9722	10.9013	11.3558	10.9355	11.185	10.8286	10.6707	10.8321	10.7698	10.7331	10.8313	10.9147	10.9537	10.1047	11.1194	11.0204	10.755	11.0043	10.3287	11.2484	11.1885	10.6635	11.0016	9.8235	10.184	10.2689	9.92046	10.4508	10.147	11.0872	10.9394	11.0427	11.0471	10.8573	11.0398	11.2943
Rv0801	Rv0801	12.2236	12.8132	12.8022	12.6266	11.5853	12.4444	12.2991	11.5418	12.2233	11.9852	12.3697	12.4255	12.4283	12.43	12.7814	12.4233	12.8423	12.6073	12.0716	12.6258	12.5617	12.4027	12.4995	12.1043	11.9995	12.2238	12.4351	12.3605	11.6821	12.7497	12.7077	12.7592	12.8175	12.9554	12.7988	12.2504	12.7106	11.8844	12.278	12.7535	12.096	12.4148	12.3389	12.4271	12.5522	12.6579	12.6753	12.8584
Rv0802c	Rv0802c	10.2343	10.7829	10.6596	10.6315	10.0145	10.5553	11.0522	10.8907	11.6236	11.7922	11.2195	11.2637	10.8443	10.6004	10.9452	10.8358	10.6662	10.7765	10.362	11.1979	11.1326	10.5623	11.0368	11.0141	10.3509	10.134	10.7559	10.5871	9.88578	10.5586	10.1117	10.8134	10.8201	10.4643	10.9427	10.4214	11.0665	10.9518	10.5311	10.9968	10.6389	10.7043	10.3918	10.6914	10.5444	10.387	10.5629	10.9322
Rv0803	purL	12.4652	12.9458	12.8047	12.9353	12.4135	12.5615	12.5185	12.1502	12.2432	12.3653	12.6071	12.6132	12.776	12.7814	12.9386	12.852	12.6823	12.524	12.3269	12.8566	12.8247	13.0638	12.8816	12.9202	12.8692	12.4025	12.8742	12.8964	12.5713	12.9943	12.3757	12.6695	12.8809	12.5488	12.7207	12.7413	12.1636	12.602	12.5707	12.2408	12.2113	12.8536	12.7771	12.7676	12.7085	12.6408	12.7818	12.9621
Rv0804	Rv0804	12.8213	12.914	12.9117	12.6864	12.8657	12.5449	12.8498	12.4767	12.5939	11.3358	11.8211	11.9279	12.9518	12.4704	12.7023	12.6691	12.7244	12.4586	12.7553	12.9902	13.2197	13.1264	13.1812	12.9556	12.965	13.3596	13.0325	13.4283	13.1852	12.9076	12.9824	13.092	12.7563	12.8868	12.8252	13.0204	12.2379	12.829	12.6969	12.0674	11.9471	13.1463	13.0161	13.0334	13.2377	13.2674	13.0583	12.6688
Rv0805	Rv0805	13.922	14.1253	14.2344	14.1308	13.5788	14.2791	14.3036	13.8587	14.0817	14.1971	14.1377	14.2499	14.2693	14.173	14.0684	14.3733	14.3956	14.0811	13.9886	14.525	14.2677	14.143	14.1568	14.1852	14.1161	13.9071	14.2209	14.3672	13.8304	14.404	13.7311	14.3482	14.2688	13.7148	14.3987	14.347	14.7789	14.6697	14.4542	14.7692	14.6314	14.2128	14.065	14.0564	13.9616	14.0904	14.0637	14.2444
Rv0806c	cpsY	10.2198	9.65635	9.87683	9.68201	10.0979	10.0896	10.4724	10.8215	11.1107	12.0267	11.1586	10.9433	10.093	9.98495	9.54656	10.1364	9.51217	10.0968	10.1161	10.0662	10.0873	9.96111	10.2901	10.2856	9.98653	10.1195	10.0194	10.2186	9.8743	9.36814	9.67858	9.99478	9.74162	9.57334	10.1842	11.3918	12.1559	11.7337	11.4699	11.9937	12.165	9.9435	9.26116	9.63977	9.11613	9.34607	9.29085	9.75835
Rv0807	Rv0807	11.7529	11.3268	11.2932	11.3851	11.2165	11.0647	10.8704	11.1576	10.3229	10.668	11.6384	11.6046	10.995	11.0945	11.2301	11.4121	11.1465	11.1986	11.2684	11.1326	10.7167	10.4746	11.0834	11.2363	10.9738	11.2617	10.6127	11.1086	11.6188	11.2073	11.3157	11.6441	10.6489	11.058	11.5254	12.3332	11.8533	12.4797	12.0501	12.2243	12.3281	10.9849	11.3895	11.3358	11.5747	11.5925	11.4027	10.7656
Rv0808	purF	13.8125	13.0943	13.0886	13.2119	13.8122	13.3255	13.2421	13.3573	12.7338	12.4505	13.3083	13.4468	12.931	12.9676	13.0402	12.9169	13.3258	13.0059	13.6678	12.824	12.8742	12.6476	12.9184	12.9979	13.0669	13.0607	12.91	12.9534	13.4769	13.0595	12.9114	13.8313	12.9928	12.7781	13.7862	13.3579	12.5486	13.1251	13.4095	12.7457	12.8109	13.0802	13.3192	13.1376	13.2466	13.2811	13.3365	13.0257
Rv0809	purM	13.0625	12.9265	12.9746	12.8485	12.9529	13.0297	12.8639	12.8977	12.8803	13.0294	12.2468	11.9273	12.714	12.9427	12.9245	12.756	12.9378	12.99	12.9711	12.8042	12.9882	12.711	12.7102	12.5106	12.7618	12.8956	12.9635	12.9654	13.0915	13.0452	13.0837	13.3242	12.762	13.0728	13.1431	12.798	12.7535	12.4428	12.4576	12.8567	12.6933	12.8182	12.8033	12.9002	13.0538	12.9367	12.7559	12.7979
Rv0810c	Rv0810c	14.2205	13.9266	13.925	13.9344	13.7639	14.0495	13.7707	13.9035	13.8434	14.5022	14.3382	14.5601	13.5656	14.0985	13.8258	13.5125	14.1568	13.8811	14.3144	14.8959	14.4743	13.312	13.4824	13.9605	13.562	13.3128	13.5823	13.6085	13.6115	14.3798	13.4711	14.19	14.0566	13.8068	14.2527	13.5359	14.1209	13.804	14.0294	13.9167	13.7596	13.809	14.4979	13.7265	13.6668	13.8938	13.7424	14.0619
Rv0811c	Rv0811c	12.8222	12.2358	12.409	12.3085	12.556	12.427	12.2003	12.4678	12.0109	12.2368	12.8772	12.977	12.1871	12.4027	12.4439	12.3435	12.5745	12.2118	12.6652	12.545	12.576	12.4757	12.2167	12.4827	12.4739	12.3478	12.3357	12.3793	12.5688	12.5117	12.2667	12.8663	12.1159	12.2634	12.6687	12.6145	12.2039	12.646	12.7367	12.2154	12.6653	12.4972	12.4689	12.551	12.5423	12.516	12.4837	12.1639
Rv0812	Rv0812	11.8647	11.156	11.3112	11.005	11.6281	11.0508	11.1339	11.5537	10.9873	12.0189	11.4279	11.3743	11.6265	11.5029	11.2475	11.6653	11.2172	11.1289	11.8756	11.184	11.5083	11.354	11.4701	11.6384	11.6355	11.1833	11.0666	11.4352	11.7536	11.2485	11.3475	10.7666	11.2427	11.5156	10.7834	11.2198	11.2686	11.7655	11.29	11.4381	12.0663	11.1212	11.3708	11.447	11.2618	11.7517	11.3942	11.3382
Rv0813c	Rv0813c	12.8987	13.2058	13.0591	13.1635	12.6914	12.9211	13.5909	13.5909	13.5114	13.3577	13.1776	13.1445	13.2054	13.2165	13.3363	13.1501	12.9957	13.1431	12.8753	13.1718	13.2068	13.1519	13.442	13.0702	13.124	12.8733	13.2877	13.2787	13.2904	13.3655	12.9076	13.7929	13.2079	13.0096	13.6983	13.5863	13.392	13.7228	13.7443	13.2629	13.6093	13.0496	12.9464	13.2854	12.9278	12.8298	12.7619	13.178
Rv0814c	sseC2	13.6448	14.3277	14.2263	14.1985	13.3549	13.9118	14.4283	13.485	14.1265	14.0811	14.0515	14.0795	14.0095	14.1651	14.1457	13.8065	14.4471	14.1307	13.6954	14.5095	14.2297	14.4453	14.1791	13.6395	13.9399	13.899	14.2999	14.2528	14.0762	14.7274	14.0081	14.5416	14.4905	14.391	14.5588	14.0661	14.7071	14.2152	13.9645	14.5193	14.2934	14.7563	14.0794	13.8724	14.086	14.1572	13.9857	14.4633
Rv0815c	cysA2	13.5264	14.0401	14.1546	14.0794	13.3718	13.7585	13.9798	13.3429	13.7471	14.6419	14.2071	14.2056	14.1885	14.0563	13.8757	14.44	13.9275	13.9787	13.4065	13.9503	13.9384	14.2563	14.1135	13.5768	13.9983	13.6661	14.2236	13.8716	13.393	14.1201	13.581	14.2089	14.2388	13.9557	14.312	13.7175	14.6266	14.347	13.9589	14.5381	14.4294	14.1557	13.499	13.8297	13.348	13.5828	13.876	14.2858
Rv0816c	thiX	10.1944	10.1922	10.3284	10.212	9.68818	9.933	9.69099	9.45954	10.1131	11.7898	10.9068	10.9146	10.3988	10.6941	10.6368	10.174	9.67899	10.273	9.84757	10.8108	11.1267	10.4782	10.54	10.3883	10.7123	10.1132	10.163	10.3927	9.9419	10.1836	10.1005	10.5089	10.3236	9.94273	10.4122	9.83747	10.0813	9.89819	9.58451	10.0859	10.013	9.98531	9.72739	10.4371	9.89892	9.89758	9.73362	10.4487
Rv0817c	Rv0817c	10.21	10.5038	10.415	10.4209	10.1096	10.3163	9.2418	9.47834	9.36426	12.8825	12.2114	12.1528	11.1767	10.887	10.6716	11.3891	9.93191	10.101	10.2808	11.1122	11.0299	10.9003	11.2179	11.351	11.0463	10.1874	10.6147	10.63	10.303	10.4274	10.1449	9.95124	10.748	10.0994	9.80939	9.9812	10.2403	10.4379	9.96684	10.7205	10.7967	10.8899	10.047	10.6372	9.82759	10.1069	10.2652	10.8792
Rv0818	Rv0818	13.9713	13.222	13.4492	13.2554	13.9091	13.4345	13.3971	13.7185	13.1958	13.5549	13.7983	13.803	13.3761	13.4303	13.5656	13.5212	13.4797	13.3366	13.9164	13.2915	13.4025	13.4366	13.4476	13.4908	13.6188	13.2752	13.3958	13.5434	14.2595	13.3894	13.3009	13.7646	13.3427	13.1354	13.5358	13.6143	13.3468	13.5334	13.5995	13.3235	13.5645	13.1646	13.3648	13.4031	13.5376	13.6641	13.3771	13.3761
Rv0819	mshD	13.2738	12.7699	12.7871	12.8746	13.4345	13.0648	12.9979	13.202	12.339	11.8597	12.6805	12.5837	12.9374	12.9146	12.8629	12.8434	13.0177	12.6415	13.3049	12.6501	12.758	12.7632	12.7339	13.0126	13.0526	12.9884	12.8142	12.858	13.2532	12.7384	12.7615	13.0211	12.6348	12.7342	13.0558	12.6779	12.5657	12.8309	12.5992	12.5794	12.8119	13.082	12.958	13.052	13.0496	12.9887	12.7965	12.6502
Rv0820	phoT	13.5254	12.6709	13.1529	12.5539	13.233	13.2052	13.1995	13.4296	12.4498	11.7418	12.5471	12.4264	12.7343	12.7833	12.5768	12.9396	13.128	12.9021	13.4997	12.3449	12.3703	12.522	12.4294	12.9399	13.0483	13.0346	12.6483	12.7494	13.2093	12.868	12.9083	13.1868	12.7542	12.1776	13.1569	12.7169	13.2393	12.4142	12.4315	12.8834	12.7076	12.4931	12.8575	13.0091	13.0398	13.5287	13.0616	12.8084
Rv0821c	phoY2	14.1818	13.7345	13.7256	13.6774	14.1324	13.9688	13.0276	13.4661	13.1726	13.668	14.0581	14.1	13.688	13.7342	13.6184	13.8866	13.7222	13.7596	14.0844	14.204	13.7188	13.594	13.8678	14.1448	13.6384	13.7809	13.9953	13.8885	13.6175	13.7069	13.7377	14.0111	13.6234	12.7563	13.9079	14.0729	14.1386	14.1974	14.3397	13.8501	13.9412	13.609	13.6943	13.7513	13.6201	13.5991	13.6388	13.6426
Rv0822c	Rv0822c	13.7542	12.1222	12.2932	12.2119	13.8928	12.4878	12.0294	13.2263	12.0584	11.1006	11.1821	11.1954	12.7884	12.8689	12.2568	12.7939	12.0281	12.345	13.3801	12.2423	12.1367	12.8611	12.7196	12.8179	12.5297	12.4614	12.3557	12.3339	13.5033	11.9273	12.7048	11.6121	12.0049	12.1393	11.9456	12.7125	12.1581	12.9726	12.8853	12.3101	12.7881	12.2604	12.3978	12.9942	12.346	12.6323	12.5749	12.0445
Rv0823c	Rv0823c	14.9829	13.7443	13.5907	13.7095	14.8212	13.5138	13.3302	14.7474	13.4468	12.9499	12.7935	12.7698	14.3427	14.2575	13.9544	14.2487	13.2918	13.8726	14.8012	13.5423	13.8657	14.3494	14.0284	13.9169	13.6373	13.9609	13.7549	14.093	14.4515	12.2792	14.0396	13.1731	13.4857	13.8133	13.4473	13.8289	12.9931	13.6866	13.6822	13.4501	13.7639	13.5414	13.9423	14.2637	13.7225	13.9155	13.9569	13.5028
Rv0824c	desA1	14.8849	14.4486	14.415	14.4147	14.7216	14.3301	14.1923	15.1124	14.1651	14.2925	14.3735	14.658	14.5883	14.8638	14.505	14.3363	14.1307	14.6446	14.9638	14.5692	14.5655	14.1043	14.617	14.4041	14.0091	14.5832	14.5314	14.4735	14.3695	12.3951	14.6122	14.4707	14.2572	14.3482	14.6451	14.4542	13.5434	13.5393	14.5755	14.1191	13.4982	13.4786	14.7409	14.629	14.4559	14.4808	14.4778	14.2201
Rv0825c	Rv0825c	10.2812	11.3943	10.9202	11.4042	10.1353	10.9957	9.63569	9.44663	9.92121	12.2389	12.0974	11.8612	11.0407	11.0487	10.9063	11.1871	10.5591	11.4185	10.2947	11.3151	11.1087	10.6972	11.0421	11.0999	10.7969	10.529	11.0406	10.8963	9.80476	10.8067	11.148	10.3338	11.1909	10.8899	10.4485	11.5442	12.4529	11.2994	11.945	12.3123	12.1859	10.9544	10.7414	10.9966	10.5465	10.6024	10.6858	11.284
Rv0826	Rv0826	8.51032	8.97921	8.30979	8.77856	7.99707	8.16227	7.58384	7.95188	8.46229	9.26222	8.53562	8.68055	9.00891	8.4574	8.50999	8.97418	8.12289	8.43105	8.23564	8.87349	8.766	8.38786	9.25553	9.16181	8.45727	9.57406	8.51432	8.46221	8.03639	8.04709	8.2841	8.1489	8.83371	8.86123	8.42908	8.99712	8.99712	8.31836	8.61016	8.74786	8.69664	8.4035	8.04323	8.40036	8.20778	8.61979	8.4453	8.92316
Rv0827c	kmtR	11.9557	10.1359	10.3478	10.2928	11.2637	10.4021	12.4538	12.6451	12.7909	12.2461	11.0336	11.0349	9.05248	9.33594	9.78686	9.03867	10.9529	10.1281	12.2879	9.95895	9.58765	9.12867	8.65763	9.15106	9.10111	8.29591	10.0335	9.85062	11.1413	10.6563	9.03998	11.3391	10.1351	8.75009	11.1655	11.4926	9.99051	9.78098	11.792	10.3346	10.1201	9.50894	11.3847	9.76351	11.4634	11.1812	11.4355	10.2587
Rv0828c	Rv0828c	8.09635	7.72198	7.78822	7.58787	7.95622	7.71111	7.51715	7.75484	7.81263	7.75393	7.56643	7.64618	7.76224	8.21105	7.87359	7.84172	7.62143	7.58024	7.89467	7.93207	8.15432	7.98177	7.68203	7.95101	7.88505	8.39624	7.80185	7.69853	7.77659	7.66887	7.94346	7.28382	7.73255	8.07556	7.47134	8.17424	8.63121	8.2055	8.17977	7.98964	8.18336	7.93007	7.65791	8.0321	7.70388	7.58962	7.66158	7.74772
Rv0829	Rv0829	12.2399	11.5074	12.681	11.603	12.4383	12.7096	12.2742	12.3082	11.775	11.5873	12.4334	12.6031	11.685	11.7402	12.3066	11.7897	12.869	11.6977	12.8173	12.8934	12.4334	13.7304	11.6411	11.9368	12.0949	13.2705	11.3511	11.2354	11.987	13.0062	11.9648	12.9201	11.1518	11.891	12.8818	12.5603	13.0594	12.544	12.4216	12.877	13.2106	12.8278	12.7091	11.9428	12.3523	12.9721	13.4797	11.2528
Rv0830	Rv0830	10.5609	9.83682	10.0873	9.83453	10.0636	9.79313	9.28976	9.75544	9.96488	12.4483	12.0279	11.7464	10.3637	10.309	10.3002	10.1045	9.31124	10.2331	9.86533	10.3819	10.4468	10.2838	10.6631	10.6228	10.3085	9.78983	10.3492	10.4889	10.2947	9.77646	10.0945	9.85455	10.0346	10.056	9.96405	10.7264	10.1904	10.1967	10.6431	10.147	10.3462	9.20774	9.52932	9.77862	9.66983	10.0971	9.9719	10.1704
Rv0831c	Rv0831c	14.1167	13.9797	14.0739	14.0697	13.8705	14.1345	14.0743	13.9353	13.8534	13.8784	14.211	14.172	14.0378	13.9791	13.8388	13.7508	14.1594	14.0333	14.1149	13.9288	13.8281	13.8007	13.8819	13.9182	14.0641	14.1155	14.0757	14.0208	13.8436	14.0279	13.9848	14.101	14.0952	14.0821	14.0756	13.5205	13.9082	13.482	13.3834	14.0028	13.6518	13.9547	14.0876	13.9932	14.0595	14.2613	14.4713	14.1271
Rv0832	PE_PGRS12	12.8649	12.2951	12.4049	12.1594	12.9594	12.4576	12.5458	12.8432	12.1472	13.4677	13.1481	13.0221	12.1891	12.4407	12.5882	12.1416	12.5484	11.956	12.9003	12.8409	12.9382	12.8221	12.2092	12.1701	12.2931	12.3306	12.4571	12.4639	13.2073	12.496	12.7432	13.2119	11.7577	12.6392	13.0762	13.265	11.8055	12.9021	12.95	12.0929	12.3056	12.4116	13.0146	12.6608	13.1418	12.9298	12.6554	11.827
Rv0833	PE_PGRS13	13.3019	12.9775	13.203	12.5808	13.5015	12.8806	13.1883	12.4602	12.9705	12.5509	13.3459	13.4532	13.2223	12.4114	13.0561	13.2444	13.5237	12.6371	13.2728	13.0275	13.3453	13.6866	13.202	13.4917	13.7396	14.1452	11.2804	11.3696	13.7899	13.1176	13.1819	13.9459	12.3903	12.2467	13.651	13.6595	11.6843	13.1935	13.3257	11.7002	10.7799	14.0613	13.5324	13.3594	13.9043	13.9097	13.5074	12.3694
Rv0834c	PE_PGRS14	12.7479	12.836	12.6941	12.5696	12.8108	12.4098	13.1585	12.6443	12.7484	12.2077	12.816	12.8566	12.3435	11.9877	12.8196	12.2363	12.9669	12.2667	12.4608	12.2081	12.4076	12.7516	12.1422	12.2989	13.0164	13.4689	11.4995	11.4543	12.7316	12.6648	13.0826	13.3757	12.0469	12.6556	13.1033	13.4203	10.5295	12.9399	13.2052	10.8428	10.5279	13.2426	12.8215	13.1308	13.0722	13.1959	13.0032	12.1031
Rv0835	lpqQ	11.4158	10.7414	11.0182	10.7753	11.3218	11.3218	10.9817	11.4952	10.9467	11.5531	11.2909	11.2306	10.9638	11.29	10.8783	11.0361	10.9079	10.8963	11.2108	10.9227	10.5733	10.7456	11.2661	11.1109	10.6353	11.019	10.9348	10.9643	10.9956	11.2047	11.2842	10.7188	10.7351	10.9664	10.8201	10.8509	10.8764	10.7298	11.0876	10.9266	10.5094	11.2275	10.87	11.1147	10.7569	10.5274	10.7559	10.8397
Rv0836c	Rv0836c	8.55683	7.94944	8.1946	8.07655	8.26009	8.15648	8.07234	8.01821	8.13536	7.94457	7.67177	7.92558	7.85979	7.81558	8.22645	7.92678	8.20144	8.05093	8.11784	7.99249	7.81783	8.21396	8.3697	8.47211	8.08728	7.71766	8.22336	8.1756	8.33339	8.31644	7.84559	8.59766	8.04103	7.85684	8.48818	8.72456	8.90054	10.4076	8.96113	8.52919	8.97785	8.40036	7.79695	7.91792	7.88481	8.03579	7.96175	8.18405
Rv0837c	Rv0837c	7.92416	8.12482	7.79107	8.15648	7.85934	7.96895	7.76781	7.71588	7.98061	8.44652	8.61421	8.6024	8.06597	8.08838	8.01971	8.29938	7.77922	7.98939	7.75242	8.22612	8.11276	8.05897	7.86362	8.18377	8.0917	7.43543	8.23739	8.21556	7.74693	7.91567	7.82809	8.01106	8.10112	7.9089	8.06684	9.38404	9.7454	10.4893	9.59083	9.52962	9.9785	7.9494	7.80469	7.88962	7.49085	7.7665	7.79682	8.13297
Rv0838	lpqR	11.5029	10.7514	11.0405	10.9087	11.4811	10.8678	11.764	12.4358	11.8915	11.1954	11.0851	11.2293	11.2646	10.9532	11.1286	11.2885	10.7104	10.5418	11.3696	11.0103	11.1201	11.2823	11.5011	11.3014	11.3139	11.2399	11.0024	11.3935	11.4038	10.9592	10.8018	10.3708	10.6926	10.6835	10.5224	11.6862	10.9766	11.7456	11.4797	11.237	11.5842	10.8984	10.7686	11.1396	10.8325	10.6972	10.9236	10.7485
Rv0839	Rv0839	11.9516	11.3851	11.2453	11.7952	12.1924	11.4575	11.192	11.8161	10.575	9.29771	10.5139	10.5139	10.9817	11.1656	10.6844	11.1105	10.3196	11.7002	10.9048	10.9123	10.9919	9.79458	11.1663	11.202	11.2031	12.3388	10.8419	11.4158	11.5153	10.5677	12.4067	10.058	11.0479	12.0702	10.1437	11.4515	10.9501	11.3537	11.8657	11.1941	11.1731	10.8609	11.346	11.0329	11.1396	10.9588	10.9546	11.1381
Rv0840c	pip	9.6916	8.77605	9.06607	8.98387	9.93526	9.25172	9.22576	9.99736	8.78824	8.96734	9.61108	9.76525	9.20927	9.05783	8.96375	9.53048	8.76863	8.91644	9.25962	9.04828	9.21311	8.766	9.53359	9.17013	9.04103	8.23084	9.04005	8.97607	9.32028	8.81532	8.80449	8.75752	8.74345	8.40294	9.09366	9.18156	8.69664	9.02403	9.1728	8.63517	8.91478	8.95926	8.70336	8.85468	8.55971	8.29874	8.59682	8.83071
Rv0841	Rv0841	7.99921	7.32865	7.60173	7.3959	7.90945	7.69405	7.52335	7.60795	7.62566	7.84178	7.21304	7.31525	7.45939	7.46591	7.40918	7.64603	7.33879	7.38873	7.71722	7.40524	7.70326	7.54794	7.65391	7.66982	7.71764	7.59435	7.213	7.28535	8.20965	7.47656	7.44213	7.9255	7.37271	7.17408	7.39276	7.56389	7.41933	7.48669	7.44136	7.3686	7.37803	7.36091	7.2423	7.28105	7.31849	7.73039	7.45982	7.37745
Rv0842	Rv0842	9.16225	8.88998	9.00535	8.95936	9.28571	8.93094	9.33358	9.75335	9.56463	10.1423	9.39742	9.40495	9.21286	8.89051	9.19505	9.00069	8.98962	8.78464	9.15853	9.27808	9.44036	9.18529	9.77501	9.49481	9.06184	10.2676	9.01167	9.01472	9.49839	9.01121	9.46001	9.44128	8.67073	8.61356	9.14012	9.38047	9.00892	8.69664	9.14622	8.84643	8.85492	9.08364	9.13676	9.02572	9.42201	9.51395	9.048	8.74647
Rv0843	Rv0843	8.1768	7.93054	7.94595	7.85934	8.31869	7.94084	7.8956	8.12475	8.07943	8.59272	7.81327	7.79357	8.19977	8.05837	8.10156	8.22328	7.97243	7.87696	8.00653	7.94346	7.76706	7.87779	8.31702	8.22512	8.01036	8.01836	7.9924	8.01836	8.29015	7.98411	7.72016	7.70812	7.7623	7.6022	7.71696	7.75739	7.7156	7.93551	7.82596	7.70507	7.85832	7.86375	7.91437	7.85794	7.82563	7.90608	7.8409	7.78858
Rv0844c	narL	13.4119	12.9849	13.1729	12.8017	13.2442	13.0525	12.7455	12.7242	12.6313	12.7823	12.8129	12.9437	12.7187	13.0156	13.0625	12.3155	13.1031	12.8415	13.1474	12.9431	12.9964	12.6175	12.5026	12.6576	12.7524	12.5864	12.9127	12.7868	13.1965	13.2174	12.9402	12.5589	12.7638	13.4337	12.553	12.6269	12.109	12.5136	12.7691	12.5207	12.6317	12.8193	13.1735	13.0361	12.9676	13.1282	12.9821	12.8158
Rv0845	Rv0845	11.029	11.2621	11.4143	11.1809	11.1597	11.5585	10.6309	10.7716	10.9976	12.3832	11.3969	11.4658	11.8091	11.5979	11.4262	11.6102	10.9232	11.358	10.9332	11.6064	11.6553	11.8888	11.7479	11.7649	11.3117	11.1821	11.5143	11.6665	10.9175	11.2996	11.245	10.8029	11.3591	11.0614	11.1909	11.624	11.4066	10.761	11.4394	11.3503	11.0273	11.4714	11.1576	11.3985	11.3644	11.0242	11.0948	11.4635
Rv0846c	Rv0846c	8.20344	8.51865	8.38373	8.68807	8.29362	8.45382	9.08736	8.94346	10.2726	10.2651	9.84441	9.74889	8.21105	8.33276	8.07338	8.24796	8.43581	8.47341	8.18166	8.53142	8.6596	8.54369	8.18377	8.33773	8.29119	7.78089	8.35168	8.24124	8.05127	8.44597	7.91567	8.54151	8.5142	8.04103	8.47692	8.76684	8.99349	8.23863	9.52962	9.23728	9.00892	8.5868	8.2567	8.40896	8.17391	8.11441	8.3073	8.55422
Rv0847	lpqS	10.3284	10.34	10.6261	10.4887	9.90701	10.5471	12.2257	11.6434	14.7116	13.0312	11.8489	11.9015	10.1235	11.6508	10.1593	10.1235	10.862	10.916	10.4277	11.78	11.8972	12.3692	10.9821	10.2818	10.2795	7.9382	11.2475	11.1737	10.6197	11.2526	10.375	11.2082	10.3878	9.84702	10.8792	12.3185	11.6723	12.2051	12.3101	10.8336	12.4484	10.538	9.83034	10.5948	10.0158	10.9417	10.8108	10.4875
Rv0848	cysK2	8.32367	8.56584	8.66014	8.85276	8.6446	8.6446	10.1484	10.0509	13.6007	10.5309	10.1542	10.2213	8.73072	9.26048	8.5982	8.88342	8.5571	8.78819	8.38988	9.82054	9.71356	10.4872	8.59936	8.94639	8.9831	7.60736	9.20985	8.76161	8.49615	8.70051	8.26346	8.30327	8.96047	7.97847	8.21285	9.92629	9.63623	10.7169	10.1178	10.0046	10.3619	9.29318	8.20778	8.67678	8.16367	9.22365	9.09977	9.04465
Rv0849	Rv0849	8.5992	9.04435	9.07325	9.1491	8.77856	8.98805	10.4831	10.2815	14.0974	9.94625	8.92091	8.83306	9.22551	9.54656	8.74197	9.276	8.47341	9.16178	8.50122	10.1286	10.2696	9.79965	8.89663	9.04103	9.05683	8.18771	9.58797	9.55532	8.85084	8.83827	8.71701	8.50978	8.95389	8.42596	8.39128	10.3206	10.0003	9.8235	10.2163	10.1773	10.6141	9.33259	8.68045	8.97482	8.59221	8.93526	9.12996	9.05252
Rv0850	Rv0850	8.18618	8.30979	8.47507	8.68475	8.18842	8.1771	9.91355	9.69849	11.2785	7.99684	8.05605	8.15631	8.48209	8.68278	8.81565	8.60242	8.11784	9.09368	8.02693	8.66325	8.57899	8.94096	9.14493	8.23587	8.44887	8.11701	8.39963	8.4296	7.81231	8.09979	8.97964	8.73112	8.34975	8.32814	8.34245	8.05544	9.97175	9.3522	8.51605	8.96905	8.11767	8.48433	7.95345	8.2394	7.77953	8.0253	8.10852	8.4416
Rv0851c	Rv0851c	10.1041	10.2251	10.0807	10.2756	10.0548	10.352	9.81835	9.47247	10.1734	9.85634	10.3158	10.3937	10.0142	9.78359	9.80838	9.89208	10.139	9.80903	9.97655	9.09027	9.14774	9.18991	10.0551	9.67358	9.8441	9.44241	9.81622	9.6172	9.55083	9.89939	9.348	10.6653	9.45036	9.62439	10.6069	10.9986	10.3882	10.0891	10.9986	10.5001	10.7115	10.231	10.1489	10.2182	10.2331	9.83404	9.7649	9.57563
Rv0852	fadD16	10.1761	10.7493	10.4549	10.9588	10.1437	10.7165	9.75335	9.32685	9.94445	10.6293	10.0417	10.169	10.2324	10.13	10.3467	10.4223	10.6991	10.7294	10.1314	9.30928	8.73906	9.40458	10.6711	10.5588	10.1083	10.4242	10.276	10.1173	9.62532	10.4898	10.8439	10.3663	10.3362	10.8294	10.3362	11.4899	11.5078	10.4102	11.8205	11.328	11.035	10.5906	10.6561	10.7236	10.6172	10.3038	10.25	10.4633
Rv0853c	pdc	10.8853	12.0412	11.5439	12.107	10.8901	11.6659	11.3753	10.5523	11.4081	11.1846	11.2891	11.5247	11.1128	11.0376	11.2957	11.2986	11.5883	11.6225	10.6787	10.8392	10.6921	10.9553	11.3735	11.2537	11.2378	10.7066	11.5571	11.4733	10.6829	11.5242	11.0506	11.845	11.7215	11.411	11.7978	11.4325	11.3945	11.1407	11.5169	11.5302	11.5657	11.7168	11.6157	11.4264	11.5659	11.0258	11.2751	11.7517
Rv0854	Rv0854	11.4349	12.2478	11.9798	12.2667	11.0172	11.8039	11.0403	10.6247	10.7165	12.7565	13.375	13.3714	11.9062	11.8159	11.5457	12.073	12.3176	12.145	11.3964	11.513	11.09	11.4137	11.6871	11.902	11.6806	11.9234	12.1452	11.5551	10.0516	11.743	11.9895	12.0217	12.1622	12.2274	12.0691	12.094	13.5826	12.4565	12.643	13.2172	13.2414	11.8632	12.0836	11.8609	11.8189	12.0085	12.1639	12.2018
Rv0855	far	11.5132	11.7155	11.6738	11.5453	11.1717	11.5801	11.3276	10.8304	10.9542	11.2306	11.8686	12.1042	11.5586	11.1298	11.4084	11.5471	11.832	11.359	11.4118	11.1267	11.0247	11.237	11.6924	11.6398	11.4191	11.4554	11.5629	11.511	10.9048	11.7576	11.3065	11.7643	11.4513	11.9778	11.7315	12.534	12.6969	12.5679	12.5173	12.77	13.0204	11.7221	11.5138	11.2718	11.6407	11.5463	11.6848	11.5684
Rv0856	Rv0856	13.0886	12.4761	12.7716	12.4247	12.8219	12.7635	12.5969	12.9367	12.1962	12.2094	12.3131	12.4202	12.6474	12.7009	12.4114	12.9058	12.5601	12.6735	13.0059	12.165	12.1163	12.2061	12.7206	12.6865	12.5432	13.0451	12.6059	12.6257	12.5635	12.6052	12.8245	12.7445	12.6805	12.8818	12.9201	12.2878	13.3983	12.4835	12.6552	13.1993	13.0749	12.8397	12.4531	12.5571	12.662	12.4915	12.4923	12.7187
Rv0857	Rv0857	12.7728	11.3874	12.2102	11.5695	12.4641	12.2775	12.1647	12.6171	11.4104	10.5493	11.8251	11.7835	11.5434	12.1635	11.5965	11.7568	12.0326	11.6753	12.5951	11.3485	11.23	11.7625	11.8011	11.5259	11.6573	12.0424	11.8161	11.7682	12.1526	11.9895	12.0163	12.0815	11.441	12.1707	12.3582	11.8055	11.9387	12.2656	12.18	11.911	12.2217	11.7751	12.0282	12.1739	11.8945	11.8837	11.7059	11.5306
Rv0858c	dapC	9.74227	10.379	10.3612	10.7302	9.69018	10.4079	9.92121	9.39423	9.81046	9.68356	10.1333	10.1741	10.2837	10.4523	10.107	10.1684	10.4313	10.2485	9.94351	10.319	10.4953	10.1286	10.1159	10.2552	9.91584	10.2981	10.2941	10.1446	9.84798	10.242	10.4138	10.0147	10.171	10.3599	9.9315	8.96905	9.4268	9.22229	8.7805	9.84065	9.41811	10.2652	10.2899	10.6953	10.2952	10.0679	10.0454	10.3437
Rv0859	fadA	13.1027	13.1616	13.0179	13.0291	13.0834	13.0599	12.7858	12.6323	11.932	13.1837	13.7414	13.5805	12.7645	12.8	12.8174	12.9042	13.1594	12.6327	13.0796	13.2757	13.2778	12.9301	12.8117	12.8707	12.6753	13.2298	13.176	12.89	13.103	13.0418	13.0459	13.3778	12.6488	13.3033	13.3574	10.301	11.1097	11.6262	10.1347	11.3064	10.9823	13.2984	12.9987	13.3579	12.8205	12.5088	12.5881	12.6921
Rv0860	fadB	12.95	13.1506	13.2058	13.0944	13.202	13.3121	13.0476	12.6827	12.1758	12.47	13.118	13.2402	12.9787	12.8281	12.8645	12.8273	13.385	12.7847	12.8928	13.2587	13.2453	13.2027	12.9239	13.0279	12.845	13.3362	13.33	12.8383	12.9818	13.4672	13.0119	13.5161	12.6088	13.3823	13.4961	10.4871	10.7987	11.5138	9.87807	11.1573	10.8727	13.4117	13.112	13.4135	13.1694	12.8629	12.8593	12.6486
Rv0861c	ercc3	12.6606	11.6654	12.0656	11.9595	12.5116	12.0411	11.9214	12.5793	11.685	10.8757	11.5168	11.573	12.2663	12.2714	12.0409	12.368	12.002	11.8333	12.5097	11.5316	11.3273	11.8972	12.3226	12.3931	12.1336	12.1405	11.98	11.8884	12.2888	11.8392	11.6684	11.9009	11.9396	11.9009	12.0834	11.8325	11.9471	11.9424	11.9951	11.9834	12.0387	11.9543	11.9348	12.104	11.7382	11.894	12.0024	11.9185
Rv0862c	Rv0862c	11.4765	10.9554	11.012	11.3567	11.3862	11.0769	11.4722	11.6341	11.131	9.61783	10.695	10.6758	10.932	11.2064	11.1999	10.9026	11.2775	10.8101	11.4157	10.5814	10.4333	10.4837	10.7986	10.9585	11.211	10.7108	10.7089	10.9161	11.439	11.254	10.8272	11.4655	10.9845	10.9845	11.3577	10.6589	10.1693	10.947	10.7352	10.354	10.6181	11.1622	11.2303	11.3949	11.2579	11.2408	11.1742	11.0934
Rv0863	Rv0863	14.3765	14.247	14.131	14.3003	14.3178	14.2495	14.2202	14.1885	14.1139	14.3081	14.3952	14.4948	14.3175	14.3987	14.1934	14.7968	14.4824	14.1568	14.3415	14.4325	14.39	14.1685	14.3984	14.3823	14.3054	14.257	14.3458	14.3018	13.91	14.2485	14.3531	14.3963	14.587	14.1184	14.4361	13.6541	14.2043	13.842	14.5232	14.2168	14.1974	14.4851	14.5921	14.4762	14.2527	14.3924	14.793	14.4161
Rv0864	moaC	13.7443	13.7734	13.5254	13.7788	14.0092	13.6918	13.9423	14.1923	13.7172	13.9975	14.2825	14.3341	13.7118	13.8065	13.8507	13.9599	13.9759	13.7488	14.1847	13.3576	13.4431	13.3918	13.9017	13.4552	13.7462	13.3999	13.3899	13.6292	13.7952	13.8839	13.5819	13.9735	13.7173	13.6841	14.0089	13.5588	13.473	13.6366	13.6551	13.5715	13.8246	13.6347	13.7983	13.7457	13.6679	13.7049	13.7654	13.7345
Rv0865	mog	13.886	13.0187	13.2468	13.0424	13.8955	13.3082	13.6862	13.8812	13.2702	13.6949	13.9836	14.0761	13.0797	13.3343	13.3437	13.2579	13.2951	12.9449	13.6634	12.6151	12.7079	13.0865	13.5744	13.1469	13.1626	13.1345	12.9775	13.1229	13.6756	13.2733	13.109	13.4912	13.0687	13.4232	13.5503	13.3267	12.9021	13.309	13.3335	12.6933	13.2075	12.8001	13.3002	13.1055	13.2346	13.2588	13.1829	13.0675
Rv0866	moaE2	12.5264	11.0867	12.2994	11.0962	12.4107	11.8947	12.4579	12.5537	11.6472	11.7847	12.1719	12.0038	11.5979	11.4518	11.8362	11.0987	12.4289	11.0551	12.7313	10.7119	11.3868	11.5583	10.8073	11.1619	11.7198	12.4929	11.1638	11.4635	12.6329	11.8418	12.1338	12.6849	11.1841	11.71	12.4597	11.9688	10.5984	11.6343	11.6479	10.3383	10.558	12.2204	12.2084	11.6303	12.2084	12.5827	11.8715	11.2869
Rv0867c	rpfA	13.0818	13.883	14.0941	13.0858	13.1465	13.5381	12.3105	11.5315	13.2495	13.5874	12.9647	12.8529	13.9164	13.683	14.1264	13.9455	13.7708	13.8651	13.1633	14.3696	14.4898	15.0864	13.7462	13.7929	14.5969	13.7392	13.9102	14.1369	13.9774	13.8223	13.8475	12.8004	14.0089	13.819	12.5398	14.2888	14.1016	14.6849	13.8767	14.1484	13.0434	13.8165	13.9631	13.1674	14.2128	14.3716	14.0361	14.0215
Rv0868c	moaD2	12.2733	11.182	11.5406	11.3484	12.0047	11.7169	11.6496	12.6049	11.8902	11.0917	11.3405	11.2223	11.5284	11.9387	11.5201	11.303	11.297	11.5883	12.142	11.1876	11.0388	11.1074	11.4827	11.669	11.4059	11.9632	11.572	11.9001	12.1086	11.5445	12.1319	11.1098	11.1593	11.703	11.3375	11.4766	11.2528	11.8366	11.6898	11.7911	11.7225	10.9913	11.0742	11.7622	11.0085	10.822	10.8981	11.2606
Rv0869c	moaA	13.0425	12.5628	12.3851	12.6075	12.7931	12.3061	12.8986	13.3626	12.7619	12.4654	12.554	12.671	12.3888	12.4755	12.5465	12.4078	12.236	12.3089	12.863	12.215	12.2762	12.0763	12.3979	12.6562	12.312	12.3404	12.3597	12.4426	12.8346	12.4644	12.5548	12.6488	12.2581	12.2045	12.5456	13.0272	12.1026	12.9976	13.0413	12.2392	12.5643	12.4064	12.6021	12.5032	12.6295	12.8032	12.679	12.2945
Rv0870c	Rv0870c	14.6577	13.8038	13.9291	13.8393	14.3281	13.9647	14.1627	14.7552	14.0479	14.0401	14.1817	14.4466	14.0059	13.7544	13.8776	14.0159	13.7953	13.8883	14.2457	13.7642	13.8702	13.9046	13.9605	14.2901	13.9194	14.1694	13.9155	14.1588	14.4184	13.9072	14.0618	13.9309	13.5921	13.801	14.0548	14.1803	13.689	14.1546	14.3784	13.67	13.7345	13.9364	13.7457	14.0413	13.8231	13.8855	13.7732	13.6117
Rv0871	cspB	13.4173	13.7693	13.7554	13.6867	13.5652	13.6237	13.635	13.3175	13.7315	14.5303	14.3586	14.5565	13.6685	13.7355	13.8878	13.5678	13.762	13.7878	13.8504	13.6901	13.8216	13.6204	13.7306	13.4104	13.6933	13.705	13.6661	13.6422	13.8814	13.9398	13.7294	13.497	13.7311	13.8119	13.4834	13.9082	13.6433	13.7868	13.8234	13.5912	13.646	13.4714	13.4938	13.6021	13.5579	13.527	13.4986	13.7436
Rv0872c	PE_PGRS15	13.5402	13.746	13.2673	13.7934	13.4168	13.1515	13.7518	13.2321	13.2559	12.9329	13.4585	13.4585	12.9824	13.0069	13.5101	13.0345	13.6309	13.3291	13.4364	12.7343	13.0428	13.0224	12.9851	13.2502	13.526	13.7222	12.6545	12.8084	13.2869	13.1131	13.7487	13.9063	13.3033	13.6223	13.6892	13.9298	11.6709	14.0712	13.7365	12.187	12.2723	13.8338	13.498	13.5466	13.6853	13.7327	13.4732	13.2569
Rv0873	fadE10	12.8627	13.1314	13.0217	13.0057	12.6447	13.1161	12.8596	12.3602	12.5303	13.4485	13.6239	13.5824	12.9298	12.852	12.9085	13.0742	13.2151	13.1231	12.7683	12.845	12.7977	12.872	12.9979	12.9998	12.9314	12.9306	13.1021	12.8723	12.662	13.1312	12.8533	13.2382	13.0829	12.9685	13.2312	13.0546	13.4918	12.9909	13.0604	13.2275	13.2162	13.2001	12.9867	12.8543	13.0659	12.9009	12.9709	13.1182
Rv0874c	Rv0874c	10.2495	9.42245	9.87884	9.59798	10.2363	9.69332	10.1681	10.0114	9.78161	9.91299	10.4323	10.2495	9.64172	9.48544	10.0596	9.28783	9.91191	9.20629	10.095	9.62418	9.90259	9.97669	9.54862	9.44834	9.78863	10.2043	9.16871	9.3573	10.3366	9.48604	9.81303	10.6799	9.44753	9.30759	10.5072	10.4788	9.11369	9.84065	10.3444	8.72856	9.03436	9.73159	9.84305	10.0031	9.89261	10.3573	10.0336	9.57089
Rv0875c	Rv0875c	12.7699	12.0248	12.3012	12.083	12.8017	12.2385	12.3672	12.7532	11.8275	10.067	11.6894	11.6315	12.1847	12.3133	12.1095	11.9474	12.3348	11.9355	12.7084	12.1866	12.28	12.3861	12.3458	12.4615	12.2318	12.6226	11.7692	12.0944	12.5435	12.1153	12.0975	12.2156	12.0017	11.9078	12.3121	12.1047	11.4354	11.7883	11.9871	11.3933	11.2198	12.1341	12.2905	12.2866	12.2737	12.3516	12.3979	12.0565
Rv0876c	Rv0876c	13.0489	12.5602	12.7357	12.6135	13.0092	12.5994	12.6498	12.9883	12.1281	11.2575	12.2368	12.3347	12.5871	12.6169	12.6128	12.497	12.5622	12.4213	12.9403	12.9698	12.8436	12.8584	12.6018	12.6683	12.645	12.722	12.5187	12.5741	12.9324	12.5688	12.4866	12.3513	12.4597	12.4753	12.416	12.5595	12.0723	12.2768	12.5166	12.1146	11.6685	12.5768	12.6572	12.561	12.6169	12.8545	12.823	12.3899
Rv0877	Rv0877	13.5085	13.8384	13.6282	13.7048	13.4441	13.6051	13.4453	13.1624	13.1153	13.118	13.7472	13.8547	13.5487	13.3733	13.6395	13.3145	13.6172	13.4326	13.3348	13.4044	13.4871	13.1674	13.6007	13.6862	13.3772	13.4006	13.5987	13.5799	13.4297	13.6984	13.4953	13.7353	13.5608	13.5448	13.6841	14.1974	13.9446	14.1295	14.1626	13.8869	14.3593	13.7771	13.484	13.5355	13.5826	13.6744	13.5019	13.5772
Rv0878c	PPE13	11.1742	10.3452	10.8123	9.91841	11.0979	10.3272	10.4269	10.7548	10.4143	8.84797	10.1261	9.87026	11.1351	10.4397	10.5614	10.788	10.4908	10.7334	11.0117	10.6255	10.8078	11.0299	11.1521	11.0433	11.0304	11.6584	10.7418	10.8922	11.2385	10.1223	10.7193	10.5874	10.1126	10.1555	10.5287	10.3462	10.8526	10.4274	10.1016	10.065	10.6906	10.6148	10.3739	10.5759	10.7628	11.4168	10.9066	10.2358
Rv0879c	Rv0879c	12.2174	12.9028	12.7332	12.7016	11.9263	12.3645	12.7434	12.2313	12.8684	11.597	11.6224	11.5645	12.1526	12.8342	12.6761	12.4283	12.5907	13.0406	12.0924	12.2871	12.5632	12.5898	12.1877	11.9943	12.5351	12.7068	12.7737	13.0434	12.9056	13.1546	13.3143	12.5104	12.7671	13.3418	12.7464	12.2965	12.5901	12.3569	12.0428	12.3024	12.4512	12.4467	12.7557	12.7874	12.8969	12.874	12.5618	12.7421
Rv0880	Rv0880	10.9812	12.6941	12.1421	12.3254	11.0023	11.9654	12.229	11.6872	12.5631	12.9068	12.3528	12.2526	12.5077	12.378	12.3078	12.3446	11.6035	12.4471	11.0415	13.0445	13.2003	12.3783	12.4223	12.6645	12.0301	11.7035	12.3495	12.6669	11.254	12.1872	12.1674	11.7773	12.4317	12.2983	11.6289	13.0853	13.1636	12.3351	13.1354	13.0786	12.7036	12.2329	11.9166	12.3784	11.81	11.972	11.9786	12.4801
Rv0881	Rv0881	10.0607	11.006	10.8736	11.0286	10.2295	10.7429	10.5926	10.4089	11.0843	12.1384	11.2557	11.1506	11.1566	10.6586	10.9907	11.0343	10.7962	10.6484	10.2565	11.1689	11.3469	10.9806	11.6441	11.5204	10.603	10.5786	11.127	11.1028	10.3656	10.9059	10.6149	10.0187	10.8975	10.5777	10.0244	11.1123	11.5502	11.0719	11.1522	11.3186	11.324	11.1914	10.6953	10.902	10.8216	10.2123	10.4807	10.9802
Rv0882	Rv0882	10.6144	10.5656	11.2483	10.0714	10.2457	10.8126	11.2785	10.4198	10.7512	11.0784	10.188	10.1794	10.7407	10.0062	10.5814	10.1761	11.2422	10.4378	10.741	10.4885	10.9123	11.6481	10.9672	10.3137	10.6291	12.9699	10.7491	11.1227	10.8342	10.7663	11.4822	10.5606	10.3487	11.162	10.2978	11.1522	11.0618	10.0859	10.4274	10.6449	9.61203	11.2464	11.2661	10.9394	11.9066	11.4705	11.1393	10.4691
Rv0883c	Rv0883c	13.0833	13.6379	13.5654	13.5982	13.221	13.6792	12.6104	12.3237	11.4913	13.4303	13.775	13.753	13.1183	13.4692	13.3122	13.1119	13.2483	13.4338	12.7805	13.8406	13.7048	13.8717	13.1928	13.2458	13.3339	13.2541	13.3754	13.4223	13.6924	13.9544	13.6667	12.6309	13.5333	13.7015	12.8509	12.6757	12.1973	11.9087	12.4298	12.6228	10.9282	13.3883	13.3223	13.1762	13.5114	13.6335	13.4308	13.549
Rv0884c	serC	12.1506	12.7019	12.4356	12.6725	11.8958	12.2184	12.5475	12.4796	12.4421	13.1788	13.0944	13.1301	12.3372	12.2893	12.4139	12.3042	12.4411	12.2201	12.0326	12.2941	12.2614	12.0682	12.1925	12.5164	12.3705	11.7962	12.4237	12.3108	11.8598	12.3865	11.8263	12.2904	12.2617	12.0296	12.1965	12.7565	12.8561	12.7016	12.8567	12.9139	12.9321	12.2376	12.3646	12.1114	12.2424	12.1421	12.2446	12.3087
Rv0885	Rv0885	10.6879	12.2713	11.4158	12.1127	10.7703	11.4057	9.93093	9.4438	10.9561	13.9369	12.9096	12.651	11.3359	11.6102	11.6794	11.5251	11.0635	12.0158	10.3492	11.5419	11.53	11.4377	11.4843	11.7901	11.7479	11.7881	11.4146	11.3845	10.346	10.9449	12.0688	10.9194	12.4134	12.4039	10.9594	13.1654	13.7389	12.8601	13.2941	13.23	13.7006	10.902	11.4529	11.2351	11.4484	12.1626	12.2623	12.4587
Rv0886	fprB	9.23146	10.5972	9.25673	10.4385	9.51537	9.57959	8.60933	8.40922	8.96096	9.83199	9.29148	9.1778	9.47336	9.50868	9.85377	9.70095	8.96442	9.77983	8.90709	9.27517	9.0661	9.14149	9.82527	9.98181	10.0722	10.6578	9.32376	9.31151	8.86779	9.26432	10.5445	9.00106	10.4643	10.6132	8.93635	11.3843	11.5413	11.9618	11.3884	11.5169	12.0325	8.97931	9.41524	9.29318	9.70376	10.3268	10.4075	10.4256
Rv0887c	Rv0887c	7.75672	8.29664	7.92416	8.57579	7.74032	7.97916	8.00603	7.82328	7.93085	8.94982	8.03548	8.03548	8.2953	8.00659	7.99147	8.22645	7.75551	7.84746	7.73206	8.13922	7.81001	8.08681	8.50531	8.45387	8.06242	7.80517	8.19774	7.89875	7.66887	8.0959	8.13859	7.65579	8.1489	8.2699	7.80829	9.18868	8.35458	8.50312	9.49086	8.61416	8.84067	7.90046	7.9494	7.87586	8.08544	7.80327	8.01815	8.19628
Rv0888	Rv0888	11.3211	12.0496	12.0076	11.7623	11.093	11.9388	10.4511	10.0796	8.71806	11.6726	12.5163	12.2345	11.3207	11.9	11.6836	11.2205	11.1127	12.1944	10.669	12.1449	12.2042	11.6564	11.2508	11.1812	11.6665	11.7808	11.723	11.8198	10.9815	11.4992	12.8421	10.5821	11.9563	12.33	10.3771	12.446	12.3602	10.0483	12.4595	12.2624	12.1036	11.4143	11.4861	10.969	11.6536	11.7327	11.669	11.9808
Rv0889c	citA	13.2147	12.9277	12.936	12.7961	13.1332	12.9934	12.8333	12.8753	12.7836	13.116	13.4573	13.4573	12.5542	12.7334	12.9169	12.6947	13.1244	12.8173	13.202	12.6963	12.4525	12.28	12.5838	12.5546	12.6562	12.5583	12.6653	12.6953	13.2714	12.735	12.8251	12.922	12.6893	12.6499	12.7697	12.5516	12.3233	12.5976	12.4438	12.2492	12.5447	12.4681	13.052	12.7156	13.0752	13.1386	12.925	12.728
Rv0890c	Rv0890c	12.0086	12.0346	11.998	11.6921	11.6534	11.9823	12.4442	12.3864	12.6346	10.3124	11.0364	11.1768	11.9675	11.8746	11.9073	12.0068	12.2554	11.787	12.0189	11.3441	11.2029	11.4662	11.9463	12.0035	11.8971	10.7506	11.8737	11.9137	11.7587	12.2526	11.1962	12.3175	11.6783	11.6626	12.2934	11.2187	12.0173	11.6113	11.1823	12.1437	11.9754	11.9298	12.1454	11.6603	12.0001	11.2342	11.4108	11.7979
Rv0891c	Rv0891c	11.9603	11.9168	11.9817	11.6055	11.4932	11.8104	12.3208	12.8193	12.5821	12.5521	11.8263	11.8128	12.2728	12.3204	11.6667	12.5605	11.4945	11.8564	12.0375	12.1717	12.2126	12.135	12.2794	12.4055	12.1043	11.572	12.1756	12.1554	11.457	11.5171	11.6414	12.1068	12.0144	11.8286	11.9129	11.5739	12.7466	12.0325	11.8509	12.4645	12.447	12.2181	11.4264	11.9691	11.4591	11.3687	11.1706	12.0737
Rv0892	Rv0892	11.9708	11.8486	12.3239	11.3469	11.3929	11.8139	12.4678	12.263	13.7489	13.8213	12.39	12.4307	12.9832	12.8365	12.2321	13.079	12.1665	12.1818	12.002	12.4872	12.4389	12.6829	12.8189	12.8348	13.1024	10.7215	12.7347	12.5662	11.6942	12.5494	10.6907	12.3131	12.7093	11.5002	12.4532	12.3085	13.1833	12.8176	12.3932	13.0939	13.8543	11.8609	12.0212	11.518	11.8308	12.1933	12.4915	12.7467
Rv0893c	Rv0893c	10.6596	9.79861	10.1261	9.42919	10.256	10.0383	10.6263	11.3276	11.5991	11.0117	10.1594	10.1324	10.8015	11.109	10.3304	10.7676	10.2293	10.3983	10.8127	8.91703	8.79034	10.1018	10.9657	10.904	10.8003	9.62807	10.1923	10.4153	10.4185	10.164	9.50097	9.74602	10.1515	9.70663	10.2158	9.20616	10.3346	10.2967	9.474	9.89484	10.184	10.3008	10.5309	10.6094	10.3102	9.85241	10.1872	10.2123
Rv0894	Rv0894	8.95957	7.99921	8.16084	8.11379	8.52128	8.16691	7.94752	8.54004	8.17991	8.3984	8.11017	8.14465	8.444	8.03476	8.29938	8.28993	8.24533	8.07037	8.77694	7.83931	7.71837	8.22197	8.23313	8.45727	8.30485	8.07544	8.13196	8.18771	8.51327	7.99574	7.81645	8.16618	8.10463	7.73588	8.23996	7.84408	8.01258	7.90085	7.82151	7.93934	8.05544	8.25056	8.27318	8.13646	8.45087	8.31134	8.18405	8.13731
Rv0895	Rv0895	7.86863	7.91164	7.92085	7.87676	7.78577	7.76591	7.79651	7.7105	7.79292	7.65444	7.73934	7.76574	8.06852	7.92678	8.32078	8.20342	8.02693	7.62143	7.86938	7.64054	7.66082	7.76706	8.1512	8.12143	8.05935	7.57295	7.90384	7.78089	7.88308	7.96882	7.68932	7.78439	7.9295	7.80829	7.78165	7.67813	7.58105	7.37803	7.64695	7.66066	7.80871	7.99302	7.96054	8.09231	8.1	8.02876	8.14721	7.97982
Rv0896	gltA2	14.3663	14.1818	14.2009	14.3952	14.0382	14.4452	13.9964	13.9964	14.0373	14.1562	14.4713	14.4093	14.0045	14.156	14.1078	14.286	14.3904	14.2496	14.2836	14.1925	13.9397	13.9976	14.2332	14.2178	14.2158	13.9155	14.2452	14.0593	14.2272	13.9501	13.9593	14.2984	14.3045	14.2669	14.4088	13.5334	13.7512	13.1919	13.5348	13.9313	13.472	14.289	14.388	14.1867	14.3161	14.1696	14.5736	14.3103
Rv0897c	Rv0897c	11.898	10.7537	11.2198	11.0989	11.8546	11.4432	11.2304	11.7066	10.6743	10.5613	10.6904	10.6421	10.8055	11.2475	11.1015	10.7033	11.1015	10.7799	11.6988	10.3474	10.3474	10.8569	11.0025	10.9836	11.0896	10.6867	10.5048	10.5959	11.9534	11.2059	10.7022	11.3234	10.3509	10.6207	11.3186	11.0242	9.96222	10.5391	11.1152	10.0415	10.0299	10.921	11.3622	11.4046	11.5569	11.2593	11.1934	10.4807
Rv0898c	Rv0898c	12.8144	13.4687	12.4729	13.456	13.0922	13.345	12.9586	13.0231	13.0022	13.897	13.5847	13.5677	13.2291	13.451	13.4011	13.5561	13.3469	13.3859	13.3266	13.4527	13.1606	13.1874	13.114	13.7474	13.0369	12.7246	13.4554	13.3148	13.0595	13.683	13.1828	13.4405	13.2914	13.0158	13.4192	12.9084	13.3121	13.1972	13.3154	13.1039	12.8919	13.1682	13.5376	13.3323	13.0551	13.7023	13.6942	13.3115
Rv0899	ompA	9.88835	10.6048	10.1839	10.6299	9.68465	10.3403	10.1577	9.76078	10.2082	11.7288	11.5958	11.4566	10.5156	10.4164	10.309	10.8403	10.1811	10.6621	9.89966	10.2205	9.77549	10.1103	10.7278	11.0946	10.3254	9.66254	10.4298	9.98814	9.61776	10.0945	9.84276	10.7154	10.4725	9.9155	10.7412	10.3521	11.4227	10.2004	10.9518	11.7578	11.2108	10.5776	9.68199	10.4521	9.57908	9.53035	9.95418	10.5858
Rv0900	Rv0900	12.936	11.8515	12.2869	12.2254	12.3676	11.9353	12.5356	12.6104	12.3173	12.1074	11.7586	11.7912	11.4157	12.2029	12.4005	11.5965	12.3456	12.2544	12.8911	11.5774	11.5851	11.9416	11.4215	11.67	12.3244	11.8252	11.9402	11.7452	12.3825	12.1064	12.2053	12.5183	11.83	12.2724	12.6065	12.4395	12.3623	12.0948	12.6039	11.9402	12.7478	12.0941	12.0871	12.1223	12.0861	12.2524	12.1197	11.8864
Rv0901	Rv0901	12.4482	12.5878	12.327	12.5052	12.1815	12.2475	12.832	12.3821	12.3255	11.542	11.6652	11.686	11.954	12.2134	12.5518	11.9919	12.7575	12.2721	12.4382	11.8407	11.7398	12.0602	11.8971	12.1475	12.09	11.9222	12.0183	12.0697	12.3805	12.5839	12.6679	12.6649	12.1789	12.5589	12.7296	12.6607	12.5679	12.0398	12.6741	12.2287	12.0126	12.5392	12.5423	12.3445	12.5743	12.614	12.4971	12.2276
Rv0902c	prrB	12.0684	11.7395	11.8731	11.7963	11.9937	11.8394	12.0068	12.2449	12.143	11.5764	12.0189	11.9935	11.7425	11.9866	11.9387	11.685	11.5865	11.7538	11.8362	11.9251	11.8898	12.1503	11.8729	11.7678	11.9034	11.8365	11.7078	11.69	11.97	11.5993	11.9092	11.6093	11.5407	11.7902	11.6105	11.6526	11.0004	11.3751	11.5465	11.0452	10.9568	11.8189	11.8228	11.8567	11.9166	11.6584	11.6564	11.5625
Rv0903c	prrA	13.3389	13.2323	13.376	13.3082	13.2579	13.374	13.3334	13.4984	13.2785	13.7709	13.7132	13.9048	13.28	13.4364	13.395	13.293	13.0564	13.1882	13.2134	13.326	13.3567	13.3587	13.518	13.3813	13.309	13.1065	13.3396	13.3912	13.0619	13.5864	12.986	13.7367	13.2986	12.7742	13.7619	13.4982	13.0806	12.9417	13.363	13.1032	12.3924	13.1299	13.3154	13.3472	13.2288	13.2972	13.4842	13.2768
Rv0904c	accD3	10.0227	10.8562	10.3595	11.0578	9.85412	10.0763	10.1279	9.97691	10.4681	11.4219	10.4194	10.4128	10.7541	10.2362	10.65	10.3988	10.1751	10.2048	9.92849	10.6453	10.6952	10.6778	10.6155	10.7766	10.5625	10.1273	10.419	10.2962	10.3847	10.4203	10.1807	11.0074	10.2598	9.72894	10.4618	10.6491	10.8896	10.6347	10.4187	11.0242	10.837	10.8866	10.4941	10.4961	10.7291	10.5667	10.3966	10.3765
Rv0905	echA6	13.0094	13.3866	13.3372	13.32	12.6251	12.945	13.154	13.2572	13.4027	14.3563	14.0944	14.0851	13.4379	13.3095	13.4137	13.6759	13.3695	13.3939	13.1297	13.594	13.4217	13.3405	13.4068	13.6455	13.1701	12.1994	13.41	13.2018	13.1234	13.6877	12.7033	13.5608	13.2946	12.7602	13.6234	13.1187	13.458	13.4179	13.1645	13.2637	13.3247	13.0182	13.0881	13.1735	13.019	13.3089	13.4134	13.3249
Rv0906	Rv0906	12.812	12.8627	12.826	12.7172	12.4422	12.5261	12.9675	12.9298	12.6974	13.6871	13.2177	13.1523	12.9229	12.6779	12.8281	12.8828	13.0527	12.5342	12.905	12.6581	12.6362	12.5175	12.8658	13.0199	12.6865	11.4292	12.8864	12.7686	12.7713	13.1579	11.724	13.3257	12.7182	11.9129	13.3636	12.7951	12.2921	13.099	12.6448	12.5826	12.8129	12.7066	12.5372	12.5324	12.7066	12.819	12.8063	12.6874
Rv0907	Rv0907	12.1592	11.668	11.9856	11.6424	11.8405	11.9511	11.7303	12.144	11.2472	11.5305	11.5145	11.6894	11.9	11.7334	11.6208	11.9118	12.0819	11.6908	12.3555	11.893	11.7354	11.7685	11.893	11.9664	11.8686	11.2475	11.645	11.6311	11.7877	12.1192	11.1454	12.2029	12.0128	11.5742	12.308	11.2846	11.5764	11.5413	11.2793	11.6642	11.4915	11.8863	11.8381	11.6525	11.6264	11.7697	11.9467	12.0728
Rv0908	ctpE	12.7391	11.7719	12.3311	11.8436	12.5052	12.201	12.2117	12.5878	11.5668	10.3427	11.3599	11.3081	12.5412	11.9833	11.8301	12.4933	12.3608	12.0489	12.9012	12.0839	12.135	12.2341	12.4064	12.3826	12.4131	12.1929	12.2029	12.2086	12.5518	12.2947	11.8152	12.4953	11.7827	11.8129	12.4992	11.4881	12.059	11.8866	11.6202	11.9064	11.5582	12.3301	12.2637	11.9175	12.139	12.3379	12.2945	11.8201
Rv0909	Rv0909	13.9493	13.4037	13.6788	13.4876	13.7065	13.9723	13.479	13.8828	13.5945	13.6068	13.7759	13.9706	13.4519	13.7396	13.5537	13.7355	13.5844	13.5844	13.8768	13.5541	13.3217	13.2246	13.5689	14.2464	13.465	13.5424	13.6973	13.6582	13.5776	14.4353	13.5033	13.387	13.5568	13.9309	13.5739	13.108	13.804	13.4019	13.4607	13.457	13.4074	13.6065	13.5641	13.6904	13.2994	12.8022	13.4482	13.5712
Rv0910	Rv0910	13.7233	13.5997	13.6882	13.5246	13.7425	14.291	13.9435	13.6313	13.6731	13.4226	13.8702	13.881	13.5331	13.6184	13.6946	13.626	13.9645	13.6756	13.7222	13.2161	13.0408	13.1748	13.6281	13.6498	13.5275	13.3859	13.7406	13.4829	13.031	14.2776	13.4316	14.0471	13.6105	13.6485	14.0487	13.1228	13.7024	13.145	13.3225	13.3538	13.2637	13.5663	13.8035	13.7252	13.8273	13.8681	14.1128	13.6335
Rv0911	Rv0911	12.3613	11.2835	11.8164	11.601	12.2445	11.9159	11.8368	12.1683	11.8841	11.5371	11.6199	11.8952	11.3905	11.5001	11.4318	11.3861	11.7594	11.7414	12.1245	11.1281	11.0826	11.1994	11.355	11.7034	11.7888	11.5691	11.061	11.0826	11.7787	11.8252	11.6649	11.8578	11.3868	11.6985	11.9682	11.0416	11.5182	10.7352	11.1909	11.3517	11.0765	11.6525	11.8407	11.808	11.6376	11.4661	11.6235	11.4792
Rv0912	Rv0912	12.2194	11.352	11.872	11.1087	12.107	11.8559	11.2737	11.7706	10.8304	11.1567	12.0529	12.0071	11.6884	11.8016	11.7871	11.4702	11.4171	11.6939	11.8966	11.6553	11.8549	11.8898	11.7336	11.9416	11.4107	11.7735	11.6278	11.897	12.4743	11.9381	12.0836	12.1058	11.4882	12.2742	11.7414	11.2607	10.778	10.2474	10.5644	10.823	10.292	12.1103	11.7813	11.7516	12.0836	11.396	11.1008	11.4847
Rv0913c	Rv0913c	12.0164	10.9665	11.2526	10.7977	11.6757	11.4799	11.4881	11.856	10.8259	9.22093	10.9265	11.0071	11.2763	11.4358	10.8328	11.5418	11.4596	11.5902	11.9219	10.6557	10.4608	11.2398	11.4936	11.5504	11.4688	11.8547	10.5773	10.6491	11.1935	11.0945	11.8108	10.2754	11.1806	11.6377	10.8722	10.3262	11.8413	11.2281	10.8121	11.5138	11.9171	11.0176	11.1409	11.1771	10.975	10.6432	10.977	11.2816
Rv0914c	Rv0914c	12.083	11.7875	11.4601	11.4885	11.6633	11.2697	11.7407	12.2233	11.5209	11.0008	12.1635	12.1108	11.2973	11.7119	11.6864	11.3757	11.7027	11.4519	12.0648	11.0584	10.8276	11.1492	11.1181	11.4459	11.5337	11.6815	11.1227	11.1927	11.8055	11.3475	11.8483	11.2756	11.6147	11.9396	11.3896	11.1573	11.6658	11.9964	11.6668	11.7954	12.1258	11.237	11.6407	11.6419	11.5294	11.3561	11.3535	11.6959
Rv0915c	PPE14	8.48458	8.42885	8.42082	8.32914	8.50997	8.69374	8.85247	8.67241	8.49456	8.08307	8.75067	8.80828	8.0381	8.10761	8.18513	8.16562	8.56704	8.40191	8.41933	8.09334	8.05071	8.43266	8.52798	8.41132	8.42534	8.55978	8.1601	8.12789	8.481	8.58072	8.29369	8.60984	8.22636	8.15237	8.64913	8.61416	8.36639	8.22279	8.80779	8.01258	7.91832	8.62221	8.85468	8.36216	8.74657	8.63273	8.64276	8.25859
Rv0916c	PE7	9.66601	9.53989	9.44027	9.47376	9.74513	9.89679	9.16251	9.5387	9.07263	9.85857	9.94127	10.0996	9.44726	9.04914	9.19981	9.40511	9.74925	9.50144	9.99778	9.02893	8.5089	9.05655	9.11406	9.82799	9.30572	8.34882	9.09331	8.88395	9.93371	9.86409	8.94923	10.0834	9.00435	8.72284	10.091	9.82636	8.50816	9.82965	9.76588	9.18156	9.45958	8.97482	9.89053	9.03212	9.58605	9.09977	9.38546	9.08787
Rv0917	betP	11.0369	10.3173	10.829	10.3794	10.9344	10.789	10.2468	10.7328	10.4924	12.1767	11.3701	11.4683	11.2188	10.8156	10.8084	11.2545	10.4672	10.6365	10.9382	10.8411	10.5797	11.008	11.4292	11.3268	11.1338	10.412	10.6162	10.7332	10.7209	10.6475	10.0533	10.2065	10.369	10.1762	10.3236	12.3932	11.9677	11.5048	12.4995	11.7869	12.3382	10.6266	10.7865	10.6769	10.6463	10.6139	10.6874	10.4908
Rv0918	Rv0918	10.7811	10.8541	10.8236	10.6527	10.4305	10.625	10.5857	10.3312	10.6177	12.0529	11.7217	11.7354	10.5186	10.4127	11.0646	10.4355	10.5318	10.9307	10.3795	11.1344	10.8812	10.7361	10.7161	10.747	10.4767	10.3324	11.2784	10.8068	10.3287	10.772	11.2029	11.114	10.543	10.6781	10.9628	11.6578	11.1458	11.033	11.7164	11.2458	10.9501	10.4941	10.4902	10.6014	10.7043	10.5693	10.4994	10.5547
Rv0919	Rv0919	10.7102	10.5128	10.5679	10.3562	10.591	10.5776	10.6113	10.6207	11.421	11.9562	11.3256	11.4066	10.3253	10.7017	10.9515	10.3253	10.533	10.9954	10.8004	10.5563	10.873	10.4313	10.7543	10.4121	10.4092	10.3673	10.5959	10.6127	10.6807	10.1327	11.4637	11.8411	10.3079	10.5332	11.3424	11.2572	10.5929	9.65534	11.0141	10.5468	10.1235	9.5441	10.2633	10.4334	10.9544	10.7174	10.4736	10.4388
Rv0920c	Rv0920c	10.6951	10.8912	10.6194	10.9525	11.1223	10.6544	10.4941	10.6128	11.0751	11.518	10.4837	10.5985	11.1829	10.6993	10.7541	11.1794	10.7845	10.705	10.8164	11.4334	11.3402	11.114	11.3987	11.5842	10.7605	11.194	10.992	10.833	10.5626	10.6456	10.2504	9.86116	10.8666	10.6015	9.77639	10.2555	11.4103	10.6431	10.4145	11.1522	11.1909	11.0949	10.4846	10.8656	10.3978	10.3185	10.692	10.9658
Rv0921	Rv0921	12.575	12.4202	12.7244	12.5019	12.5444	12.5163	12.6146	12.47	13.4595	13.5986	12.7317	12.6671	13.2505	12.3848	12.8295	13.3527	12.4436	12.2927	12.5105	13.1556	13.1907	13.6472	13.2664	13.2929	13.0041	13.4653	13.2915	13.2705	12.5678	12.6429	12.3655	12.6933	12.4291	12.7455	12.6293	13.0373	13.0875	12.9173	12.829	12.8278	13.1242	12.8468	12.684	12.5992	12.6211	12.7641	12.5526	12.4722
Rv0922	Rv0922	13.2611	13.2693	13.1506	13.2947	13.2709	13.0021	13.416	13.5701	13.8288	13.3267	13.0864	13.1547	13.3157	13.4148	13.4167	13.2917	13.1124	13.3266	13.2951	13.2899	13.5066	13.5986	13.4616	13.4836	13.5756	13.5346	13.4756	13.4957	13.4672	13.0666	13.1196	13.0558	13.2359	13.4925	13.0798	13.5444	13.0217	13.8476	13.495	13.1517	13.7266	13.1048	13.2673	13.0691	13.227	13.2753	13.2768	13.2607
Rv0923c	Rv0923c	10.6097	11.3304	11.1408	11.1597	10.6761	10.809	10.6462	10.4327	11.309	9.99812	10.2407	10.2235	10.7719	10.9593	11.241	10.7142	10.9954	11.1301	10.5224	11.0734	11.1699	10.8302	10.714	10.8093	10.8614	10.8705	11.1337	11.3727	10.6429	10.6078	10.9009	10.8434	11.2065	11.325	10.7666	10.5903	10.9784	10.3383	10.5411	10.9568	10.8097	11.1452	11.19	10.8473	11.2258	11.1062	10.8397	11.3021
Rv0924c	mntH	10.3478	11.3249	11.0542	11.259	10.493	10.9373	10.8199	10.7311	11.2643	10.3554	9.84639	9.67485	11.0646	10.838	10.8031	10.9168	10.7455	11.0844	10.1622	11.1854	11.2809	11.3273	11.2557	11.0554	10.6457	10.3831	11.2384	11.2255	10.3638	10.8604	10.751	10.0455	10.6226	10.9376	10.0794	9.84351	10.7435	10.0388	9.65534	10.8935	10.2403	11.2752	10.7827	10.6854	10.9377	10.6549	10.4926	10.739
Rv0925c	Rv0925c	11.5992	12.7521	12.6243	12.7894	11.7849	12.7999	12.4739	12.2618	12.6786	13.0063	13.1013	13.0797	12.4878	12.6377	12.4895	12.66	12.6047	12.905	11.6621	12.9549	12.8319	12.7774	12.3433	12.5756	12.3034	11.7628	13.0161	12.7754	11.57	12.9808	12.7292	12.1022	12.5036	12.683	12.4941	11.9937	12.7684	11.6566	12.3149	12.6182	11.7718	12.6373	12.523	12.3248	12.2677	11.2986	11.799	12.5458
Rv0926c	Rv0926c	11.2483	11.774	11.6993	12.0108	11.2444	11.9664	12.3831	12.3672	13.0696	11.7807	11.9349	12.0663	11.4245	11.489	11.3757	11.5537	11.9607	11.7633	11.2724	11.5115	11.4762	11.3372	11.3621	11.2753	11.357	10.2537	11.7881	11.5602	11.0978	11.8796	11.1297	11.7191	11.67	10.979	11.8587	11.2471	11.6226	10.9433	11.4851	11.5048	11.1469	11.7157	11.6979	11.6653	11.5375	11.4526	11.6384	11.7085
Rv0927c	Rv0927c	10.0493	11.1766	10.5951	11.4655	10.2411	10.9326	11.6552	11.626	12.8521	11.8965	11.5432	11.652	10.3853	10.6805	10.6136	10.4091	10.5998	10.8484	9.84982	10.552	10.4551	10.5041	10.6782	10.4818	10.4499	9.04005	11.0417	10.846	10.5445	11.0568	10.2837	10.8621	10.5287	9.96405	10.6926	10.747	10.2535	10.1726	10.8028	10.556	10.6037	11.0308	10.6498	10.946	10.7112	10.5442	10.5513	10.5069
Rv0928	pstS3	12.4013	12.2399	12.5139	12.6297	12.3254	12.8669	12.4842	12.3786	12.9979	13.3351	13.2038	13.2112	12.5678	12.379	12.1976	12.5817	12.7678	12.4965	12.4741	12.6371	12.5884	12.5481	12.7493	12.7143	12.4437	11.8846	12.4066	11.9654	12.0708	12.597	11.7204	12.6529	12.3526	11.6783	12.7364	12.1981	12.2744	11.4598	12.3504	12.2228	12.1135	12.7178	12.5207	12.4064	12.4322	12.2392	12.4264	12.3953
Rv0929	pstC2	11.9856	11.7784	12.0542	12.0845	12.1426	12.4159	12.4421	12.1535	12.4918	10.4792	11.7233	11.7288	11.8803	11.5336	11.5875	11.8769	12.3664	11.8546	12.1919	11.6604	11.7613	11.7506	12.1607	11.7694	11.9206	11.2737	11.8326	11.6026	11.9881	12.3816	11.3404	12.3765	11.6995	11.4235	12.4003	11.3652	11.3186	10.7967	11.4019	11.3685	11.1622	12.1029	12.1534	11.8381	12.1196	12.0013	11.9946	11.726
Rv0930	pstA1	11.9641	11.5753	11.8183	11.7504	12.1111	11.9985	11.8915	11.9644	12.4783	10.978	11.6263	11.4958	11.3975	11.5499	11.7091	11.2095	12.0087	11.7849	12.0754	11.6933	11.922	11.4202	11.5842	11.5516	11.3644	11.5522	11.7658	11.7692	11.9735	11.2842	11.7154	12.4845	11.3319	11.0729	12.4179	12.2492	11.184	10.1201	11.748	11.111	11.0227	11.4755	11.8567	11.5439	12.1788	12.2844	11.6158	11.5057
Rv0931c	pknD	14.541	14.152	14.2244	14.3089	14.4277	14.0864	14.1848	14.2047	13.9179	13.0818	13.7698	13.6979	14.1264	14.1916	14.135	14.0722	14.3764	14.1024	14.3578	13.9922	13.968	14.0167	14.0621	13.9821	14.2714	14.1008	14.0893	14.1023	14.21	13.9862	14.0864	14.3021	14.1806	14.0774	14.3335	13.473	13.2896	13.8323	13.4501	13.7228	13.4108	14.4181	14.4082	14.1974	14.3027	14.3392	14.4424	14.1421
Rv0932c	pstS2	14.811	14.2432	14.3939	14.1963	14.4427	14.3745	14.3169	14.5961	14.1241	13.6829	14.2746	14.4839	14.1182	14.4798	14.408	14.232	14.4416	14.2926	14.692	14.4479	14.0575	14.2723	14.241	14.5428	14.2735	14.0429	14.1652	14.1528	14.5929	13.5591	14.3603	14.5243	14.2705	14.1826	14.5416	13.7107	13.7057	14.0601	13.7201	13.9122	13.6951	14.0794	14.7273	14.4825	14.4591	14.3512	14.402	14.2685
Rv0933	pstB	13.2631	13.5285	13.4639	13.4707	12.9968	13.3625	12.5848	12.694	12.8132	13.0411	13.0899	13.1406	13.7396	13.4996	13.2767	13.7562	13.1746	13.6544	13.2435	13.3228	13.2295	13.4313	13.6586	13.8706	13.4802	13.586	13.5024	13.4501	13.1324	13.5044	13.683	13.5811	13.609	13.1722	13.4448	13.2621	13.9793	13.495	13.3903	13.9848	14.2063	13.5998	13.3137	13.4003	13.2827	13.2218	13.391	13.6346
Rv0934	pstS1	13.1105	14.0182	13.8384	13.9235	12.8069	13.6359	13.4228	12.3757	13.1987	12.6614	13.0477	13.0944	13.4707	13.5582	13.5939	13.5761	13.9191	13.8201	12.9657	13.6924	13.6362	13.3416	13.5586	13.568	13.6395	13.6282	13.8678	13.632	13.2389	14.2643	13.6863	13.5292	14.1265	13.3884	13.5019	13.547	14.4269	13.5995	13.458	14.2253	13.9459	13.6786	13.6828	13.457	13.6626	13.637	13.8439	14.1381
Rv0935	pstC1	13.6145	13.739	13.6632	13.7081	13.7048	13.3535	13.2913	13.0095	13.3723	11.8498	12.3016	12.0322	13.7668	13.5198	13.5237	13.4427	13.6204	13.5304	13.4619	13.2407	13.5169	13.2667	13.6455	13.6281	13.6519	13.8785	13.6783	13.7212	13.8623	13.3882	13.6198	13.4545	13.7274	13.1525	13.3584	13.3658	13.6866	13.5953	13.1613	13.7365	13.5786	13.6739	13.7513	13.5414	13.7569	13.8902	13.6532	13.741
Rv0936	pstA2	13.4528	13.2774	13.4003	12.9904	13.5719	13.1791	12.8457	12.7965	12.9633	10.89	11.641	11.5513	13.5746	13.0288	13.0797	13.2436	13.1397	13.1366	13.4173	12.9269	13.1455	13.015	13.171	12.8364	13.3722	13.6643	13.3776	13.5915	13.4529	12.9687	13.3965	12.923	13.2132	13.0621	12.862	12.9594	13.4836	13.3006	12.7028	13.4765	13.4331	13.3126	13.3356	13.1291	13.5565	13.3929	13.2383	13.2423
Rv0937c	mku	12.4963	11.7678	12.0616	11.7819	12.4052	12.25	12.9604	13.3232	13.365	11.6263	12.2452	12.2247	12.0108	12.388	12.1238	12.0409	12.0167	12.6111	12.4869	11.8055	11.8956	11.5483	12.1153	12.1975	11.9943	11.8746	11.9983	12.0836	12.4553	11.6953	12.2559	12.1902	12.0889	11.3361	12.2803	11.6627	12.2093	11.4136	11.7554	11.9143	11.5121	11.777	11.903	11.9977	11.9838	12.215	12.0987	12.1421
Rv0938	ligD	13.4492	11.9991	12.2685	11.9796	13.3255	12.3006	11.9503	12.8213	11.3578	10.3921	11.597	11.6975	12.1261	12.204	12.2487	12.2371	12.3722	12.1217	13.3578	11.4627	11.0862	11.663	12.1325	12.3416	12.2878	12.1705	11.7832	11.9378	12.9105	11.9775	12.2258	11.9767	11.7516	12.3883	12.0815	12.3961	12.1894	13.144	12.4686	12.1789	12.9173	12.1718	12.6099	12.5317	12.3589	12.4485	12.4937	11.7648
Rv0939	Rv0939	12.765	11.9798	12.0464	11.9372	12.6511	12.1373	11.9433	12.5458	11.7035	10.4211	11.4658	11.4725	12.0018	12.0386	12.1847	12.0521	12.2257	12.107	12.6743	11.443	11.4737	11.794	11.8837	12.0774	12.2829	12.0666	11.7119	11.7378	12.4345	12.0191	12.1844	12.5941	11.7902	12.1642	12.552	12.3291	11.8646	12.8887	12.4246	12.0757	12.7271	12.1586	12.4381	12.2745	12.374	12.2126	12.2578	11.8508
Rv0940c	Rv0940c	11.3664	10.9299	11.1007	11.1941	11.446	11.2637	10.7966	10.8887	11.081	12.1528	11.9975	12.0084	11.2585	11.3329	10.7453	11.2646	11.2554	11.09	11.4005	10.6972	10.4003	10.6952	10.9983	11.1957	11.1998	10.912	10.9099	10.923	10.8568	10.8617	11.03	10.501	11.3375	11.0337	10.7996	9.77831	11.9531	11.0789	9.96914	11.4005	11.4019	11.346	11.0159	11.4714	10.8828	11.0441	11.1972	11.4316
Rv0941c	Rv0941c	12.0228	11.603	11.5041	11.7906	11.9229	11.7602	11.6627	11.8208	12.1009	12.7276	12.1412	12.2139	11.488	11.5059	11.2528	11.5859	11.6802	11.5474	11.9704	11.5677	11.3322	10.801	10.9193	11.3598	11.2687	11.6537	11.4185	11.4021	11.5592	11.4365	11.5027	10.9897	11.5942	11.9146	11.306	11.4474	12.8352	12.0126	11.437	12.7936	13.0183	11.6317	11.3908	11.7307	11.1543	11.1149	11.1221	11.6716
Rv0942	Rv0942	8.90401	9.23146	8.70445	9.44084	8.44375	9.22355	8.84317	8.43302	9.4339	8.9742	8.71183	8.65661	8.03034	9.0139	9.519	8.01971	8.87277	10.0227	8.6545	8.75354	8.44429	7.9105	8.19531	8.13388	8.99958	7.53967	8.66161	8.70264	8.58388	9.00828	9.34418	9.27886	9.25779	8.62675	9.63897	8.9543	8.64761	8.17977	8.88822	8.68172	8.5372	8.25339	9.2645	8.64988	8.6839	9.38775	8.90981	9.35373
Rv0943c	Rv0943c	7.50218	7.60173	7.52259	7.59759	7.58787	7.4073	7.45008	7.53587	7.61943	7.76574	7.55739	7.55739	7.29938	7.50767	7.57575	7.32944	7.47264	7.50181	7.48963	7.43902	7.43902	7.42275	7.41291	7.71764	7.60608	7.8184	7.3152	7.59794	7.60256	7.71057	7.54095	7.47134	7.54616	7.48264	7.44464	7.31714	7.46082	7.3686	7.34601	7.48669	7.35647	7.36485	7.51903	7.40165	7.54837	7.68504	7.48353	7.55113
Rv0944	Rv0944	10.3881	10.1005	10.679	9.97427	10.5306	10.7807	10.4052	10.4974	10.6839	10.5891	10.196	10.2723	11.0313	10.7676	10.9608	10.5912	10.3814	10.4998	10.469	10.8153	10.6111	10.7762	10.8957	10.6062	10.495	11.2529	10.6338	10.5507	10.4295	10.2794	10.8585	9.91391	10.4618	10.7586	9.67472	8.8277	10.2806	9.47682	8.82334	10.0388	9.82965	10.5343	10.4296	10.564	10.6393	10.3792	10.434	10.5797
Rv0945	Rv0945	12.1324	12.0524	12.2962	12.1302	12.3854	12.4358	12.1	12.1418	12.1118	11.6964	12.2709	12.2486	12.0279	12.3265	12.4985	11.9146	12.433	12.088	12.1217	12.1367	12.1553	12.2355	12.2448	12.1483	12.1968	12.3194	12.3031	12.344	12.0623	12.3239	12.1415	12.11	12.2822	12.5183	11.9634	11.2661	11.5726	11.3077	11.0583	11.281	11.5413	12.6392	12.4138	12.4222	12.5217	12.6087	12.5857	12.3303
Rv0946c	pgi	11.7752	11.6974	11.5586	11.7388	11.5749	11.601	11.054	10.9704	10.6423	11.0902	11.513	11.6296	11.3799	11.4902	11.0725	11.6192	11.9986	11.2568	11.7446	11.4026	11.1589	11.2106	11.3814	11.5475	11.6254	10.7777	11.3763	11.3411	11.5854	11.5962	10.8398	11.3272	11.4775	11.2082	11.408	11.3186	11.3077	11.5455	11.4164	11.5182	11.7897	11.5991	11.7114	11.3692	11.6525	11.7458	11.8825	11.567
Rv0947c	Rv0947c	12.8946	11.5561	11.9318	11.6413	12.6465	11.7849	11.1132	12.2117	11.6025	12.9916	12.3056	12.3841	12.5918	12.5066	12.2681	12.1376	11.6063	12.0365	12.9078	12.3362	12.2495	10.9345	12.3931	12.7781	12.1914	11.7519	11.8628	12.1365	12.0769	11.4156	12.2357	11.134	12.0038	12.5606	11.2966	12.2907	12.8532	13.0578	12.4257	12.4728	13.2405	12.8855	11.8886	12.575	11.6696	11.6744	11.8641	11.9019
Rv0948c	Rv0948c	13.2906	13.2267	13.2731	13.1355	13.2956	13.2303	12.3263	12.6313	12.847	13.3098	13.2516	13.302	13.7496	13.4189	13.2658	13.6977	13.0355	13.4192	13.3877	13.483	13.5541	13.634	13.7415	14.0374	13.2777	13.7326	12.8932	13.0703	13.1944	13.3616	13.4446	13.1184	13.4715	13.5457	13.3004	12.7803	14.0325	13.2961	13.1	13.7662	13.7498	13.9995	13.1245	13.6593	12.8866	13.8883	13.3894	13.4945
Rv0949	uvrD1	11.9547	11.6576	11.7144	11.7529	11.8661	11.7129	11.2895	11.208	11.1172	10.3953	10.7062	10.9337	11.5516	11.8002	11.8446	11.7248	11.6199	11.5416	11.8025	11.6237	11.6582	11.7882	11.9104	11.8769	11.8283	11.6874	11.6925	11.7219	11.7967	11.6821	11.262	11.6063	11.6593	11.5757	11.7889	11.4984	11.6824	11.7364	11.6578	11.5532	11.8261	11.7684	11.6741	11.6668	11.6419	11.5802	11.6524	11.7059
Rv0950c	Rv0950c	13.3505	13.6618	13.6319	13.3191	12.8812	13.7081	13.9481	13.2509	13.642	12.363	12.3608	12.3885	13.5101	13.3284	13.5889	13.5132	13.8979	13.3597	13.2563	13.1016	12.8063	13.4714	13.4329	13.5845	13.4811	13.0213	12.9884	13.0065	13.2503	13.9774	13.0176	13.3574	13.6817	13.7916	13.4631	12.3358	13.1433	12.1628	12.3291	13.3043	12.7219	13.7812	13.8546	13.399	13.6548	13.2775	13.4199	13.6908
Rv0951	sucC	13.4672	14.0867	13.9827	14.2101	13.6867	14.1938	13.8626	13.4147	13.9689	14.2432	14.1444	14.3483	14.1285	14.0229	14.2219	14.3196	14.1925	14.0506	13.5844	14.018	13.9872	14.424	14.196	14.241	14.1329	13.6095	14.0773	13.877	13.5294	14.3966	13.5195	14.1325	14.1105	13.7752	14.1516	13.9744	14.1996	13.7006	13.9167	14.0218	13.7389	14.4825	14.0374	14.0907	14.1867	14.0448	14.4194	14.1471
Rv0952	sucD	13.4792	14.0153	14.0536	14.3206	13.6956	14.2329	13.9996	13.5919	13.9137	14.0343	13.9021	14.1259	14.0795	13.9819	13.9755	14.8278	14.3378	14.0556	13.5505	13.9939	13.9922	14.1331	14.0986	14.6007	14.1509	13.3847	14.196	13.9874	13.6702	14.3907	13.5489	14.0189	14.3285	13.6004	14.0789	13.757	14.2867	13.7443	13.7417	14.2021	13.9728	14.4208	13.8273	14.0164	13.9967	13.9535	14.271	14.255
Rv0953c	Rv0953c	8.2859	8.74887	8.66686	8.59445	8.07352	8.38585	8.03516	7.68272	8.04565	10.8095	10.6199	10.7984	8.98142	8.33679	8.33679	9.31072	8.28931	8.46631	8.18686	8.77771	8.46484	9.1051	9.16181	9.32321	8.63567	9.3198	8.72432	8.34882	7.91889	8.50223	8.45483	8.28725	8.61651	8.51774	8.51774	8.7955	9.60158	8.93925	9.29321	9.33208	9.07639	8.88112	8.44302	8.89946	8.42224	8.41818	8.74647	8.68178
Rv0954	Rv0954	13.9317	14.5374	14.396	14.4755	13.9118	14.2515	14.3059	13.8668	14.0921	14.3453	14.5109	14.6683	14.4953	14.2504	13.8094	14.0378	14.5187	14.3657	13.9474	14.5336	14.44	14.469	14.4288	14.346	14.3146	14.1676	14.1814	14.1694	14.3746	14.5227	14.2729	14.3837	14.8329	14.265	14.3588	14.492	13.8339	13.8514	14.2795	14.0548	13.4501	14.533	14.5216	14.3122	14.3852	14.4662	14.6233	14.8167
Rv0955	Rv0955	13.3769	13.3711	13.4357	13.2808	13.3309	13.2622	13.2566	13.0783	13.1478	13.1259	13.2847	13.2592	13.3891	13.249	12.742	13.1405	13.3556	13.2093	13.2035	13.3021	13.4262	13.3559	13.456	13.3592	13.3803	13.3077	13.2025	13.3889	13.47	13.3269	13.387	13.4769	13.3233	13.4094	13.2834	13.4043	12.7352	13.2525	13.176	12.6847	12.7198	13.4226	13.4954	13.3714	13.721	13.4744	13.2674	13.3526
Rv0956	purN	11.3043	11.8782	11.7395	12.0373	11.5316	11.7212	12.1683	12.051	12.5374	11.7049	12.1155	11.885	11.8608	11.8466	11.9171	11.8956	11.5824	11.8606	11.3323	11.9583	12.2505	12.0255	12.1082	12.0059	12.1029	11.5898	11.9222	11.9246	11.7268	11.4588	11.7942	10.8274	11.8156	11.4513	10.9522	11.2827	11.4955	11.5375	11.094	12.0626	11.6953	12.085	11.4987	12.0554	11.4546	11.3659	11.5018	11.84
Rv0957	purH	11.5627	12.5342	12.1542	12.5393	11.7623	12.2883	13.0468	12.6861	13.0482	11.668	11.4993	11.6072	11.9275	12.2614	12.4886	12.1261	12.4382	12.3743	11.7658	12.1919	12.0827	12.1659	12.2439	12.2912	12.2356	11.2384	12.6293	12.472	11.9128	12.5962	12.1598	12.0621	12.4571	12.3329	11.9946	11.6759	12.1572	11.8509	11.6125	12.1839	11.911	12.4733	12.338	12.0907	12.2905	12.2286	12.3581	12.5123
Rv0958	Rv0958	12.2478	12.4119	12.2823	12.5137	12.201	12.0014	12.263	12.7011	12.3696	11.5216	11.5671	11.5887	12.4346	12.136	12.3517	12.3561	12.1894	12.2798	12.1873	12.1028	12.2693	12.2693	12.2426	12.569	12.4381	12.4163	12.0944	12.1518	12.347	12.124	12.0417	11.8872	12.1406	12.2119	11.9996	12.719	12.2817	12.6074	12.771	12.167	12.4503	12.3988	12.1652	12.3472	12.2595	12.0357	11.9845	12.1862
Rv0959	Rv0959	12.1542	11.898	11.9327	11.9789	12.0811	11.7963	11.8719	12.3072	11.9017	10.114	10.8596	10.8498	11.7077	11.8064	11.9945	11.7844	12.0365	11.5947	12.2415	11.8253	11.7202	11.5559	11.7873	11.9492	11.8445	11.9645	11.8093	11.8557	11.9104	11.985	11.8492	12.1965	11.6121	12.0276	12.1816	12.3727	12.0183	12.2666	12.5293	11.9917	12.0615	11.8202	12.0393	11.8886	11.8702	11.8325	11.6584	11.6878
Rv0960	vapC9	12.685	11.3781	12.0893	11.176	12.4675	11.6808	11.4686	12.2765	11.5164	11.3733	10.7255	10.8879	11.8987	11.894	11.7261	11.9387	11.2669	11.8398	12.4625	12.0705	11.9493	11.5096	11.8195	11.6631	11.7452	11.5779	11.5308	11.7912	12.4855	11.7359	11.8055	10.2113	11.2168	11.8885	10.7029	11.9767	12.0303	12.214	11.9366	12.016	12.4695	11.5213	11.6782	11.673	11.5037	11.5847	11.5511	11.3139
Rv0961	Rv0961	14.2611	13.1966	13.3988	12.8692	14.3045	13.7824	14.3508	15.1727	14.497	11.7354	11.5321	11.6641	13.4342	13.3723	13.4037	12.9946	13.4201	13.3662	14.2337	13.1816	13.4561	13.0219	13.8936	13.9561	13.97	13.7645	13.1655	13.388	14.4722	13.8341	13.5376	13.9489	13.0355	13.1388	13.9254	13.8142	13.1805	13.3597	13.8694	13.2457	13.3382	13.1778	13.2647	13.5929	13.3579	13.4918	13.2107	13.0683
Rv0962c	lprP	9.15443	7.83556	8.08758	7.67932	8.92811	8.18125	8.83216	10.4023	9.75916	8.25414	8.14465	8.16097	7.98025	7.97598	7.94896	7.84551	8.06222	7.92838	8.86185	8.05897	8.10098	8.05071	8.23587	8.44544	8.42149	8.59553	7.96806	8.23739	8.55119	7.99312	8.07705	8.53047	7.86588	8.02421	8.96901	8.38601	8.14409	8.42928	8.47433	8.10916	8.1257	8.07483	7.87909	7.74613	8.23402	8.39225	8.48168	7.88663
Rv0963c	Rv0963c	8.17964	8.10108	8.00571	7.95967	8.3335	8.13776	10.1954	11.4093	11.5133	10.3048	8.46617	8.47987	8.70142	8.17821	8.04508	8.77654	7.81245	8.08177	8.05404	8.35614	8.08122	8.01663	8.61039	8.777	8.3697	7.95824	8.40767	8.35566	8.03077	7.85217	7.88308	7.8902	7.9255	7.83892	7.7623	8.2055	8.16806	8.38152	8.45644	8.22279	8.22279	8.13249	7.77243	8.19954	7.60237	7.53028	7.80327	7.91952
Rv0964c	Rv0964c	10.7425	9.77751	9.73446	9.53776	10.6986	9.28571	13.7855	13.373	13.9102	11.042	10.7984	11.0214	9.11352	10.1026	9.91505	9.3393	9.31801	10.0779	10.5015	10.5175	10.6683	9.82348	9.29003	9.34342	10.0331	10.1553	9.74252	9.55975	9.81303	9.19709	10.262	8.68569	9.6982	10.2298	8.63813	9.53513	9.87299	10.5599	9.6859	10.2764	10.0859	10.3081	9.03662	9.99754	8.99766	8.98688	9.22979	9.82932
[truncated: 3,045 more rows]
[truncated: 650 more columns]

## Sheet: (C) Median vs MAD
Locus ID	Genes	Exp Median	Exp MAD
[truncated: 3,996 more rows]
